# Supplementary material for: Direct ionic stress sensing and mitigation by the transcription factor NFAT5
Source: Sci Adv. 2025 Feb 19;11(8):eadu3194. doi: 10.1126/sciadv.adu3194 (PMC11838016; doi:10.1126/sciadv.adu3194)
Supplement: Supplementary file 2 — Movies S1 to S6 [file sciadv.adu3194_movies_s1_to_s6.zip]

Archive with 6 entries (6 files):
- sciadv.adu3194_movie_s1.avi
- sciadv.adu3194_movie_s2.avi
- sciadv.adu3194_movie_s3.avi
- sciadv.adu3194_movie_s4.avi
- sciadv.adu3194_movie_s5.avi
- sciadv.adu3194_movie_s6.avi
