# Supplementary material for: Direct ionic stress sensing and mitigation by the transcription factor NFAT5
Source: Sci Adv. 2025 Feb 19;11(8):eadu3194. doi: 10.1126/sciadv.adu3194 (PMC11838016; doi:10.1126/sciadv.adu3194)
Supplement: Supplementary file 3 — Data S1 to S3 [file sciadv.adu3194_data_s1_to_s3.zip]

Archive with 3 entries (3 files):
- sciadv.adu3194_data_s1.xlsx
- sciadv.adu3194_data_s2.xlsx
- sciadv.adu3194_data_s3.xls
