# Supplementary material for: Direct ionic stress sensing and mitigation by the transcription factor NFAT5
Source: Sci Adv. 2025 Feb 19;11(8):eadu3194. doi: 10.1126/sciadv.adu3194 (PMC11838016; doi:10.1126/sciadv.adu3194)
Supplement: Supplementary file 3 — Data S1 to S3 [file sciadv.adu3194_data_s1_to_s3.zip › sciadv.adu3194_data_s1.xlsx]

## Sheet: PosReg-HAP1
Transcripts	Gene	InsertionsGenes_Unsorted	TotalAllInsertions	TotalInactivating	SenseExon	AntisenseExon	SenseIntron	AntisenseIntron	IGTIOB	TotalMappedControl	TotalMappedSelected.Inactivating	TotalMappedSelected.All	PValue.V1	FDRadjustedPvalue.V1	PValue.V2	FDRadjustedPvalue.V2		Insertional mutagenesis screen in HAP1 cells to identify positive regulators of NFAT5, related to Figure 1
NM_138714.3	NFAT5	643	2075	1786	52	66	1668	289	33.0501	1106635	288789	539317	0	0	0	0
NM_001317951.1;NM_023924.4	BRD9	70	117	96	16	16	64	21	11.3554	1106635	288789	539317	1.74163e-25	1.81774e-21	7.24707e-17	7.56376e-13
NM_199141.1	CARM1	223	218	167	1	0	166	51	15.2659	1106635	288789	539317	5.38459e-23	3.7466e-19	3.36788e-13	2.34337e-09
NM_015662.2	IFT172	238	220	149	37	34	78	71	1.15733	1106635	288789	539317	9.06393e-16	2.14435e-12	9.23039e-12	4.81688e-08
NM_001098813.1	SEPT8	15	45	37	7	0	30	8	10.0476	1106635	288789	539317	7.48708e-15	1.42078e-11	2.55497e-11	1.06665e-07
NM_001197104.1;NM_005933.3	KMT2A	38	67	45	5	5	35	22	4.34292	1106635	288789	539317	1.95302e-11	2.54796e-08	7.42236e-11	2.58224e-07
NM_002265.5	KPNB1	79	99	20	5	6	9	79	-20.0538	1106635	288789	539317	0.587825	1	3.06478e-10	9.13916e-07
NM_006690.3	MMP24	507	370	188	9	16	163	182	-1.6304	1106635	288789	539317	3.67686e-05	0.00379954	3.40363e-09	8.88092e-06
NM_001243704.1	ZBTB14	10	33	25	2	0	23	8	7.60622	1106635	288789	539317	1.57988e-10	1.48908e-07	4.2973e-09	9.96686e-06
NM_003126.3	SPTA1	1	19	19	12	0	7	0	6.23832	1106635	288789	539317	1.61204e-12	2.40354e-09	8.55258e-09	1.78526e-05
NM_015711.3	BICRA	39	60	29	0	2	27	31	-1.30959	1106635	288789	539317	3.50936e-05	0.00371849	1.25898e-08	2.38908e-05
NM_001135105.1;NM_001135106.1;NM_001135107.1;NM_032115.3	KCNK16	2	18	18	0	0	18	0	12.5078	1106635	288789	539317	5.95441e-11	6.90513e-08	1.7131e-07	0.000297993
NM_001122838.1;NM_198990.4	NAPEPLD	64	75	59	9	2	48	16	10.2708	1106635	288789	539317	1.47689e-11	2.05523e-08	2.14276e-07	0.000344061
NM_033518.3	SLC38A5	96	98	54	2	15	37	44	-1.81584	1106635	288789	539317	1.10381e-05	0.00139642	2.41926e-07	0.000360712
NM_001201362.1;NM_001201363.1;NM_001318884.1;NM_001318885.1;NM_001318886.1;NM_001318887.1;NM_001318888.1;NM_004242.3;NM_138730.2	HMGN3	10	28	24	1	0	23	4	10.8343	1106635	288789	539317	5.47671e-10	4.08289e-07	2.88443e-07	0.000401398
NM_033018.3	CDK16	12	30	6	2	2	2	24	-13.2067	1106635	288789	539317	0.150534	0.884459	3.3553e-07	0.000437741
NM_001252607.1;NM_001252608.1;NM_007112.4;NR_045553.1	THBS3	74	81	70	27	7	36	11	9.90261	1106635	288789	539317	8.71762e-14	1.39978e-10	4.29943e-07	0.00052792
NM_145886.3;NM_145887.3	PIDD1	19	36	30	3	0	27	6	10.5562	1106635	288789	539317	8.17229e-10	5.88236e-07	7.06344e-07	0.000819123
NM_001358511.1;NM_012094.4;NM_181651.2;NM_181652.2	PRDX5	22	38	23	2	13	8	15	-4.12532	1106635	288789	539317	6.01859e-06	0.000843169	1.2008e-06	0.00131923
NM_001282205.1	SIGMAR1	28	42	32	6	10	16	10	3.2853	1106635	288789	539317	2.57288e-08	9.10275e-06	2.67679e-06	0.00279376
NM_001303272.1;NM_015462.4	NOL11	25	39	7	0	5	2	32	-15.8965	1106635	288789	539317	0.503913	1	3.52595e-06	0.00320003
NR_134627.1	LOC105373031	15	30	30	6	23	1	0	0.693147	1106635	288789	539317	3.63709e-11	4.46591e-08	3.3675e-06	0.00320003
NR_110669.1	LOC101927143	2	15	14	0	0	14	1	9.88691	1106635	288789	539317	2.06544e-08	7.83889e-06	3.51936e-06	0.00320003
NR_144394.1;NR_144395.1	SUZ12P1	39	50	20	1	1	18	30	-4.50488	1106635	288789	539317	0.0126946	0.233882	4.65992e-06	0.00405297
NM_015888.4	HOOK1	1	13	5	0	4	1	8	-6.27189	1106635	288789	539317	0.00188495	0.0679542	4.88751e-06	0.00408087
NR_152735.1	LINC01089	505	337	206	15	28	163	131	3.12615	1106635	288789	539317	1.05273e-07	3.05203e-05	5.85333e-06	0.00460158
NM_153281.1	HYAL1	103	95	85	44	32	9	10	-0.646333	1106635	288789	539317	4.17917e-14	7.26966e-11	6.39292e-06	0.00460158
NM_001312656.1	ERF	94	89	49	1	0	48	40	1.95579	1106635	288789	539317	0.000114655	0.00876673	6.23316e-06	0.00460158
NM_006801.2	KDELR1	8	22	18	5	1	12	4	5.75444	1106635	288789	539317	1.32811e-07	3.64775e-05	6.38804e-06	0.00460158
NM_153608.3	ZNF114	102	94	49	6	15	28	45	-4.78948	1106635	288789	539317	0.000490856	0.0265444	7.28378e-06	0.00480356
NM_080605.3	B3GALT6	14	28	28	5	23	0	0	0	1106635	288789	539317	1.64074e-10	1.48908e-07	7.14246e-06	0.00480356
NM_006951.4;NM_139052.2	TAF5	12	26	1	0	0	1	25	-14.6213	1106635	288789	539317	0.950924	1	7.3639e-06	0.00480356
NM_001895.3;NM_177559.2;NM_177560.2	CSNK2A1	38	48	41	0	1	40	7	13.6573	1106635	288789	539317	8.85825e-10	6.16357e-07	9.12036e-06	0.00576904
NM_030973.3	MED25	37	47	33	3	23	7	14	-4.34173	1106635	288789	539317	6.92102e-07	0.000144771	1.02921e-05	0.00628959
NM_006993.2	NPM3	32	43	36	18	1	17	7	5.81431	1106635	288789	539317	4.58603e-09	2.58726e-06	1.05459e-05	0.00628959
NM_001025242.1;NM_001025243.1;NM_001569.3	IRAK1	45	53	46	16	9	21	7	7.54597	1106635	288789	539317	2.71304e-10	2.35967e-07	1.10521e-05	0.00640836
NM_015360.4	MTREX	40	49	8	1	2	5	41	-15.5231	1106635	288789	539317	0.8047	1	1.22655e-05	0.00691617
NM_024104.3	SMIM7	17	30	27	0	1	26	3	12.8987	1106635	288789	539317	5.32739e-09	2.85138e-06	1.25905e-05	0.00691617
NM_175875.4	SIX5	7	20	19	6	3	10	1	7.60221	1106635	288789	539317	1.4304e-08	5.97162e-06	1.33132e-05	0.00712565
NM_001127266.1;NM_138385.3	TMEM129	33	43	37	23	3	11	6	3.44544	1106635	288789	539317	2.98105e-09	1.88565e-06	1.65966e-05	0.00866093
NR_034127.1	LOC100132356	106	94	94	72	22	0	0	0	1106635	288789	539317	9.21482e-17	2.74786e-13	2.019e-05	0.0102792
NR_073007.1	CDK2AP1	337	234	143	29	13	101	91	1.36162	1106635	288789	539317	1.59642e-06	0.00029454	2.36548e-05	0.0116666
NR_046657.1	ZFX-AS1	199	152	105	16	4	85	47	7.0043	1106635	288789	539317	1.55361e-08	6.1189e-06	2.40329e-05	0.0116666
NM_001348052.1;NM_001348054.1	CPVL	50	55	41	0	0	41	14	9.57465	1106635	288789	539317	1.57341e-07	4.15738e-05	2.59634e-05	0.0120032
NM_001271854.1;NM_007223.2	GPR176	29	39	28	1	0	27	11	7.11079	1106635	288789	539317	1.69417e-06	0.000307514	2.64515e-05	0.0120032
NM_014501.2	UBE2S	2	13	12	6	0	6	1	4.76971	1106635	288789	539317	3.67677e-07	8.62348e-05	2.55285e-05	0.0120032
NM_001123383.1;NM_001123384.1	BCOR	765	473	297	8	0	289	176	7.72567	1106635	288789	539317	1.03743e-08	4.60751e-06	3.14173e-05	0.0139533
NM_013379.2	DPP7	8	20	20	4	3	13	0	10.0478	1106635	288789	539317	1.119e-08	4.76695e-06	3.21732e-05	0.0139913
NR_024421.1	ZNF503-AS2	11	23	7	0	2	5	16	-6.94902	1106635	288789	539317	0.0602742	0.56382	3.31421e-05	0.0141185
NM_001077195.1	ZNF436	62	63	56	22	7	27	7	9.78077	1106635	288789	539317	8.09607e-11	8.04749e-08	3.38472e-05	0.0141305
NM_001098616.2;NM_001297717.1;NM_001297720.1	C1orf43	240	175	122	15	20	87	53	5.9649	1106635	288789	539317	6.05961e-09	3.16221e-06	3.84701e-05	0.0148708
NM_001166343.1;NM_002405.3;NR_029413.1	MFNG	101	89	54	6	5	43	35	2.133	1106635	288789	539317	3.18312e-05	0.00344272	3.84592e-05	0.0148708
NM_001353345.1	SETD1B	74	71	51	11	13	27	20	2.64658	1106635	288789	539317	2.62274e-07	6.36595e-05	3.83963e-05	0.0148708
NM_001286829.1;NM_145201.5	NAPRT	3	14	12	4	2	6	2	3.7216	1106635	288789	539317	1.4882e-06	0.000282407	3.74983e-05	0.0148708
NM_001351853.1;NM_001351854.1;NM_001351855.1;NM_001351856.1;NM_001351862.1;NM_003621.3;NR_147792.1	PPFIBP2	854	520	230	3	14	213	290	-4.89492	1106635	288789	539317	0.347047	1	4.06973e-05	0.0152407
NM_001245005.1;NM_205843.2	NFIC	329	227	118	3	5	110	109	0.122859	1106635	288789	539317	0.00223554	0.0755023	4.08871e-05	0.0152407
NM_001352829.1;NM_001352830.1;NM_001352833.1;NM_001352835.1;NM_001352837.1;NM_001352838.1;NM_001352870.1;NM_001352872.1;NM_014682.2	ST18	692	431	265	9	3	253	166	6.44626	1106635	288789	539317	1.51205e-07	4.04647e-05	4.26394e-05	0.015615
NR_125791.1	RORB-AS1	0	9	8	0	0	8	1	6.27189	1106635	288789	539317	3.36482e-06	0.000536163	4.35334e-05	0.0156675
NM_001351994.1	NMRAL1	224	164	89	10	8	71	75	-0.671399	1106635	288789	539317	0.000697802	0.0348467	5.66788e-05	0.0199168
NM_052853.3	ADCK2	5	16	11	1	8	2	5	-2.89037	1106635	288789	539317	4.56848e-05	0.00451955	5.72486e-05	0.0199168
NM_000267.3;NM_001042492.2	NF1	1221	715	342	12	17	313	373	-2.94495	1106635	288789	539317	0.130327	0.828396	5.97328e-05	0.020163
NM_001282385.1;NM_001320.6	CSNK2B	14	25	10	1	6	3	15	-8.31777	1106635	288789	539317	0.0159979	0.271497	5.98881e-05	0.020163
NM_031434.3	TMUB1	39	45	39	21	14	4	6	-1.72586	1106635	288789	539317	8.93819e-09	4.24036e-06	6.69325e-05	0.0217999
NM_001004127.2;NR_036571.2	ALG11	2	12	0	0	0	0	12	-9.49144	1106635	288789	539317	1	1	6.7883e-05	0.0217999
NM_001001323.1;NM_001682.2	ATP2B1	2	12	11	0	0	11	1	8.21515	1106635	288789	539317	1.52793e-06	0.000287333	6.7883e-05	0.0217999
NM_024649.4	BBS1	20	30	12	1	3	8	18	-5.54273	1106635	288789	539317	0.0216496	0.326244	7.00207e-05	0.0218151
NR_037142.1	LOC100289473	11	22	15	0	1	14	7	4.34173	1106635	288789	539317	3.99407e-05	0.00405883	6.92115e-05	0.0218151
NM_001329672.1;NM_020801.3;NR_138072.1	ARRDC3	204	151	104	7	6	91	47	7.87766	1106635	288789	539317	6.70457e-08	2.12047e-05	7.49131e-05	0.0223391
NM_001127206.2	HMOX2	204	151	84	7	13	64	67	-0.546401	1106635	288789	539317	0.000411534	0.0232172	7.49131e-05	0.0223391
NM_001271863.1;NM_001271864.1;NM_001271865.1	KLHDC8A	121	100	62	3	3	56	38	4.21928	1106635	288789	539317	2.33707e-05	0.00263103	7.45645e-05	0.0223391
NM_001321417.1	USHBP1	19	29	15	4	1	10	14	-2.2847	1106635	288789	539317	0.00176321	0.0671629	7.72039e-05	0.0226979
NR_136412.1	LOC105371592	77	71	56	27	24	5	15	-6.45872	1106635	288789	539317	1.89645e-08	7.33083e-06	8.77444e-05	0.0254386
NM_001256053.1;NM_014915.2	ANKRD26	64	62	49	10	2	37	13	9.04196	1106635	288789	539317	4.63789e-08	1.56147e-05	9.57486e-05	0.0270089
NM_001330429.1;NM_024333.2	FSD1	3	13	5	1	0	4	8	-3.22804	1106635	288789	539317	0.0120935	0.228039	9.49176e-05	0.0270089
NM_001355008.1	MMP24-AS1-EDEM2	739	451	239	3	1	235	212	1.6014	1106635	288789	539317	0.00255536	0.0836059	0.000107147	0.0290465
NM_203406.1	MBLAC2	43	47	42	20	5	17	5	7.421	1106635	288789	539317	3.85462e-09	2.24351e-06	0.000106806	0.0290465
NM_001300785.1	MTTP	27	35	16	1	6	9	19	-5.29832	1106635	288789	539317	0.00944903	0.195286	0.000104942	0.0290465
NM_001135156.2	DPF1	31	38	28	1	0	27	10	7.72374	1106635	288789	539317	4.01382e-06	0.000606964	0.000110989	0.0297023
NM_001129727.2	PLEKHG4	53	54	28	8	11	9	26	-8.02231	1106635	288789	539317	0.00263949	0.0858205	0.000113248	0.0299233
NM_003105.5	SORL1	21	30	15	0	12	3	15	-8.31777	1106635	288789	539317	0.00347512	0.10275	0.00011682	0.0302692
NM_003447.3	ZNF165	4	14	5	1	4	0	9	-7.64902	1106635	288789	539317	0.0226048	0.330629	0.000117457	0.0302692
NM_213604.2	ADAMTSL5	30	37	31	12	2	17	6	6.58977	1106635	288789	539317	1.80615e-07	4.55607e-05	0.000125936	0.0320004
NM_000466.2;NM_001282677.1;NM_001282678.1	PEX1	13	23	18	3	1	14	5	5.94842	1106635	288789	539317	5.94267e-06	0.000838158	0.000127241	0.0320004
NM_001265603.1	MORF4L1	390	256	94	3	2	89	162	-8.22048	1106635	288789	539317	0.771313	1	0.00014583	0.0345914
NR_120586.1	LOC101928069	29	36	27	12	2	13	9	2.39881	1106635	288789	539317	4.06938e-06	0.000606964	0.00014284	0.0345914
NM_001013649.3	C2orf68	19	28	25	1	3	21	3	11.0117	1106635	288789	539317	1.66749e-07	4.35089e-05	0.000144354	0.0345914
NM_001083963.1;NM_001083964.1;NM_001083965.1;NM_006862.3	TDRKH	6	16	15	0	0	15	1	10.3972	1106635	288789	539317	8.1659e-07	0.000167113	0.000145724	0.0345914
NM_001100814.2;NM_144568.3	PIP4P1	6	16	14	5	2	7	2	4.49707	1106635	288789	539317	2.8379e-06	0.000470146	0.000145724	0.0345914
NM_001080419.2	UNK	408	266	109	1	3	105	157	-5.60084	1106635	288789	539317	0.431067	1	0.000150492	0.0346405
NM_006617.1	NES	44	47	31	1	5	25	16	3.73383	1106635	288789	539317	4.00555e-05	0.00405883	0.000151015	0.0346405
NM_001256670.1;NM_005700.4;NM_130443.3	DPP3	10	20	16	2	12	2	4	-1.99574	1106635	288789	539317	6.95825e-06	0.000937074	0.000148543	0.0346405
NM_006493.2	CLN5	8	18	4	0	0	4	14	-6.84306	1106635	288789	539317	0.224223	0.943831	0.000153989	0.0349388
NR_039997.1	LOC100506083	162	123	97	49	25	23	26	-1.10008	1106635	288789	539317	4.5816e-10	3.73926e-07	0.000158094	0.0354845
NM_001039888.3	ANKRD34A	84	74	57	18	20	19	17	0.894706	1106635	288789	539317	7.89353e-08	2.45925e-05	0.000164418	0.0362389
NM_001163735.1;NM_025109.5	MYO19	81	72	55	24	7	24	17	2.89536	1106635	288789	539317	1.29864e-07	3.64775e-05	0.000166664	0.0362389
NM_001257328.1;NM_001257329.1;NM_001257330.1;NM_001257331.1;NM_001330064.1;NM_004313.3;NM_199004.1;NR_047516.1	ARRB2	32	38	18	0	7	11	20	-4.46421	1106635	288789	539317	0.009004	0.188326	0.000166361	0.0362389
NM_000214.2	JAG1	72	66	46	9	2	35	20	5.15402	1106635	288789	539317	4.34534e-06	0.000638765	0.000170051	0.0365942
NR_045725.1	CACNA1C-AS1	2	11	10	4	1	5	1	3.93848	1106635	288789	539317	6.27186e-06	0.000861746	0.000178681	0.038059
NM_019020.3	TBC1D16	296	201	142	27	13	102	59	6.80527	1106635	288789	539317	6.66046e-09	3.39098e-06	0.000197874	0.0417214
NM_018906.2	PCDHA3	469	298	153	4	11	138	145	-0.703028	1106635	288789	539317	0.0103456	0.205866	0.000225392	0.0423858
NM_018911.2	PCDHA8	469	298	153	4	11	138	145	-0.703028	1106635	288789	539317	0.0103456	0.205866	0.000225392	0.0423858
NM_018901.3;NM_031860.2	PCDHA10	469	298	153	4	11	138	145	-0.703028	1106635	288789	539317	0.0103456	0.205866	0.000225392	0.0423858
NM_018909.3;NM_031849.2	PCDHA6	469	298	153	4	11	138	145	-0.703028	1106635	288789	539317	0.0103456	0.205866	0.000225392	0.0423858
NM_018902.4	PCDHA11	469	298	153	4	11	138	145	-0.703028	1106635	288789	539317	0.0103456	0.205866	0.000225392	0.0423858
NM_018903.3	PCDHA12	469	298	153	5	11	137	145	-0.805754	1106635	288789	539317	0.0103456	0.205866	0.000225392	0.0423858
NM_031857.1	PCDHA9	469	298	153	4	11	138	145	-0.703028	1106635	288789	539317	0.0103456	0.205866	0.000225392	0.0423858
NM_018908.2	PCDHA5	469	298	153	4	11	138	145	-0.703028	1106635	288789	539317	0.0103456	0.205866	0.000225392	0.0423858
NM_018910.2	PCDHA7	469	298	153	4	11	138	145	-0.703028	1106635	288789	539317	0.0103456	0.205866	0.000225392	0.0423858
NM_018907.3	PCDHA4	469	298	153	4	11	138	145	-0.703028	1106635	288789	539317	0.0103456	0.205866	0.000225392	0.0423858
NM_018899.5	PCDHAC2	454	290	149	6	12	131	141	-1.03653	1106635	288789	539317	0.00959742	0.196408	0.000211279	0.0423858
NR_038942.1	PARTICL	179	132	132	76	56	0	0	0	1106635	288789	539317	3.83733e-18	1.33501e-14	0.000224893	0.0423858
NM_002535.2;NM_016817.2	OAS2	203	146	55	7	2	46	91	-8.11218	1106635	288789	539317	0.426821	1	0.000242147	0.0424754
NM_032482.2	DOT1L	130	102	66	5	0	61	36	5.76286	1106635	288789	539317	1.63182e-05	0.00193581	0.000241594	0.0424754
NM_001243288.1	NECTIN3	37	41	11	1	0	10	30	-8.71729	1106635	288789	539317	0.407096	1	0.000238243	0.0424754
NM_003190.4	TAPBP	25	32	26	9	8	9	6	2.18616	1106635	288789	539317	1.60859e-06	0.00029454	0.000235217	0.0424754
NM_025004.2	CCDC15	20	28	14	2	6	6	14	-5.1172	1106635	288789	539317	0.00532609	0.140021	0.000238365	0.0424754
NM_014825.2	URB1	14	23	16	0	0	16	7	5.34233	1106635	288789	539317	8.09428e-05	0.00694659	0.000232035	0.0424754
NM_133369.2	UNC5A	3	12	4	0	1	3	8	-4.19245	1106635	288789	539317	0.037489	0.436712	0.000237301	0.0424754
NM_013434.4	KCNIP3	3	12	3	0	0	3	9	-4.87643	1106635	288789	539317	0.10761	0.753372	0.000237301	0.0424754
NM_018905.2	PCDHA2	471	298	153	4	11	138	145	-0.703028	1106635	288789	539317	0.0115816	0.22261	0.000275238	0.0463332
NM_018900.3;NM_031411.2	PCDHA1	471	298	153	4	11	138	145	-0.703028	1106635	288789	539317	0.0115816	0.22261	0.000275238	0.0463332
NM_018898.3	PCDHAC1	469	297	152	5	11	136	145	-0.909075	1106635	288789	539317	0.0125483	0.231389	0.000269863	0.0463332
NM_018904.2	PCDHA13	469	297	152	4	11	137	145	-0.805754	1106635	288789	539317	0.0125483	0.231389	0.000269863	0.0463332
NM_001166498.2;NM_006665.5	HPSE	12	21	16	0	2	14	5	5.94842	1106635	288789	539317	2.59633e-05	0.0028675	0.00027103	0.0463332
NM_001303494.1;NM_014292.4	CBX6	32	37	30	7	5	18	7	6.26944	1106635	288789	539317	1.09779e-06	0.000216183	0.000279984	0.0466402
NM_001305275.1;NM_198576.3	AGRN	4	13	6	0	0	6	7	-0.775464	1106635	288789	539317	0.00760006	0.173649	0.00028153	0.0466402
NR_146730.1	LINC01715	320	213	156	41	62	53	57	-0.829844	1106635	288789	539317	5.35994e-10	4.08289e-07	0.000287742	0.0469245
NM_001789.2;NM_201567.1	CDC25A	91	77	63	7	5	51	14	11.9438	1106635	288789	539317	9.87882e-09	4.48284e-06	0.000286784	0.0469245
NM_001136203.1	CCDC124	39	42	10	0	0	10	32	-9.34241	1106635	288789	539317	0.576178	1	0.000296369	0.0479567
NM_003462.3	DNALI1	1	9	0	0	0	0	9	-7.64902	1106635	288789	539317	1	1	0.000306957	0.0489117
NM_004344.1	CETN2	1	9	8	0	0	8	1	6.27189	1106635	288789	539317	2.47126e-05	0.00274389	0.000306957	0.0489117
NM_138727.3	ST7L	300	201	126	22	20	84	75	1.41658	1106635	288789	539317	9.23157e-06	0.00121195	0.000326954	0.0513648
NM_018467.3	USE1	6	15	6	0	6	0	9	-7.64902	1106635	288789	539317	0.0228402	0.330629	0.000327274	0.0513648
NM_001350896.1;NM_001350897.1;NM_001350898.1;NM_001350899.1;NM_001350900.1;NM_001350901.1;NM_017439.3;NR_146937.1;NR_146938.1	GSAP	276	187	136	0	0	136	51	12.3984	1106635	288789	539317	3.86923e-09	2.24351e-06	0.000346088	0.0539123
NM_001323281.1;NM_001323282.1;NM_002895.4	RBL1	221	155	99	2	3	94	56	6.33564	1106635	288789	539317	1.07386e-05	0.0013752	0.000359834	0.0556384
NM_198182.2	GRHL1	16	24	4	0	0	4	20	-9.63551	1106635	288789	539317	0.618356	1	0.000366962	0.0563232
NM_005104.3	BRD2	196	140	65	6	4	55	75	-3.68146	1106635	288789	539317	0.0569113	0.544526	0.000391385	0.0596333
NR_130935.1	C11orf72	414	264	238	112	87	39	26	3.96062	1106635	288789	539317	1.1855e-20	6.18656e-17	0.000418142	0.0601951
NM_203315.2	BDH1	74	65	53	10	4	39	12	10.1405	1106635	288789	539317	6.38975e-08	2.05199e-05	0.000416246	0.0601951
NM_170607.2	MLX	40	42	27	9	4	14	15	-0.510299	1106635	288789	539317	0.000203437	0.0133961	0.000416164	0.0601951
NM_130804.2	MEN1	29	34	29	12	6	11	5	4.27667	1106635	288789	539317	6.93549e-07	0.000144771	0.000416029	0.0601951
NR_038841.1	AFF1-AS1	29	34	30	6	3	21	4	10.0473	1106635	288789	539317	2.79406e-07	6.62763e-05	0.000416029	0.0601951
NM_001330574.1;NM_021998.4	ZNF711	25	31	6	1	0	5	25	-10.6829	1106635	288789	539317	0.643244	1	0.000409648	0.0601951
NM_001025104.1;NM_001890.1	CSN1S1	0	7	2	0	2	0	5	-4.63163	1106635	288789	539317	0.04283	0.45665	0.000405487	0.0601951
NR_038309.1	LOC100507205	0	7	7	0	0	7	0	6.23832	1106635	288789	539317	1.62591e-05	0.00193581	0.000405487	0.0601951
NM_001286373.1;NM_032174.5	TOMM40L	56	53	34	6	13	15	19	-1.85698	1106635	288789	539317	0.000149983	0.0105058	0.000427624	0.0611385
NR_027928.2	CHKB-CPT1B	14	22	20	4	1	15	2	9.3491	1106635	288789	539317	1.35553e-06	0.000259591	0.000447071	0.0634841
NM_003487.3;NM_139215.2	TAF15	46	46	17	0	9	8	29	-9.72427	1106635	288789	539317	0.14146	0.867972	0.000457808	0.0645695
NM_001346663.1;NM_003258.4	TK1	24	30	24	7	1	16	6	6.11779	1106635	288789	539317	6.22601e-06	0.000861746	0.000465266	0.0651809
NR_110847.1	LOC101928674	124	96	40	2	1	37	56	-4.49288	1106635	288789	539317	0.142395	0.872935	0.000491381	0.0661901
NM_001317123.1	AGO1	84	71	37	6	5	26	34	-2.56505	1106635	288789	539317	0.00672084	0.161069	0.000491495	0.0661901
NM_001166058.1;NM_130806.4	RXFP2	55	52	11	0	0	11	41	-11.2464	1106635	288789	539317	0.831046	1	0.000489461	0.0661901
NM_005779.2	LHFPL2	52	50	38	0	0	38	12	9.87196	1106635	288789	539317	3.11841e-06	0.000504603	0.000482608	0.0661901
NM_032796.3;NR_033181.1	SYAP1	13	21	5	0	0	5	16	-6.94902	1106635	288789	539317	0.31017	1	0.000490225	0.0661901
NR_108072.1	CPT1C	13	21	13	2	8	3	8	-4.19245	1106635	288789	539317	0.000849945	0.0395529	0.000490225	0.0661901
NM_003028.2	SHB	108	86	53	5	3	45	33	3.20751	1106635	288789	539317	0.000199881	0.0132645	0.000511484	0.0684405
NM_001113491.1;NM_001293695.1	SEPT9	306	202	79	0	0	79	123	-5.81833	1106635	288789	539317	0.554109	1	0.000544177	0.0713175
NR_038449.1;NR_120377.1	UBL7-AS1	217	151	108	34	38	36	43	-1.84862	1106635	288789	539317	9.6513e-08	2.83748e-05	0.00053891	0.0713175
NM_015963.5	THAP4	118	92	65	1	1	63	27	8.93421	1106635	288789	539317	2.57284e-06	0.000433109	0.000541431	0.0713175
NM_016091.3	EIF3L	38	40	14	1	5	8	26	-8.7063	1106635	288789	539317	0.172945	0.928027	0.000546651	0.0713175
NM_001281428.1;NM_012144.3	DNAI1	374	240	122	0	1	121	118	0.344222	1106635	288789	539317	0.0198662	0.309464	0.000572232	0.0741911
NR_038923.1	SSSCA1-AS1	34	37	37	25	12	0	0	0	1106635	288789	539317	4.97977e-09	2.73547e-06	0.000583727	0.0752143
NR_110295.2	LOC100129203	26	31	16	5	4	7	15	-4.85203	1106635	288789	539317	0.00731499	0.171181	0.000617623	0.0790937
NM_001197323.1	HIRIP3	68	60	53	29	14	10	7	2.05703	1106635	288789	539317	8.82131e-09	4.24036e-06	0.000627237	0.0798351
NM_001020.5;NM_001321111.1	RPS16	9	17	13	0	0	13	4	6.31083	1106635	288789	539317	9.41307e-05	0.00767533	0.000661322	0.0820696
NM_007210.3	GALNT6	9	17	14	7	1	6	3	2.69027	1106635	288789	539317	3.1611e-05	0.0034367	0.000661322	0.0820696
NR_120651.1	ZNF503	9	17	13	0	0	13	4	6.31083	1106635	288789	539317	9.41307e-05	0.00767533	0.000661322	0.0820696
NM_001098483.2;NM_001301827.1;NM_001301828.1;NM_198472.2	FUOM	4	12	6	2	2	2	6	-3.7216	1106635	288789	539317	0.00760006	0.173649	0.000664452	0.0820696
NM_001331041.1;NM_182520.2	C22orf15	4	12	1	0	0	1	11	-8.21515	1106635	288789	539317	0.686318	1	0.000664452	0.0820696
NR_134283.1	LOC100996419	33	36	18	7	5	6	18	-7.0449	1106635	288789	539317	0.0112731	0.218898	0.000668796	0.0821203
NM_000937.4	POLR2A	16	23	3	0	0	3	20	-10.5999	1106635	288789	539317	0.785088	1	0.000683351	0.0834168
NR_024595.3	DNM1P35	29	33	25	6	8	11	8	1.94326	1106635	288789	539317	2.22442e-05	0.00252351	0.000697411	0.0846382
NR_135539.1	NDUFA7	67	59	43	7	5	31	16	5.74803	1106635	288789	539317	8.06665e-06	0.00107938	0.000715553	0.0847914
NM_001540.4	HSPB1	46	45	21	4	10	7	24	-8.70967	1106635	288789	539317	0.0267646	0.369745	0.000710908	0.0847914
NR_135145.1	LOC105376271	6	14	13	0	2	11	1	8.21515	1106635	288789	539317	9.67499e-06	0.00124698	0.000723046	0.0847914
NR_024077.2	WASH2P	6	14	6	1	2	3	8	-4.19245	1106635	288789	539317	0.0228402	0.330629	0.000723046	0.0847914
NM_001104629.1	C4orf19	5	13	2	0	0	2	11	-7.16704	1106635	288789	539317	0.442337	1	0.00070812	0.0847914
NR_147193.1	DM1-AS	5	13	8	1	4	3	5	-1.85904	1106635	288789	539317	0.00157748	0.0613189	0.00070812	0.0847914
NM_001282925.1;NM_001282926.1;NM_001282932.1;NM_005759.5	ABI2	61	55	12	0	1	11	43	-11.7512	1106635	288789	539317	0.852265	1	0.000733782	0.0855696
NR_103746.1	LINC01356	75	64	53	11	13	29	11	7.78101	1106635	288789	539317	8.71126e-08	2.6741e-05	0.000763894	0.0880968
NM_006914.3	RORB	15	22	14	0	8	6	8	-1.50218	1106635	288789	539317	0.00084475	0.0395529	0.000762456	0.0880968
NM_001286741.1	UBL7	194	136	96	25	14	57	40	3.89034	1106635	288789	539317	5.75844e-07	0.00012521	0.000794641	0.0906412
NR_046609.1	HOXA10-AS	42	42	25	2	13	10	17	-3.75728	1106635	288789	539317	0.00130921	0.0541215	0.000791284	0.0906412
NR_040773.1	DCST1-AS1	208	144	86	10	10	66	58	1.51934	1106635	288789	539317	0.000320158	0.019204	0.000823057	0.0925017
NM_001316975.1	LZIC	66	58	39	7	3	29	19	3.74196	1106635	288789	539317	7.88933e-05	0.00694659	0.000816338	0.0925017
NM_001330247.1;NM_001330248.1	HNRNPA3	35	37	14	0	3	11	23	-5.66296	1106635	288789	539317	0.12009	0.795137	0.000824246	0.0925017
NM_020474.3	GALNT1	63	56	18	2	3	13	38	-9.31557	1106635	288789	539317	0.409963	1	0.000829041	0.0925423
NM_005198.4	CHKB	14	21	19	4	1	14	2	8.8388	1106635	288789	539317	3.89152e-06	0.000597291	0.000848132	0.0926906
NM_001145128.2	AK9	14	21	19	8	0	11	2	7.16704	1106635	288789	539317	3.89152e-06	0.000597291	0.000848132	0.0926906
NM_152742.2	GPC2	1	8	5	0	3	2	3	-1.03133	1106635	288789	539317	0.00188495	0.0679542	0.000847489	0.0926906
NM_001290209.1	ZNF717	1	8	7	3	1	3	1	2.07944	1106635	288789	539317	0.000106519	0.00832763	0.000847489	0.0926906
NM_001018136.2	NME1-NME2	114	88	42	3	2	37	46	-2.2962	1106635	288789	539317	0.0373082	0.436712	0.000869655	0.0937384
NM_001322195.1	JAK2	38	39	7	0	0	7	32	-11.3994	1106635	288789	539317	0.85079	1	0.000871191	0.0937384
NM_001146175.1;NM_032370.2	ZNF414	19	25	23	11	1	11	2	7.16704	1106635	288789	539317	1.25808e-06	0.00024316	0.00087084	0.0937384
NM_001080836.2	MEIG1	71	61	20	0	0	20	41	-6.78219	1106635	288789	539317	0.421879	1	0.000892172	0.0955035
NM_000419.4	ITGA2B	23	28	19	4	3	12	9	1.84242	1106635	288789	539317	0.000304925	0.0183959	0.000915412	0.0974913
NM_178523.4;NR_135823.1	ZNF616	13	20	14	3	2	9	6	2.18616	1106635	288789	539317	0.000332865	0.0198521	0.000940005	0.0996023
NM_001134878.1	KIF9	479	295	165	4	6	155	130	2.50091	1106635	288789	539317	0.00150026	0.0590875	0.000975994	0.100731
NR_109939.1	DLGAP4-AS1	163	117	81	11	18	52	36	3.93061	1106635	288789	539317	3.65531e-06	0.000573691	0.000974559	0.100731
NM_001286722.1;NM_014612.4	FAM120A	113	87	20	3	2	15	67	-14.5957	1106635	288789	539317	0.961356	1	0.000978549	0.100731
NM_015562.1	UBXN7	50	47	29	0	3	26	18	3.16357	1106635	288789	539317	0.000765204	0.0370773	0.000963875	0.100731
NM_001317993.1;NM_001317995.1;NM_018691.3	FAM114A2	18	24	17	0	0	17	7	5.81431	1106635	288789	539317	0.000218901	0.0138025	0.00098444	0.100731
NM_006320.4	PGRMC2	18	24	23	3	3	17	1	11.3595	1106635	288789	539317	7.08332e-07	0.000146393	0.00098444	0.100731
NM_005632.2	CAPN15	18	24	5	1	0	4	19	-9.21034	1106635	288789	539317	0.532685	1	0.00098444	0.100731
NM_001040284.2;NM_001040285.2	PAPD5	81	67	33	3	8	22	34	-4.05278	1106635	288789	539317	0.0228264	0.330629	0.00102175	0.10404
NM_006142.4	SFN	12	19	19	2	17	0	0	0	1106635	288789	539317	1.03471e-06	0.0002057	0.00103725	0.104597
NM_001287490.1;NM_024037.2	AUNIP	12	19	12	0	0	12	7	3.25312	1106635	288789	539317	0.00134309	0.0544383	0.00103725	0.104597
NM_006336.3	ZER1	26	30	24	0	0	24	6	9.48514	1106635	288789	539317	1.516e-05	0.00185059	0.00104439	0.10481
NM_001286349.1;NM_018240.6	KIRREL1	86	70	35	5	9	21	35	-4.74223	1106635	288789	539317	0.01976	0.309464	0.00107523	0.106878
NR_130770.1	LOC101928402	86	70	53	11	9	33	17	5.88759	1106635	288789	539317	1.88609e-06	0.000333646	0.00107523	0.106878
NM_001950.3	E2F4	17	23	15	4	5	6	8	-1.50218	1106635	288789	539317	0.000819243	0.0391325	0.00111141	0.10995
NM_001003652.3;NM_001135937.2	SMAD2	127	95	69	0	0	69	26	10.3689	1106635	288789	539317	1.86489e-06	0.000332716	0.00113068	0.111329
NM_001039569.1;NR_110905.1;NR_110906.1	AP1S3	11	18	10	0	0	10	8	1.33032	1106635	288789	539317	0.00527444	0.139897	0.00113843	0.111566
NM_001136195.1	TNPO2	221	150	96	13	29	54	54	0	1106635	288789	539317	3.65351e-05	0.00379507	0.00116644	0.113777
NM_207375.2	CLEC2A	21	26	22	0	2	20	4	9.63551	1106635	288789	539317	9.35801e-06	0.00122087	0.00118824	0.115243
NM_001304731.1;NM_001304732.1	MRLN	2	9	8	0	0	8	1	6.27189	1106635	288789	539317	0.000100897	0.00799568	0.00119251	0.115243
NM_001282933.1;NM_001282935.1;NM_032819.4;NR_104259.1	ZNF341	74	62	27	1	1	25	35	-3.21204	1106635	288789	539317	0.0873823	0.695131	0.00124196	0.117103
NM_001033.4;NM_001318064.1	RRM1	32	34	1	0	0	1	33	-17.2471	1106635	288789	539317	0.999525	1	0.00124542	0.117103
NM_006948.4	HSPA13	10	17	17	4	0	13	0	10.0478	1106635	288789	539317	2.26563e-06	0.000390849	0.00124119	0.117103
NM_001353.5	AKR1C1	0	6	0	0	0	0	6	-5.46286	1106635	288789	539317	1	1	0.00123752	0.117103
NM_198498.2	C11orf53	0	6	0	0	0	0	6	-5.46286	1106635	288789	539317	1	1	0.00123752	0.117103
NM_015111.1	N4BP3	0	6	6	3	1	2	0	1.74126	1106635	288789	539317	7.8565e-05	0.00694659	0.00123752	0.117103
NM_207446.2	FAM174B	148	107	70	0	0	70	37	7.12461	1106635	288789	539317	5.326e-05	0.00500788	0.00131219	0.122828
NM_007220.3	CA5B	222	150	74	4	2	68	76	-1.35756	1106635	288789	539317	0.0417869	0.45665	0.00132717	0.123676
NM_001308006.1;NM_006033.3	LIPG	9	16	3	0	1	2	13	-8.30657	1106635	288789	539317	0.466177	1	0.00134199	0.124501
NM_001033117.2;NM_014850.3	SRGAP3	20	25	18	1	0	17	7	5.81431	1106635	288789	539317	0.000214669	0.0138025	0.00135293	0.124961
NM_001143990.1	WRAP53	110	84	39	2	1	36	45	-2.33683	1106635	288789	539317	0.0635151	0.570979	0.00139229	0.12803
NM_001040442.1;NM_001130958.1	FABP6	3	10	6	0	0	6	4	1.72586	1106635	288789	539317	0.00368445	0.106375	0.00141856	0.129873
NM_001288654.2;NM_024819.6	DCAKD	394	246	155	2	5	148	91	6.62616	1106635	288789	539317	1.63218e-05	0.00193581	0.00143899	0.130032
NM_001278642.1;NM_005711.4	EDIL3	89	71	46	0	0	46	25	6.0715	1106635	288789	539317	0.000210676	0.01378	0.00143484	0.130032
NR_024569.1	LOC100130872	8	15	12	0	2	10	3	5.52277	1106635	288789	539317	0.000144018	0.0101864	0.00143561	0.130032
NM_001291291.1	MISP3	34	35	25	7	10	8	10	-1.33032	1106635	288789	539317	0.00013447	0.00981442	0.00151357	0.136045
NM_001105573.1	FBXO45	27	30	15	3	3	9	15	-3.44133	1106635	288789	539317	0.0176268	0.289263	0.00151857	0.136045
NM_005530.2	IDH3A	124	92	49	5	3	41	43	-0.504824	1106635	288789	539317	0.0104273	0.206508	0.00158891	0.137053
NR_045180.1;NR_045181.1	SPART-AS1	23	27	9	0	0	9	18	-4.85874	1106635	288789	539317	0.202144	0.928027	0.00156429	0.137053
NM_001014433.2;NM_001014840.1	CUTA	14	20	16	7	1	8	4	3.22804	1106635	288789	539317	8.09428e-05	0.00694659	0.00158255	0.137053
NM_020451.2;NM_206926.1	SELENON	14	20	7	1	1	5	13	-5.4162	1106635	288789	539317	0.125134	0.814989	0.00158255	0.137053
NM_000117.2	EMD	6	13	11	3	4	4	2	1.99574	1106635	288789	539317	0.000105098	0.00827859	0.00156856	0.137053
NM_004751.2	GCNT3	5	12	1	0	0	1	11	-8.21515	1106635	288789	539317	0.751236	1	0.00158346	0.137053
NM_001001410.2	TSR3	5	12	11	7	0	4	1	3.04385	1106635	288789	539317	4.56848e-05	0.00451955	0.00158346	0.137053
NM_001193333.2;NM_007074.3	CORO1A	5	12	9	1	7	1	3	-2.07944	1106635	288789	539317	0.000500158	0.026908	0.00158346	0.137053
NR_038223.1;NR_038224.1;NR_038225.1;NR_038226.1	ZNF503-AS1	4	11	2	0	0	2	9	-5.90776	1106635	288789	539317	0.361727	1	0.00154095	0.137053
NM_001042413.1	GLIS3	605	360	207	2	1	204	153	4.27549	1106635	288789	539317	0.00056643	0.0298577	0.00162537	0.139395
NM_001010982.4;NM_001145526.2	AFMID	80	65	23	1	1	21	42	-6.62498	1106635	288789	539317	0.378468	1	0.00162942	0.139395
NM_001349798.1;NM_033632.3	FBXW7	370	232	171	0	2	169	61	13.4794	1106635	288789	539317	1.79149e-09	1.16861e-06	0.00164259	0.139949
NM_014709.3	USP34	361	227	144	4	6	134	83	6.39054	1106635	288789	539317	1.84554e-05	0.00215217	0.00165011	0.140018
NM_001282619.1;NM_001282620.1	GNAI2	77	63	31	8	7	16	32	-6.05711	1106635	288789	539317	0.0298747	0.386819	0.0016951	0.143253
NR_126347.1	LINC01036	113	85	32	0	0	32	53	-5.31839	1106635	288789	539317	0.373056	1	0.00177243	0.149185
NM_001722.2	POLR3D	22	26	2	0	1	1	24	-14.2548	1106635	288789	539317	0.972186	1	0.00178972	0.150035
NM_001034845.2	GALNTL6	190	130	52	0	0	52	78	-4.80252	1106635	288789	539317	0.405357	1	0.00191635	0.160008
NM_001001395.2;NM_001243609.1;NR_045012.1;NR_045013.1;NR_045014.1	LMO3	137	99	68	3	2	63	31	7.62462	1106635	288789	539317	2.13778e-05	0.00245187	0.00194961	0.162136
NM_080592.3	ATRAID	234	155	102	17	14	71	53	3.43055	1106635	288789	539317	1.92291e-05	0.00222993	0.00198285	0.162244
NM_024050.5	DDA1	17	22	5	0	0	5	17	-7.421	1106635	288789	539317	0.489933	1	0.00198977	0.162244
NM_001130090.1;NM_031294.3	DRC3	12	18	3	0	1	2	15	-9.3491	1106635	288789	539317	0.627609	1	0.00197756	0.162244
NR_026703.1	VTRNA1-1	12	18	18	3	15	0	0	0	1106635	288789	539317	3.09289e-06	0.000504382	0.00197756	0.162244
NM_001355404.1;NM_001355405.1;NM_001355406.1	ZNF724	12	18	11	0	2	9	7	1.4107	1106635	288789	539317	0.0033222	0.100504	0.00197756	0.162244
NM_138378.2	FDXACB1	32	33	27	8	1	18	6	7.0449	1106635	288789	539317	1.38049e-05	0.00172553	0.00199856	0.162326
NR_036647.1	CCDC144B	86	68	39	2	0	37	29	2.40049	1106635	288789	539317	0.00377403	0.108213	0.00207453	0.167196
NM_002145.3	HOXB2	86	68	56	34	15	7	12	-3.25312	1106635	288789	539317	2.72198e-07	6.53087e-05	0.00207453	0.167196
NM_001270491.1	RPL13A	124	91	4	0	0	4	87	-25.1841	1106635	288789	539317	1	1	0.00210134	0.168705
NM_007109.2	TCF19	53	47	32	3	26	3	15	-8.31777	1106635	288789	539317	0.000248803	0.0155494	0.00213943	0.169161
NM_001203260.1;NM_001203261.1;NM_001203262.1	NDUFC2-KCTD14	53	47	36	6	6	24	11	6.0397	1106635	288789	539317	1.7673e-05	0.00208421	0.00213943	0.169161
NR_110065.1	LOC101927021	38	37	19	3	5	11	18	-3.59947	1106635	288789	539317	0.0179257	0.289646	0.00213843	0.169161
NM_016271.4	RNF138	38	37	9	2	3	4	28	-12.6213	1106635	288789	539317	0.65978	1	0.00213843	0.169161
NM_001257101.1	PCGF5	28	30	6	0	0	6	24	-9.48514	1106635	288789	539317	0.733865	1	0.00216758	0.17074
NM_138691.2	TMC1	1809	988	417	4	7	406	571	-6.06759	1106635	288789	539317	0.990271	1	0.00219935	0.172591
NM_032857.4	LACTB	24	27	2	0	0	2	25	-13.5732	1106635	288789	539317	0.98125	1	0.00229428	0.179087
NM_001271734.1;NM_001271736.1;NM_016057.2;NR_073424.1	COPZ1	20	24	6	0	1	5	18	-7.87613	1106635	288789	539317	0.457912	1	0.00234218	0.179087
NM_058166.4	TRIM6	20	24	8	0	0	8	16	-4.61562	1106635	288789	539317	0.20815	0.929396	0.00234218	0.179087
NM_016125.3	RNFT1	20	24	19	1	0	18	5	7.87613	1106635	288789	539317	8.96498e-05	0.00739664	0.00234218	0.179087
NM_003952.2	RPS6KB2	20	24	12	1	6	5	12	-4.85981	1106635	288789	539317	0.0216496	0.326244	0.00234218	0.179087
NM_001040105.1;NR_133665.1	MUC17	1	7	5	0	4	1	2	-1.04811	1106635	288789	539317	0.00188495	0.0679542	0.00231387	0.179087
NM_020975.5	RET	1	7	2	2	0	0	5	-4.63163	1106635	288789	539317	0.110762	0.753372	0.00231387	0.179087
NR_125958.1	LOC101928650	34	34	22	1	0	21	12	4.29285	1106635	288789	539317	0.0011422	0.0495684	0.00239286	0.182294
NM_001001937.1	ATP5F1A	204	137	82	1	2	79	55	4.32621	1106635	288789	539317	0.000840173	0.0395529	0.00242295	0.18254
NM_000155.3;NM_001258332.1	GALT	10	16	7	0	4	3	9	-4.87643	1106635	288789	539317	0.0445714	0.466358	0.00243107	0.18254
NM_001289132.1	CCDC32	10	16	13	0	0	13	3	7.27524	1106635	288789	539317	0.000175406	0.0118878	0.00243107	0.18254
NM_001199021.1	SPON2	10	16	10	0	0	10	6	2.83249	1106635	288789	539317	0.00338555	0.101101	0.00243107	0.18254
NM_001355562.1;NM_001355563.1;NM_001355564.1	ALDOA	130	94	49	4	10	35	45	-2.62121	1106635	288789	539317	0.0196985	0.309163	0.00245121	0.183393
NM_001204408.1	SEC14L1	367	228	119	15	12	92	109	-2.23626	1106635	288789	539317	0.0240384	0.343214	0.00246827	0.18401
NM_001256526.1	TMEM250	49	44	25	8	5	12	19	-3.4559	1106635	288789	539317	0.00606549	0.150882	0.00248173	0.184355
NM_001869.2	CPA2	142	101	47	4	12	31	54	-5.83916	1106635	288789	539317	0.0943302	0.718266	0.00250063	0.1851
NM_001271602.1;NM_014606.2	HERC3	15	20	9	0	0	9	11	-1.25928	1106635	288789	539317	0.0441025	0.464713	0.00256177	0.188955
NM_004091.3	E2F2	92	71	55	10	17	28	16	4.7776	1106635	288789	539317	2.4196e-06	0.000410624	0.00257548	0.189298
NM_001206615.1	EHF	415	254	102	5	8	89	152	-7.29574	1106635	288789	539317	0.72233	1	0.00258853	0.189589
NM_001122898.2;NM_001321368.1;NM_001321369.1;NM_001321370.1;NM_002414.4;NR_135623.1	CD99	57	49	14	0	0	14	35	-7.94647	1106635	288789	539317	0.626921	1	0.0026778	0.194761
NM_001290225.1;NM_014754.2	PTDSS1	9	15	4	1	0	3	11	-6.13571	1106635	288789	539317	0.274297	1	0.00267152	0.194761
NM_001204088.1;NM_001204089.1	MINOS1-NBL1	104	78	27	0	0	27	51	-6.50474	1106635	288789	539317	0.544123	1	0.00280045	0.202106
NM_001278284.1;NM_001278287.1	ZNF3	73	59	47	5	5	37	12	9.59835	1106635	288789	539317	2.95544e-06	0.000485763	0.00280783	0.202106
NR_135281.1	CASC22	73	59	19	0	0	19	40	-6.94832	1106635	288789	539317	0.545327	1	0.00280783	0.202106
NM_001122821.1	SET	143	101	46	6	6	34	55	-5.14026	1106635	288789	539317	0.126725	0.816332	0.00290587	0.204233
NR_125943.1	LOC101927434	62	52	34	0	0	34	18	5.72862	1106635	288789	539317	0.000605239	0.0314634	0.00287705	0.204233
NR_027099.2	LINC00486	45	41	41	0	0	41	0	20.1547	1106635	288789	539317	2.19027e-08	8.16425e-06	0.00286941	0.204233
NM_001321102.1;NM_016030.5	TRAPPC12	26	28	4	0	0	4	24	-11.211	1106635	288789	539317	0.894631	1	0.00286498	0.204233
NM_002593.3	PCOLCE	26	28	9	2	1	6	19	-7.48448	1106635	288789	539317	0.290017	1	0.00286498	0.204233
NR_047675.1	C20orf27	14	19	15	6	4	5	4	0.894632	1106635	288789	539317	0.000211908	0.01378	0.00290102	0.204233
NM_001302453.1	CCDC151	14	19	16	2	0	14	3	7.80747	1106635	288789	539317	8.09428e-05	0.00694659	0.00290102	0.204233
NM_001037728.2	DEFB110	2	8	6	0	0	6	2	3.7216	1106635	288789	539317	0.00149004	0.0590875	0.00300962	0.205303
NM_001110213.1	PRH2	2	8	8	1	7	0	0	0	1106635	288789	539317	0.000100897	0.00799568	0.00300962	0.205303
NM_138477.3	CDAN1	2	8	8	4	0	4	0	3.737	1106635	288789	539317	0.000100897	0.00799568	0.00300962	0.205303
NR_110457.1	HAGLROS	2	8	2	1	0	1	6	-4.76971	1106635	288789	539317	0.191573	0.928027	0.00300962	0.205303
NM_006773.3	DDX18	2	8	1	0	1	0	7	-6.23832	1106635	288789	539317	0.501237	1	0.00300962	0.205303
NM_033655.3	CNTNAP3	2	8	5	1	0	4	3	0.96441	1106635	288789	539317	0.00546634	0.140177	0.00300962	0.205303
NM_006956.2;NM_016265.3	ZNF12	2	8	8	1	0	7	0	6.23832	1106635	288789	539317	0.000100897	0.00799568	0.00300962	0.205303
NM_000088.3	COL1A1	2	8	5	0	1	4	3	0.96441	1106635	288789	539317	0.00546634	0.140177	0.00300962	0.205303
NR_146890.1	LINC01675	2	8	7	0	3	4	1	3.04385	1106635	288789	539317	0.000392841	0.0224048	0.00300962	0.205303
NM_001037535.2;NM_001037536.2	SCML1	22	25	14	0	2	12	11	0.583143	1106635	288789	539317	0.0095864	0.196375	0.00302394	0.205608
NM_001145909.1;NM_001350062.1;NM_001350063.1;NM_001350064.1;NM_001350065.1;NM_033394.2	TANC1	75	60	21	0	2	19	39	-6.68461	1106635	288789	539317	0.427301	1	0.00304741	0.206531
NM_001293104.1;NM_001293105.1	GUSB	18	22	14	2	1	11	8	1.94326	1106635	288789	539317	0.00273787	0.0883312	0.00306332	0.206938
NM_001202469.1;NM_001483.2	NIPSNAP2	53	46	14	1	0	13	32	-7.58993	1106635	288789	539317	0.532165	1	0.00313431	0.209327
NM_001567.3	INPPL1	7	13	7	1	0	6	6	0	1106635	288789	539317	0.0140228	0.247432	0.00313881	0.209327
NM_001348281.1;NM_001348282.1	ZNF112	7	13	11	0	0	11	2	7.16704	1106635	288789	539317	0.000219528	0.0138025	0.00313881	0.209327
NM_032287.2	RTL6	7	13	11	4	7	0	2	-1.74126	1106635	288789	539317	0.000219528	0.0138025	0.00313881	0.209327
NM_030789.3;NM_178580.2;NM_178581.2	HM13	32	32	4	0	0	4	28	-12.6213	1106635	288789	539317	0.957299	1	0.00316552	0.210436
NM_001304526.1;NM_016618.2	KRCC1	50	44	35	0	3	32	9	9.98874	1106635	288789	539317	1.45323e-05	0.00180564	0.00320132	0.212141
NM_001353210.1;NM_001353211.1;NM_001353212.1;NM_001353213.1;NM_001353214.1;NM_001353215.1;NM_001353216.1;NM_017653.4	DYM	1797	977	636	6	6	624	341	10.6754	1106635	288789	539317	6.56298e-11	6.99516e-08	0.00325291	0.213928
NM_002801.3	PSMB10	35	34	26	11	6	9	8	0.683985	1106635	288789	539317	8.84339e-05	0.0073804	0.00324702	0.213928
NR_027276.1	LOC100128239	13	18	13	2	2	9	5	3.01739	1106635	288789	539317	0.000849945	0.0395529	0.00327953	0.213928
NM_001278610.1;NM_002466.3	MYBL2	13	18	1	0	0	1	17	-11.3595	1106635	288789	539317	0.96108	1	0.00327953	0.213928
NR_024408.2;NR_152405.1;NR_152406.1;NR_152407.1	CUTALP	13	18	16	3	13	0	2	-1.74126	1106635	288789	539317	4.67672e-05	0.00456177	0.00327953	0.213928
NM_001127717.2;NM_198129.2	LAMA3	149	104	55	6	9	40	49	-2.18324	1106635	288789	539317	0.0191574	0.302552	0.0032951	0.214274
NR_037846.1	MSH5-SAPCD1	189	127	78	9	31	38	49	-2.7155	1106635	288789	539317	0.000610457	0.0314634	0.00333237	0.214806
NM_025259.5;NM_172165.3;NM_172166.3	MSH5	189	127	78	9	31	38	49	-2.7155	1106635	288789	539317	0.000610457	0.0314634	0.00333237	0.214806
NM_018670.3	MESP1	6	12	12	5	5	2	0	1.74126	1106635	288789	539317	3.22797e-05	0.00347323	0.00333415	0.214806
NM_001184768.1;NR_033670.1	ARMCX6	3	9	7	1	2	4	2	1.99574	1106635	288789	539317	0.00107404	0.0474991	0.00337562	0.216143
NM_001318799.1	LAYN	3	9	2	0	2	0	7	-6.23832	1106635	288789	539317	0.277021	1	0.00337562	0.216143
NR_120309.1	LOC102724467	165	113	75	17	12	46	38	2.02259	1106635	288789	539317	8.04298e-05	0.00694659	0.00351309	0.218902
NM_001330187.1	TBC1D30	74	59	22	0	0	22	37	-4.90619	1106635	288789	539317	0.333077	1	0.00345251	0.218902
NM_001171937.1	FUZ	17	21	17	8	5	4	4	0	1106635	288789	539317	0.000139402	0.00999961	0.00350197	0.218902
NR_036498.1	OGFRP1	5	11	3	1	1	1	8	-6.27189	1106635	288789	539317	0.218589	0.943831	0.00346923	0.218902
NM_006392.3;NR_027700.2;NR_145428.1	NOP56	5	11	1	0	1	0	10	-8.29535	1106635	288789	539317	0.751236	1	0.00346923	0.218902
NR_104652.1	LOC100506790	5	11	6	0	4	2	5	-2.89037	1106635	288789	539317	0.0138106	0.246817	0.00346923	0.218902
NM_001258451.1	PKMYT1	4	10	8	0	0	8	2	5.22378	1106635	288789	539317	0.000741507	0.0361641	0.00350262	0.218902
NM_001282546.1;NM_001282547.1;NM_032017.2	STK40	4	10	9	4	0	5	1	3.93848	1106635	288789	539317	0.000219026	0.0138025	0.00350262	0.218902
NM_020246.3	SLC12A9	4	10	5	2	2	1	5	-3.93848	1106635	288789	539317	0.0226048	0.330629	0.00350262	0.218902
NM_152243.2	CDC42EP1	160	110	56	0	0	56	54	0.414839	1106635	288789	539317	0.0374836	0.436712	0.0036101	0.222079
NM_001112732.2	MCF2L	131	93	43	3	11	29	50	-5.61368	1106635	288789	539317	0.113692	0.765307	0.00372528	0.222079
NM_001300927.1;NM_001329477.1;NM_001329478.1;NM_017712.3	PGPEP1	114	83	72	22	43	7	11	-2.66997	1106635	288789	539317	1.50388e-08	6.06977e-06	0.0036945	0.222079
NM_006830.3	UQCR11	76	60	38	1	3	34	22	4.05278	1106635	288789	539317	0.0011351	0.0495111	0.00373055	0.222079
NM_016602.2	CCR10	71	57	49	33	14	2	8	-5.22378	1106635	288789	539317	4.32027e-07	9.80232e-05	0.00361124	0.222079
NM_001346505.1	SASH1	63	52	20	1	0	19	32	-4.69042	1106635	288789	539317	0.259419	1	0.00359758	0.222079
NM_001080398.1	ECPAS	46	41	27	6	7	14	14	0	1106635	288789	539317	0.00100151	0.0454994	0.00372748	0.222079
NR_028581.1	G6PC3	43	39	25	3	8	14	14	0	1106635	288789	539317	0.00166788	0.0643535	0.00377246	0.222079
NM_001142864.3	PIEZO1	34	33	22	0	0	22	11	5.27531	1106635	288789	539317	0.0011422	0.0495684	0.00373464	0.222079
NM_198184.2	OSTN	31	31	15	1	3	11	16	-2.67236	1106635	288789	539317	0.0400495	0.45583	0.00364301	0.222079
NM_024763.4	WDR78	31	31	21	1	1	19	10	4.65198	1106635	288789	539317	0.000965105	0.0441789	0.00364301	0.222079
NM_002918.4	RFX1	31	31	19	4	0	15	12	1.59891	1106635	288789	539317	0.00375832	0.107911	0.00364301	0.222079
NM_000094.3	COL7A1	0	5	2	0	2	0	3	-2.77259	1106635	288789	539317	0.04283	0.45665	0.00377685	0.222079
NM_012337.2	CFAP45	0	5	5	0	0	5	0	4.63163	1106635	288789	539317	0.00037963	0.0217703	0.00377685	0.222079
NR_135312.1	SMG1P6	0	5	3	1	0	2	2	0	1106635	288789	539317	0.0088638	0.186327	0.00377685	0.222079
NM_018584.5	CAMK2N1	0	5	5	3	1	1	0	0.693147	1106635	288789	539317	0.00037963	0.0217703	0.00377685	0.222079
NM_001024940.2;NM_016102.3	TRIM17	0	5	5	3	2	0	0	0	1106635	288789	539317	0.00037963	0.0217703	0.00377685	0.222079
NM_031890.3	TMEM121B	0	5	5	5	0	0	0	0	1106635	288789	539317	0.00037963	0.0217703	0.00377685	0.222079
NM_001783.3;NM_021601.3	CD79A	0	5	3	0	3	0	2	-1.74126	1106635	288789	539317	0.0088638	0.186327	0.00377685	0.222079
NM_005368.2;NM_203377.1;NM_203378.1	MB	0	5	4	0	0	4	1	3.04385	1106635	288789	539317	0.00183439	0.0679542	0.00377685	0.222079
NR_135742.1	DET1	462	277	156	0	1	155	121	3.49482	1106635	288789	539317	0.00363258	0.106375	0.00381705	0.223812
NM_001257174.1	DDX19B	238	154	104	19	25	60	50	2.07753	1106635	288789	539317	1.48437e-05	0.00183272	0.0038749	0.226567
NM_001331029.1;NM_002481.3	PPP1R12B	159	109	39	1	0	38	70	-6.85101	1106635	288789	539317	0.662888	1	0.00399142	0.230129
NM_001282406.1	KCTD14	20	23	20	1	1	18	3	9.73517	1106635	288789	539317	3.65435e-05	0.00379507	0.00398899	0.230129
NR_134916.1	LINC01842	16	20	13	2	10	1	7	-5.54518	1106635	288789	539317	0.00296672	0.0936875	0.00400196	0.230129
NM_001330170.1;NM_004475.2	FLOT2	16	20	13	0	1	12	7	3.25312	1106635	288789	539317	0.00296672	0.0936875	0.00400196	0.230129
NM_001082486.1;NM_001082487.1;NM_022914.2	ACD	16	20	15	7	3	5	5	0	1106635	288789	539317	0.000537616	0.0284827	0.00400196	0.230129
NM_001004105.2;NM_001004106.2;NM_002082.3	GRK6	16	20	7	0	0	7	13	-3.8095	1106635	288789	539317	0.182064	0.928027	0.00400196	0.230129
NM_001321560.1;NM_014680.3	KIAA0100	27	28	23	1	0	22	5	9.55197	1106635	288789	539317	5.31461e-05	0.00500788	0.0040294	0.230438
NR_131972.1	GBAT2	27	28	26	9	12	5	2	2.89037	1106635	288789	539317	4.07085e-06	0.000606964	0.0040294	0.230438
NM_001290406.1	TAL1	154	106	58	0	0	58	48	2.13526	1106635	288789	539317	0.0122749	0.230626	0.00410103	0.233893
NM_002451.3	MTAP	11	16	7	0	0	7	9	-1.4107	1106635	288789	539317	0.0602742	0.56382	0.0041618	0.236712
NR_149006.1	LOC100291105	98	73	42	1	0	41	31	2.82602	1106635	288789	539317	0.0059323	0.148323	0.0041921	0.237143
NM_001206917.1	CACNB3	48	42	16	1	0	15	26	-4.58098	1106635	288789	539317	0.238473	0.985082	0.00419056	0.237143
NR_002819.4	MALAT1	309	193	193	73	120	0	0	0	1106635	288789	539317	7.54657e-20	3.15054e-16	0.00421089	0.237563
NM_001164821.1;NM_025000.3;NR_028482.1	DCAF17	33	32	17	1	5	11	15	-2.18206	1106635	288789	539317	0.0199687	0.309908	0.00429712	0.241774
NR_024580.1	CCDC183-AS1	39	36	26	6	10	10	10	0	1106635	288789	539317	0.00030442	0.0183959	0.00435508	0.244303
NM_001040662.1;NM_024558.2;NR_049738.1;NR_049739.1	VCPKMT	23	25	23	3	4	16	2	9.83939	1106635	288789	539317	9.67761e-06	0.00124698	0.00436548	0.244303
NM_001142298.1	SQSTM1	146	101	40	0	0	40	61	-4.67811	1106635	288789	539317	0.421052	1	0.00448621	0.250388
NM_001282236.1	CDKL1	77	60	44	13	10	21	16	2.20364	1106635	288789	539317	5.17688e-05	0.00494295	0.00454178	0.252814
NM_001303438.1	HEXIM2	160	109	95	27	51	17	14	1.47258	1106635	288789	539317	9.45378e-10	6.36575e-07	0.0045698	0.253077
NM_018296.5	LRRC36	19	22	2	0	0	2	20	-11.6312	1106635	288789	539317	0.950245	1	0.00458289	0.253077
NM_005907.3	MAN1A1	19	22	19	0	0	19	3	10.1748	1106635	288789	539317	5.70262e-05	0.0052671	0.00458289	0.253077
NR_122034.1	LINC01419	26	27	7	1	1	5	20	-8.74088	1106635	288789	539317	0.539402	1	0.00464188	0.254958
NM_006589.2	FAM189B	26	27	25	13	5	7	2	4.49707	1106635	288789	539317	6.31634e-06	0.000861746	0.00464188	0.254958
NM_030662.3	MAP2K2	10	15	10	1	1	8	5	2.33341	1106635	288789	539317	0.00338555	0.101101	0.00466581	0.254958
NM_001243878.1;NM_004468.4	FHL3	10	15	13	0	0	13	2	8.30657	1106635	288789	539317	0.000175406	0.0118878	0.00466581	0.254958
NM_000275.2;NM_001300984.1	OCA2	136	95	56	0	1	55	39	3.74469	1106635	288789	539317	0.00337636	0.101101	0.00470685	0.256529
NM_001033046.3;NM_001100408.2;NM_001193654.1;NR_036514.1	CYBC1	47	41	20	1	0	19	21	-0.836953	1106635	288789	539317	0.0490305	0.497551	0.0047954	0.260675
NM_001127325.1	MAD2L2	192	127	74	0	0	74	53	3.9367	1106635	288789	539317	0.00339699	0.101298	0.00484156	0.262501
NM_001512.3	GSTA4	66	53	28	4	2	22	25	-1.13088	1106635	288789	539317	0.0236423	0.338991	0.0048581	0.262715
NM_178129.4	P2RY8	44	39	24	0	0	24	15	3.85764	1106635	288789	539317	0.00379202	0.10858	0.00489274	0.263905
NM_001346282.1	STX18	1216	672	333	1	2	330	339	-0.450163	1106635	288789	539317	0.226272	0.951875	0.00495636	0.265619
NM_001098825.1	TMEM91	99	73	34	0	3	31	39	-2.30327	1106635	288789	539317	0.102453	0.753372	0.00497542	0.265619
NM_001287437.1;NM_199320.3	JADE1	99	73	25	1	0	24	48	-6.90345	1106635	288789	539317	0.593693	1	0.00497542	0.265619
NR_122035.1	ARRDC1-AS1	32	31	23	8	3	12	8	2.5264	1106635	288789	539317	0.000310254	0.0186635	0.00494629	0.265619
NM_001080124.1;NM_001228.4;NM_033355.3	CASP8	38	35	21	3	2	16	14	1.0006	1106635	288789	539317	0.00583361	0.146712	0.0050025	0.265705
NM_003302.2	TRIP6	35	33	20	7	4	9	13	-2.39881	1106635	288789	539317	0.00535808	0.140156	0.00499975	0.265705
NM_005850.4	SF3B4	22	24	15	7	2	6	9	-2.18616	1106635	288789	539317	0.00473985	0.129333	0.00502756	0.266358
NR_038955.1	LINC00963	135	94	68	13	26	29	26	1.01797	1106635	288789	539317	1.49258e-05	0.00183272	0.00522314	0.269343
NR_110522.1;NR_110523.1	C22orf34	96	71	37	0	4	33	34	-0.296158	1106635	288789	539317	0.0305005	0.391449	0.00527745	0.269343
NM_001012984.2	C16orf86	68	54	34	9	9	16	20	-1.79185	1106635	288789	539317	0.00200188	0.070451	0.00526183	0.269343
NR_046224.1	LINC00659	52	44	37	14	6	17	7	5.81431	1106635	288789	539317	6.44633e-06	0.000873771	0.00518839	0.269343
NM_001497.3	B4GALT1	52	44	28	3	4	21	16	2.20364	1106635	288789	539317	0.00214517	0.0731671	0.00518839	0.269343
NR_126448.1;NR_126449.1	LINC01224	18	21	18	4	0	14	3	7.80747	1106635	288789	539317	8.90994e-05	0.0073804	0.00526621	0.269343
NM_024896.2	ERMP1	18	21	17	2	0	15	4	7.35336	1106635	288789	539317	0.000218901	0.0138025	0.00526621	0.269343
NM_000391.3	TPP1	18	21	19	6	4	9	2	5.90776	1106635	288789	539317	3.53753e-05	0.00372941	0.00526621	0.269343
NM_001288980.1;NM_001288981.1;NR_110234.1	C18orf54	18	21	3	0	0	3	18	-9.73517	1106635	288789	539317	0.840437	1	0.00526621	0.269343
NM_001001584.2	PDE9A	14	18	3	0	1	2	15	-9.3491	1106635	288789	539317	0.714683	1	0.00521784	0.269343
NM_001145138.1;NM_001243984.1;NM_001243985.1;NM_021975.3	RELA	14	18	18	11	2	5	0	4.63163	1106635	288789	539317	1.0947e-05	0.00139334	0.00521784	0.269343
NM_052814.3	CARD9	9	14	10	3	2	5	4	0.894632	1106635	288789	539317	0.00207555	0.0717692	0.00520755	0.269343
NM_019107.3	MYDGF	9	14	11	0	1	10	3	5.52277	1106635	288789	539317	0.000765561	0.0370773	0.00520755	0.269343
NM_005515.3	MNX1	9	14	9	2	1	6	5	0.831229	1106635	288789	539317	0.00540712	0.140177	0.00520755	0.269343
NM_001130675.1;NM_004362.2	CLGN	9	14	9	0	1	8	5	2.33341	1106635	288789	539317	0.00540712	0.140177	0.00520755	0.269343
NM_001330685.1;NM_032305.2	POLR3GL	25	26	9	0	4	5	17	-7.421	1106635	288789	539317	0.259563	1	0.00535004	0.272382
NM_001350076.1;NM_001350078.1;NM_001350079.1;NM_181042.4	PBRM1	594	345	211	1	5	205	134	6.239	1106635	288789	539317	0.000100255	0.00799568	0.00553166	0.280944
NR_110073.1	LOC101927243	172	115	86	14	43	29	29	0	1106635	288789	539317	1.55682e-06	0.000290153	0.00556561	0.281982
NM_003223.2	TFAP4	204	133	82	2	5	75	51	4.53428	1106635	288789	539317	0.000840173	0.0395529	0.00569803	0.286604
NM_001142386.2	PDK3	127	89	61	14	30	17	28	-4.30563	1106635	288789	539317	0.000111002	0.00851856	0.00569502	0.286604
NM_001330635.1;NM_001350216.1	LRRC7	70	55	12	0	0	12	43	-11.1681	1106635	288789	539317	0.937201	1	0.00567867	0.286604
NM_001278251.2	SLC25A45	54	45	30	5	8	17	15	0.962279	1106635	288789	539317	0.0010529	0.0470352	0.00572084	0.28706
NR_033979.2;NR_110459.1;NR_110460.1;NR_110461.1;NR_110465.1;NR_110466.1	HAGLR	8	13	10	1	0	9	3	4.87643	1106635	288789	539317	0.00120616	0.0509665	0.00577816	0.287174
NM_001040097.1	MOSPD3	8	13	7	0	6	1	6	-4.76971	1106635	288789	539317	0.0216621	0.326244	0.00577816	0.287174
NM_001017403.1;NM_021636.2	LGR6	8	13	5	0	0	5	8	-2.33341	1106635	288789	539317	0.111559	0.753372	0.00577816	0.287174
NM_001025604.2	ARRDC2	8	13	1	1	0	0	12	-9.49144	1106635	288789	539317	0.875926	1	0.00577816	0.287174
NM_001184772.2;NM_021946.4	BCORL1	21	23	6	1	0	5	17	-7.421	1106635	288789	539317	0.497595	1	0.00579263	0.28721
NM_001146274.1;NM_001146283.1;NM_001146284.1;NM_001146285.1;NM_001146286.1;NM_001198525.1;NM_001198526.1;NM_001198527.1;NM_001198528.1;NM_001198529.1;NM_001198530.1;NM_001198531.1;NM_030756.4	TCF7L2	215	139	52	3	1	48	87	-7.06961	1106635	288789	539317	0.711366	1	0.00590521	0.292098
NM_001136258.1	SGMS2	309	191	87	0	13	74	104	-4.35498	1106635	288789	539317	0.283605	1	0.00595545	0.293194
NR_033837.1	LINC00309	13	17	15	7	7	1	2	-1.04811	1106635	288789	539317	0.000126491	0.00949771	0.00595111	0.293194
NR_104228.1	LINC00632	124	87	31	0	3	28	56	-7.22441	1106635	288789	539317	0.616025	1	0.00606917	0.295545
NR_045481.1	SNCA-AS1	72	56	23	4	3	16	33	-6.35957	1106635	288789	539317	0.232391	0.966321	0.00610805	0.295545
NM_001320912.1;NM_001320913.1;NM_014164.5;NM_144779.2	FXYD5	24	25	15	2	9	4	10	-4.55836	1106635	288789	539317	0.00837938	0.182958	0.00616944	0.295545
NM_001321233.1	RAD51AP2	24	25	19	3	1	15	6	5.62749	1106635	288789	539317	0.000440856	0.0244745	0.00616944	0.295545
NM_001003819.3	TRIM6-TRIM34	24	25	8	0	0	8	17	-5.0876	1106635	288789	539317	0.337695	1	0.00616944	0.295545
NM_001195228.1;NM_019013.2	PIMREG	17	20	17	9	5	3	3	0	1106635	288789	539317	0.000139402	0.00999961	0.00605247	0.295545
NM_004761.4	RGL2	17	20	18	2	4	12	2	7.75018	1106635	288789	539317	5.52277e-05	0.00514653	0.00605247	0.295545
NM_006349.2	ZNHIT1	1	6	6	3	3	0	0	0	1106635	288789	539317	0.0004524	0.0249825	0.00622974	0.295545
NM_001080423.3	GRIP2	1	6	4	0	0	4	2	1.99574	1106635	288789	539317	0.00765341	0.173649	0.00622974	0.295545
NR_117091.1	LINC02538	1	6	3	1	1	1	3	-2.07944	1106635	288789	539317	0.029952	0.386819	0.00622974	0.295545
NM_001964.2	EGR1	1	6	6	0	5	1	0	0.693147	1106635	288789	539317	0.0004524	0.0249825	0.00622974	0.295545
NM_024307.2	GDPD3	1	6	5	1	1	3	1	2.07944	1106635	288789	539317	0.00188495	0.0679542	0.00622974	0.295545
NM_001159285.1;NM_001159295.1;NM_139243.3	ADAD1	1	6	3	0	0	3	3	0	1106635	288789	539317	0.029952	0.386819	0.00622974	0.295545
NM_001281448.1;NM_001281449.1;NM_014276.3	RBPJL	1	6	4	1	2	1	2	-1.04811	1106635	288789	539317	0.00765341	0.173649	0.00622974	0.295545
NM_006051.3;NM_133172.2;NM_133173.2;NM_133174.2	APBB3	1	6	5	2	1	2	1	1.04811	1106635	288789	539317	0.00188495	0.0679542	0.00622974	0.295545
NM_001351298.1;NM_001351299.1;NM_001351300.1;NM_018358.2	ABCF3	1	6	2	0	0	2	4	-1.99574	1106635	288789	539317	0.110762	0.753372	0.00622974	0.295545
NM_001322178.1;NM_001322179.1;NM_001322180.1;NM_001322181.1;NM_001322187.1;NM_001322188.1;NM_001322189.1;NM_001322190.1;NM_001322191.1;NM_033401.4;NR_136210.1;NR_136213.1;NR_136216.1	CNTNAP4	212	137	58	0	5	53	79	-4.7467	1106635	288789	539317	0.398414	1	0.00629543	0.297952
NM_001318726.1;NM_001353533.1;NM_018181.5;NR_148459.1	ZNF532	145	99	37	5	10	22	62	-10.5811	1106635	288789	539317	0.577701	1	0.00630902	0.297952
NM_173633.2	TMEM145	7	12	12	3	9	0	0	0	1106635	288789	539317	7.10305e-05	0.00636348	0.00636087	0.298375
NR_109815.1	FAM83C-AS1	7	12	9	4	3	2	3	-1.03133	1106635	288789	539317	0.00190444	0.0679542	0.00636087	0.298375
NM_001320632.1;NM_001320633.1;NM_001320640.1;NM_001320641.1;NM_004305.3;NM_139343.2;NM_139344.2;NM_139345.2;NM_139346.2;NM_139347.2;NM_139348.2;NM_139349.2;NM_139350.2;NM_139351.2	BIN1	7	12	7	0	0	7	5	1.60669	1106635	288789	539317	0.0140228	0.247432	0.00636087	0.298375
NM_001289124.1	LIMCH1	820	463	189	1	0	188	274	-5.87495	1106635	288789	539317	0.94424	1	0.00640741	0.298788
NM_001080424.2;NM_001348716.1	KDM6B	42	37	21	2	3	16	16	0	1106635	288789	539317	0.0132686	0.241052	0.00642693	0.298788
NM_001348546.1	TMEM229B	42	37	22	0	0	22	15	3.09325	1106635	288789	539317	0.00771775	0.174351	0.00642693	0.298788
NR_046205.1	RBPMS-AS1	42	37	28	8	5	15	9	3.44133	1106635	288789	539317	0.00018184	0.0122443	0.00642693	0.298788
NM_001048199.2	RCC1	365	221	45	1	6	38	176	-19.29	1106635	288789	539317	1	1	0.0064992	0.30121
NM_152788.4	ANKS1B	53	44	22	0	0	22	22	0	1106635	288789	539317	0.0483642	0.49367	0.00652232	0.30121
NM_003470.2	USP7	53	44	39	8	1	30	5	12.381	1106635	288789	539317	2.06687e-06	0.000362554	0.00652232	0.30121
NR_038924.1	PXN-AS1	61	49	26	1	2	23	23	0	1106635	288789	539317	0.0273131	0.37312	0.00654958	0.301801
NR_133675.1	DDX39B-AS1	36	33	24	5	9	10	9	0.646333	1106635	288789	539317	0.000510928	0.0273464	0.00660643	0.303083
NM_001330333.1;NM_002824.5	PTMS	36	33	10	0	0	10	23	-6.2759	1106635	288789	539317	0.488489	1	0.00660643	0.303083
NM_001242946.1;NM_017549.4	EPDR1	6	11	2	0	0	2	9	-5.90776	1106635	288789	539317	0.51692	1	0.00692647	0.314996
NR_135563.1	LINC02070	6	11	3	0	0	3	8	-4.19245	1106635	288789	539317	0.28033	1	0.00692647	0.314996
NM_000784.3	CYP27A1	6	11	5	0	0	5	6	-0.831229	1106635	288789	539317	0.0574421	0.544526	0.00692647	0.314996
NR_036489.1	DLGAP1-AS5	6	11	1	0	0	1	10	-7.60221	1106635	288789	539317	0.802719	1	0.00692647	0.314996
NM_001256141.1	FSBP	307	189	141	15	18	108	48	9.90047	1106635	288789	539317	5.80354e-08	1.89286e-05	0.00694183	0.315008
NR_109881.1	LINC02201	16	19	12	0	0	12	7	3.25312	1106635	288789	539317	0.00661192	0.159927	0.00695717	0.315019
NM_023073.3	CPLANE1	76	58	42	3	3	36	16	7.23025	1106635	288789	539317	0.000131639	0.00970373	0.00700209	0.316367
NM_001257393.1;NM_022442.5	UBE2V1	181	119	69	12	5	52	50	0.438529	1106635	288789	539317	0.00553486	0.141068	0.0070742	0.318935
NR_138023.1	AGBL5	23	24	15	3	6	6	9	-2.18616	1106635	288789	539317	0.00635336	0.15584	0.00711828	0.319542
NM_001014443.2	USP21	23	24	7	1	3	3	17	-9.28004	1106635	288789	539317	0.430578	1	0.00711828	0.319542
NM_001317061.2;NM_001354931.1;NM_001354932.1;NM_003804.5	RIPK1	280	174	69	2	0	67	105	-5.68915	1106635	288789	539317	0.685308	1	0.00718069	0.320381
NR_003604.3	ZFAS1	139	95	42	3	22	17	53	-10.9035	1106635	288789	539317	0.226757	0.952379	0.00718302	0.320381
NM_058195.3	CDKN2A	108	77	45	1	4	40	32	2.25789	1106635	288789	539317	0.00671835	0.161069	0.00716052	0.320381
NM_003342.4	UBE2G1	767	434	253	0	2	251	181	5.03919	1106635	288789	539317	0.000850784	0.0395529	0.00730189	0.322937
NM_001031709.2;NM_018363.3	RNLS	491	288	193	0	0	193	95	9.9792	1106635	288789	539317	1.77764e-06	0.000319883	0.00729997	0.322937
NR_003110.2	CCT6P1	26	26	9	0	3	6	17	-6.58977	1106635	288789	539317	0.290017	1	0.00740455	0.322937
NM_001200001.1;NM_024408.3	NOTCH2	5	10	2	0	1	1	8	-6.27189	1106635	288789	539317	0.442337	1	0.00742597	0.322937
NR_125967.1;NR_125968.1	LINC01719	5	10	10	5	2	3	0	2.77259	1106635	288789	539317	0.000153344	0.0105293	0.00742597	0.322937
NM_001204285.1;NM_001204286.1	MUC1	5	10	9	3	1	5	1	3.93848	1106635	288789	539317	0.000500158	0.026908	0.00742597	0.322937
NM_030576.3	LIMD2	5	10	10	3	2	5	0	4.63163	1106635	288789	539317	0.000153344	0.0105293	0.00742597	0.322937
NM_001258384.2;NM_001330763.1;NM_006899.4;NM_174855.3;NR_136344.1	IDH3B	5	10	8	4	1	3	2	1.03133	1106635	288789	539317	0.00157748	0.0613189	0.00742597	0.322937
NR_104124.1;NR_104125.1	IFNG-AS1	5	10	3	1	0	2	7	-4.49707	1106635	288789	539317	0.218589	0.943831	0.00742597	0.322937
NM_001426.3	EN1	5	10	10	0	3	7	0	6.23832	1106635	288789	539317	0.000153344	0.0105293	0.00742597	0.322937
NM_001085386.1	NFE4	5	10	10	0	10	0	0	0	1106635	288789	539317	0.000153344	0.0105293	0.00742597	0.322937
NM_001170881.1;NM_001177358.1	GPR137	5	10	10	1	9	0	0	0	1106635	288789	539317	0.000153344	0.0105293	0.00742597	0.322937
NR_135019.1	LINC02399	2	7	4	0	3	1	3	-2.07944	1106635	288789	539317	0.0191903	0.302552	0.00744618	0.323143
NM_017666.4	ZNF280C	376	226	167	7	4	156	59	12.6986	1106635	288789	539317	2.2888e-08	8.33343e-06	0.00753557	0.323413
NM_004907.2	IER2	143	97	42	3	7	32	55	-5.73888	1106635	288789	539317	0.275998	1	0.00770435	0.323413
NM_001288622.1;NM_138468.5	ICA1L	143	97	69	8	2	59	28	7.82659	1106635	288789	539317	3.72069e-05	0.00382589	0.00770435	0.323413
NM_144668.5	WDR66	124	86	16	1	1	14	70	-15.6343	1106635	288789	539317	0.998638	1	0.00779659	0.323413
NR_110204.1;NR_110205.1;NR_110206.1	LOC101927027	49	41	15	1	3	11	26	-6.76304	1106635	288789	539317	0.339992	1	0.00771927	0.323413
NM_001350529.1;NM_004698.3;NR_146766.1;NR_146767.1;NR_146768.1;NR_146769.1	PRPF3	49	41	3	0	1	2	38	-17.6221	1106635	288789	539317	0.999392	1	0.00771927	0.323413
NM_001190259.1;NM_001190260.1;NM_152785.4	GCSAM	35	32	18	3	2	13	14	-0.532228	1106635	288789	539317	0.0171529	0.28534	0.00759574	0.323413
NM_006472.5	TXNIP	29	28	25	16	5	4	3	0.96441	1106635	288789	539317	2.22442e-05	0.00252351	0.00756382	0.323413
NM_001283034.1;NM_145269.4;NR_104267.1;NR_104268.1	FAM92A	19	21	5	1	0	4	16	-7.84366	1106635	288789	539317	0.573728	1	0.00770099	0.323413
NM_001320412.1;NM_006657.2;NM_206965.1	FTCD	19	21	13	0	2	11	8	1.94326	1106635	288789	539317	0.00815539	0.181102	0.00770099	0.323413
NM_001171887.1;NM_015633.2	FGFR1OP2	11	15	2	0	1	1	13	-9.35468	1106635	288789	539317	0.784431	1	0.00771317	0.323413
NM_001031672.3;NM_001353353.1;NM_001353354.1	CYB5RL	11	15	12	0	0	12	3	6.71885	1106635	288789	539317	0.000826635	0.0393056	0.00771317	0.323413
NM_001152.4	SLC25A5	4	9	1	0	1	0	8	-6.96504	1106635	288789	539317	0.686318	1	0.007779	0.323413
NM_001282526.1	POLR3F	4	9	3	1	0	2	6	-3.7216	1106635	288789	539317	0.1602	0.905992	0.007779	0.323413
NR_111950.1;NR_111951.1;NR_111952.1;NR_111953.1	LINC00869	4	9	5	0	0	5	4	0.894632	1106635	288789	539317	0.0226048	0.330629	0.007779	0.323413
NM_004228.6;NM_017457.5	CYTH2	4	9	6	2	1	3	3	0	1106635	288789	539317	0.00760006	0.173649	0.007779	0.323413
NM_052876.3	NACC1	4	9	3	0	0	3	6	-2.69027	1106635	288789	539317	0.1602	0.905992	0.007779	0.323413
NR_002836.2	PGM5P2	4	9	4	0	0	4	5	-0.894632	1106635	288789	539317	0.0628844	0.57019	0.007779	0.323413
NM_001303534.2	RAPGEFL1	3	8	6	3	2	1	2	-1.04811	1106635	288789	539317	0.00368445	0.106375	0.00785524	0.323413
NM_001324095.1	COLEC10	3	8	1	0	0	1	7	-5.54518	1106635	288789	539317	0.604458	1	0.00785524	0.323413
NM_001284413.1;NM_001284415.1;NM_001284416.1;NM_012260.3;NR_104315.1	HACL1	3	8	5	0	2	3	3	0	1106635	288789	539317	0.0120935	0.228039	0.00785524	0.323413
NM_033408.3	TMEM205	3	8	6	1	4	1	2	-1.04811	1106635	288789	539317	0.00368445	0.106375	0.00785524	0.323413
NM_002972.3	SBF1	3	8	6	0	0	6	2	3.7216	1106635	288789	539317	0.00368445	0.106375	0.00785524	0.323413
NM_052874.4	STX1B	3	8	4	0	0	4	4	0	1106635	288789	539317	0.037489	0.436712	0.00785524	0.323413
NM_001297438.1;NM_014231.4;NM_016830.3;NM_199245.2;NR_123717.1	VAMP1	3	8	5	0	1	4	3	0.96441	1106635	288789	539317	0.0120935	0.228039	0.00785524	0.323413
NM_152559.2	METTL27	3	8	4	1	0	3	4	-0.96441	1106635	288789	539317	0.037489	0.436712	0.00785524	0.323413
NM_001282874.1;NM_001282875.1;NM_003069.4	SMARCA1	252	158	110	11	8	91	48	7.64673	1106635	288789	539317	8.95984e-06	0.00118372	0.00796309	0.324806
NM_012316.4	KPNA6	46	39	29	1	1	27	10	7.72374	1106635	288789	539317	0.00028082	0.0170402	0.00798768	0.324806
NR_028119.1	UXT-AS1	15	18	14	2	1	11	4	5.1713	1106635	288789	539317	0.00084475	0.0395529	0.00799801	0.324806
NM_001252377.1	NT5C	15	18	12	6	2	4	6	-1.72586	1106635	288789	539317	0.00464202	0.127551	0.00799801	0.324806
NR_038210.1	SAMD12-AS1	15	18	9	0	0	9	9	0	1106635	288789	539317	0.0441025	0.464713	0.00799801	0.324806
NM_001105574.1	HMX3	15	18	10	5	4	1	8	-6.27189	1106635	288789	539317	0.0218142	0.326416	0.00799801	0.324806
NR_110185.1	LOC101926913	15	18	8	0	0	8	10	-1.33032	1106635	288789	539317	0.0844892	0.675719	0.00799801	0.324806
NM_001204087.1;NM_002249.5	KCNN3	327	199	118	3	1	114	81	4.46544	1106635	288789	539317	0.00189821	0.0679542	0.00806225	0.326779
NM_005026.4	PIK3CD	54	44	11	0	1	10	33	-9.64487	1106635	288789	539317	0.815597	1	0.00813336	0.327752
NM_001201365.1;NM_183399.2	RNF14	54	44	13	0	0	13	31	-7.28085	1106635	288789	539317	0.650424	1	0.00813336	0.327752
NM_001104595.2;NR_146323.1	FAM118A	54	44	41	6	32	3	3	0	1106635	288789	539317	6.48907e-07	0.000138217	0.00813336	0.327752
NM_001318539.1;NM_152731.2	BEND6	22	23	6	0	0	6	17	-6.58977	1106635	288789	539317	0.536218	1	0.00821797	0.329888
NM_001329916.1;NM_020143.3;NR_138146.1	PNO1	22	23	0	0	0	0	23	-14.5713	1106635	288789	539317	1	1	0.00821797	0.329888
NM_001301836.1	C12orf57	43	37	20	5	3	12	17	-2.56119	1106635	288789	539317	0.0263678	0.366935	0.00823388	0.329893
NM_000269.2	NME1	87	64	28	1	1	26	36	-3.13957	1106635	288789	539317	0.195398	0.928027	0.00839382	0.335656
NM_001300868.1;NM_001300869.1	SLC29A2	128	88	62	7	7	48	26	6.18011	1106635	288789	539317	8.17631e-05	0.00694659	0.00841781	0.335923
NM_001329430.1	TP53INP2	59	47	23	4	9	10	24	-6.65264	1106635	288789	539317	0.0695061	0.605538	0.00844667	0.335923
NR_024101.1	DLGAP1-AS1	40	35	16	4	1	11	19	-4.03904	1106635	288789	539317	0.101452	0.750166	0.00844876	0.335923
NR_146988.1	LINC01891	240	151	98	9	8	81	53	5.05979	1106635	288789	539317	0.000185365	0.0124061	0.00852282	0.337885
NR_033893.1	LINC01299	25	25	13	0	0	13	12	0.556387	1106635	288789	539317	0.0371521	0.436712	0.00854667	0.337885
NM_006196.3	PCBP1	25	25	25	3	22	0	0	0	1106635	288789	539317	4.00862e-06	0.000606964	0.00854667	0.337885
NM_002336.2	LRP6	188	122	90	6	2	82	32	10.5325	1106635	288789	539317	3.57067e-06	0.000564652	0.00860697	0.339625
NM_000975.4;NM_001199802.1	RPL11	34	31	1	0	1	0	30	-17.0126	1106635	288789	539317	0.999701	1	0.00873626	0.342464
NM_001077418.2;NR_074083.1	TMEM231	31	29	13	3	0	10	16	-3.2853	1106635	288789	539317	0.106221	0.753372	0.00877735	0.342464
NM_178439.4	GMCL1	31	29	17	0	3	14	12	1.08862	1106635	288789	539317	0.0130748	0.238988	0.00877735	0.342464
NM_001039374.4	CCDC183	31	29	14	2	6	6	15	-5.62749	1106635	288789	539317	0.0664831	0.583959	0.00877735	0.342464
NR_117096.1	SNHG22	28	27	11	0	1	10	16	-3.2853	1106635	288789	539317	0.167322	0.928027	0.00872281	0.342464
NM_001329434.1;NM_015135.2	NUP205	10	14	1	0	1	0	13	-10.0478	1106635	288789	539317	0.921967	1	0.00875799	0.342464
NM_017572.3;NM_199054.2	MKNK2	48	40	31	9	7	15	9	3.44133	1106635	288789	539317	0.000128428	0.00954022	0.00881288	0.343209
NM_006150.4	PRICKLE3	18	20	11	1	0	10	9	0.646333	1106635	288789	539317	0.0250709	0.352649	0.00888636	0.344784
NM_175874.3	C12orf60	18	20	10	0	0	10	10	0	1106635	288789	539317	0.0481617	0.492325	0.00888636	0.344784
NM_000127.2	EXT1	132	90	54	4	1	49	36	3.26799	1106635	288789	539317	0.00436833	0.121954	0.0090531	0.350422
NM_001324459.1	MYLPF	101	72	38	5	4	29	34	-1.54708	1106635	288789	539317	0.0369125	0.436712	0.00906525	0.350422
NM_001292041.1;NM_005335.5	HCLS1	14	17	9	0	0	9	8	0.683985	1106635	288789	539317	0.0335633	0.414802	0.00919517	0.35348
NM_001079675.2;NM_001261437.1	ETV4	14	17	11	0	1	10	6	2.83249	1106635	288789	539317	0.00727352	0.17117	0.00919517	0.35348
NR_121601.1	FOCAD-AS1	14	17	12	9	0	3	5	-1.85904	1106635	288789	539317	0.00317005	0.0978871	0.00919517	0.35348
NM_001220482.1;NM_002399.3	MEIS2	303	185	120	10	12	98	65	5.13876	1106635	288789	539317	0.000107837	0.00834977	0.00938741	0.360207
NM_018003.3	UACA	925	514	324	3	0	321	190	8.30858	1106635	288789	539317	4.84948e-06	0.000702973	0.00949415	0.360985
NM_000286.2	PEX12	81	60	57	42	9	6	3	2.69027	1106635	288789	539317	3.23015e-08	1.10535e-05	0.00946677	0.360985
NM_006391.2	IPO7	42	36	11	1	7	3	25	-12.5419	1106635	288789	539317	0.550026	1	0.00942865	0.360985
NR_110821.1	HP09053	21	22	21	19	2	0	1	-0.693147	1106635	288789	539317	2.34441e-05	0.00263103	0.00949365	0.360985
NR_126342.1	LOC171391	21	22	15	2	10	3	7	-3.46574	1106635	288789	539317	0.00347512	0.10275	0.00949365	0.360985
NM_018364.4;NR_130896.1	RSBN1	117	81	59	12	5	42	22	6.22567	1106635	288789	539317	5.10829e-05	0.00491385	0.00985361	0.372643
NR_136241.1	CA11	88	64	62	30	20	12	2	7.75018	1106635	288789	539317	8.04556e-09	3.99864e-06	0.00992573	0.372643
NM_007184.3	NISCH	24	24	13	1	1	11	11	0	1106635	288789	539317	0.0299649	0.386819	0.00987108	0.372643
NM_000262.2	NAGA	9	13	11	2	3	6	2	3.7216	1106635	288789	539317	0.000765561	0.0370773	0.00991876	0.372643
NM_001317037.1;NM_144965.2	TTC16	9	13	6	2	0	4	7	-2.50133	1106635	288789	539317	0.0704521	0.608196	0.00991876	0.372643
NM_005068.2	SIM1	9	13	12	0	0	12	1	8.79829	1106635	288789	539317	0.000272646	0.0167388	0.00991876	0.372643
NM_019024.2	HEATR5B	9	13	5	1	1	3	8	-4.19245	1106635	288789	539317	0.145238	0.878243	0.00991876	0.372643
NM_002221.3	ITPKB	124	85	55	14	5	36	30	1.79826	1106635	288789	539317	0.00102149	0.0458548	0.00995565	0.373095
NM_020338.3	ZMIZ1	83	61	24	0	1	23	37	-4.51853	1106635	288789	539317	0.36534	1	0.010009	0.374422
NM_003681.4	PDXK	55	44	23	0	1	22	21	0.39931	1106635	288789	539317	0.0419061	0.45665	0.0100634	0.37517
NM_001031689.2;NM_001321546.1	PLAA	27	26	19	0	1	18	7	6.26944	1106635	288789	539317	0.00120403	0.0509665	0.0100649	0.37517
NM_025082.3	CENPT	337	203	121	3	8	110	82	3.82822	1106635	288789	539317	0.00193113	0.0686721	0.0100982	0.375739
NM_001024845.2;NM_001328626.1;NM_001328630.1	SLC6A9	17	19	13	5	0	8	6	1.50218	1106635	288789	539317	0.0042536	0.119663	0.0102601	0.379731
NM_001316957.1;NM_001316958.1;NR_133637.1	AAMDC	17	19	3	0	0	3	16	-8.80807	1106635	288789	539317	0.814511	1	0.0102601	0.379731
NM_025040.3	ZNF614	17	19	15	0	0	15	4	7.35336	1106635	288789	539317	0.000819243	0.0391325	0.0102601	0.379731
NM_001288659.1;NM_001288660.1	METTL9	354	212	92	2	10	80	120	-5.32127	1106635	288789	539317	0.532816	1	0.0103895	0.383843
NM_018133.3	MSL2	52	42	33	13	5	15	9	3.44133	1106635	288789	539317	0.000101124	0.00799568	0.0105409	0.388747
NM_031430.2	RILP	13	16	11	1	1	9	5	3.01739	1106635	288789	539317	0.00499684	0.134412	0.0105714	0.389186
NM_022567.2	NYX	142	95	79	35	35	9	16	-3.93163	1106635	288789	539317	1.7323e-07	4.46419e-05	0.0106951	0.393045
NM_001284382.1;NM_173469.3	UBE2Q2	627	357	150	7	9	134	207	-6.38767	1106635	288789	539317	0.841676	1	0.0107349	0.393813
NM_001320977.1	MAN2A2	41	35	18	5	6	7	17	-5.81431	1106635	288789	539317	0.0491861	0.497679	0.0107983	0.395446
NM_181646.4	ZNF804B	281	172	78	20	24	34	94	-11.6819	1106635	288789	539317	0.334401	1	0.0110908	0.395737
NM_001080541.2;NM_001164273.1	MGA	232	145	73	5	4	64	72	-1.4175	1106635	288789	539317	0.0940261	0.718266	0.011381	0.395737
NM_001350859.1;NM_178554.5	KY	221	139	83	0	1	82	56	4.58761	1106635	288789	539317	0.00353772	0.104009	0.0112383	0.395737
NR_126334.1	LOC101927932	111	77	54	5	4	45	23	6.57648	1106635	288789	539317	0.000207091	0.0135938	0.0112304	0.395737
NR_104643.1	FLJ32255	106	74	63	17	22	24	11	6.0397	1106635	288789	539317	5.4813e-07	0.00012172	0.0115149	0.395737
NM_001286990.1	SLC35D2	92	66	38	0	0	38	28	3.00514	1106635	288789	539317	0.0132295	0.240971	0.0109666	0.395737
NR_131907.1	ABALON	62	48	48	19	29	0	0	0	1106635	288789	539317	4.98317e-08	1.65109e-05	0.0111199	0.395737
NM_001321724.2	LOC645177	57	45	22	3	3	16	23	-2.9906	1106635	288789	539317	0.0796868	0.653331	0.0108872	0.395737
NM_018093.3	WDR74	38	33	19	3	4	12	14	-1.08862	1106635	288789	539317	0.0179257	0.289646	0.0111159	0.395737
NM_002153.2	HSD17B2	38	33	12	0	1	11	21	-4.876	1106635	288789	539317	0.333448	1	0.0111159	0.395737
NR_145450.1	TNK2-AS1	23	23	22	5	17	0	1	-0.693147	1106635	288789	539317	2.36997e-05	0.00264549	0.0114084	0.395737
NM_014244.4	ADAMTS2	20	21	14	0	1	13	7	3.8095	1106635	288789	539317	0.00532609	0.140021	0.010975	0.395737
NM_153487.3	MDGA1	8	12	11	2	0	9	1	6.95587	1106635	288789	539317	0.000423712	0.0236824	0.011194	0.395737
NM_153757.3	NAP1L5	8	12	12	6	6	0	0	0	1106635	288789	539317	0.000144018	0.0101864	0.011194	0.395737
NM_001244950.1;NM_014767.2	SPOCK2	0	4	3	0	1	2	1	1.04811	1106635	288789	539317	0.0088638	0.186327	0.0115267	0.395737
NR_125770.1	LINC00377	0	4	0	0	0	0	4	-3.737	1106635	288789	539317	1	1	0.0115267	0.395737
NM_018174.5	MAP1S	0	4	1	0	0	1	3	-2.07944	1106635	288789	539317	0.206954	0.928027	0.0115267	0.395737
NM_001256532.1;NM_001256533.1;NM_001350772.1;NM_001350773.1;NM_001350774.1;NM_001350775.1;NM_001350776.1;NM_001350777.1;NM_001350778.1;NM_001350779.1;NM_001350780.1;NM_001350781.1;NM_001350782.1;NM_001350783.1;NM_001350784.1;NM_001350785.1;NM_001350786.1;NM_001350787.1;NM_001350788.1;NM_001350789.1;NM_018116.3;NR_046292.1;NR_046293.1;NR_046294.1;NR_046295.1;NR_146907.1;NR_146908.1	MSTO1	0	4	3	0	3	0	1	-0.693147	1106635	288789	539317	0.0088638	0.186327	0.0115267	0.395737
NM_001351281.1	MINDY4B	0	4	4	2	0	2	0	1.74126	1106635	288789	539317	0.00183439	0.0679542	0.0115267	0.395737
NR_003020.1	SNORA78	0	4	4	0	4	0	0	0	1106635	288789	539317	0.00183439	0.0679542	0.0115267	0.395737
NM_001142524.1;NM_001142525.1;NM_001142526.1;NM_001142527.1;NM_001142528.1;NM_030639.2	BHLHB9	0	4	0	0	0	0	4	-3.737	1106635	288789	539317	1	1	0.0115267	0.395737
NM_001005212.3	OR9Q1	0	4	0	0	0	0	4	-3.737	1106635	288789	539317	1	1	0.0115267	0.395737
NR_000029.3;NR_024528.1;NR_024529.1;NR_024530.1;NR_024531.1	RPL23AP7	0	4	1	0	0	1	3	-2.07944	1106635	288789	539317	0.206954	0.928027	0.0115267	0.395737
NR_048576.1	EPN2-AS1	0	4	3	1	0	2	1	1.04811	1106635	288789	539317	0.0088638	0.186327	0.0115267	0.395737
NM_001353405.1;NM_017879.2	ZNF416	0	4	4	0	0	4	0	3.737	1106635	288789	539317	0.00183439	0.0679542	0.0115267	0.395737
NM_001285.3	CLCA1	0	4	0	0	0	0	4	-3.737	1106635	288789	539317	1	1	0.0115267	0.395737
NR_149085.1	LINC02155	0	4	1	0	1	0	3	-2.77259	1106635	288789	539317	0.206954	0.928027	0.0115267	0.395737
NM_000045.3;NM_001244438.1	ARG1	0	4	2	0	2	0	2	-1.74126	1106635	288789	539317	0.04283	0.45665	0.0115267	0.395737
NM_016564.3	CEND1	0	4	4	0	0	4	0	3.737	1106635	288789	539317	0.00183439	0.0679542	0.0115267	0.395737
NM_004097.2	EMX1	0	4	4	0	4	0	0	0	1106635	288789	539317	0.00183439	0.0679542	0.0115267	0.395737
NM_001039783.1	TXNRD3NB	0	4	4	1	0	3	0	2.77259	1106635	288789	539317	0.00183439	0.0679542	0.0115267	0.395737
NR_117099.1	CASC21	0	4	3	0	0	3	1	2.07944	1106635	288789	539317	0.0088638	0.186327	0.0115267	0.395737
NR_119383.1	LINC01359	0	4	4	0	0	4	0	3.737	1106635	288789	539317	0.00183439	0.0679542	0.0115267	0.395737
NM_001303255.2;NM_199340.4	LRRC37A3	0	4	3	1	0	2	1	1.04811	1106635	288789	539317	0.0088638	0.186327	0.0115267	0.395737
NM_182628.2	CFAP100	0	4	0	0	0	0	4	-3.737	1106635	288789	539317	1	1	0.0115267	0.395737
NM_001297571.1;NM_002075.3	GNB3	0	4	2	1	0	1	2	-1.04811	1106635	288789	539317	0.04283	0.45665	0.0115267	0.395737
NM_001204344.1;NM_005118.3	TNFSF15	0	4	4	2	0	2	0	1.74126	1106635	288789	539317	0.00183439	0.0679542	0.0115267	0.395737
NM_173658.3	ZNF660	0	4	1	0	1	0	3	-2.77259	1106635	288789	539317	0.206954	0.928027	0.0115267	0.395737
NM_001005527.2;NM_182522.4	FAM19A4	29	27	17	0	0	17	10	3.75728	1106635	288789	539317	0.00820008	0.181322	0.0116608	0.396428
NR_036480.1	VPS9D1-AS1	29	27	16	4	8	4	11	-5.1713	1106635	288789	539317	0.0151754	0.26288	0.0116608	0.396428
NM_003082.3	SNAPC1	29	27	4	0	3	1	23	-13.8781	1106635	288789	539317	0.932277	1	0.0116608	0.396428
NM_001008949.2	ITPRIPL1	26	25	16	5	8	3	9	-4.87643	1106635	288789	539317	0.00731499	0.171181	0.0116204	0.396428
NM_001172679.1;NM_033410.3	ZNF764	26	25	22	9	5	8	3	4.19245	1106635	288789	539317	8.21983e-05	0.00694659	0.0116204	0.396428
NR_029383.1	PAN3-AS1	26	25	25	21	4	0	0	0	1106635	288789	539317	6.31634e-06	0.000861746	0.0116204	0.396428
NM_003992.4	CLK3	84	61	24	0	0	24	37	-4.14179	1106635	288789	539317	0.3843	1	0.0118373	0.399718
NM_001352504.1	RCBTB1	16	18	14	7	3	4	4	0	1106635	288789	539317	0.00128389	0.0535999	0.0118533	0.399718
NM_001288964.1;NM_001288965.1;NM_001288966.1;NM_001288967.1;NM_001320598.1;NM_001320599.1;NM_024491.3	CEP70	16	18	12	0	0	12	6	4.02858	1106635	288789	539317	0.00661192	0.159927	0.0118533	0.399718
NM_001257389.1	CD63	16	18	16	2	3	11	2	7.16704	1106635	288789	539317	0.000218439	0.0138025	0.0118533	0.399718
NM_001258031.1;NM_001258032.1	SERINC4	16	18	18	8	2	8	0	6.96504	1106635	288789	539317	3.32623e-05	0.0035606	0.0118533	0.399718
NM_014797.2	ZBTB24	43	36	23	2	1	20	13	3.32468	1106635	288789	539317	0.00542137	0.140177	0.0119417	0.40205
NR_073481.1	ZNF689	74	55	41	7	2	32	14	7.05771	1106635	288789	539317	0.000150749	0.0105242	0.0120024	0.402795
NM_001278563.2;NM_133457.4	COL26A1	69	52	22	0	2	20	30	-3.64014	1106635	288789	539317	0.240932	0.990393	0.0119941	0.402795
NM_173797.4	PAPD4	96	68	32	4	5	23	36	-4.23965	1106635	288789	539317	0.137855	0.85287	0.012034	0.403205
NM_001282903.2;NM_001330599.1;NM_014112.4	TRPS1	410	241	161	8	5	148	80	8.26418	1106635	288789	539317	1.2329e-05	0.00155034	0.012135	0.404576
NM_015392.3	NPDC1	12	15	15	0	0	15	0	11.0904	1106635	288789	539317	7.26367e-05	0.00645199	0.0121524	0.404576
NM_001037333.2;NM_001291721.1;NM_001291722.1	CYFIP2	12	15	4	0	0	4	11	-5.1713	1106635	288789	539317	0.429678	1	0.0121524	0.404576
NM_018992.3	KCTD5	12	15	9	1	2	6	6	0	1106635	288789	539317	0.0179416	0.289646	0.0121524	0.404576
NM_001277115.1	DNAH11	521	300	139	17	21	101	161	-6.48241	1106635	288789	539317	0.423632	1	0.0121826	0.404936
NM_004946.2	DOCK2	136	91	29	1	1	27	62	-8.74559	1106635	288789	539317	0.862032	1	0.012208	0.405136
NM_001113407.2;NM_001321612.1	LDB1	91	65	45	1	0	44	20	7.53312	1106635	288789	539317	0.000509021	0.0273144	0.0122579	0.406147
NM_016245.4	HSD17B11	103	72	46	13	1	32	26	1.96643	1106635	288789	539317	0.00224663	0.0756389	0.0122927	0.406652
NR_134325.1	LOC102723672	56	44	33	9	1	23	11	5.66296	1106635	288789	539317	0.000279051	0.0170319	0.0123574	0.408146
NM_178557.3	NAT8L	7	11	10	2	3	5	1	3.93848	1106635	288789	539317	0.000658033	0.0331782	0.0125715	0.41196
NM_052838.4	SEPT1	7	11	9	2	4	3	2	1.03133	1106635	288789	539317	0.00190444	0.0679542	0.0125715	0.41196
NR_136417.1	LOC105371899	7	11	11	4	1	6	0	5.46286	1106635	288789	539317	0.000219528	0.0138025	0.0125715	0.41196
NM_152726.2	MICU2	7	11	9	0	0	9	2	5.90776	1106635	288789	539317	0.00190444	0.0679542	0.0125715	0.41196
NR_120590.1	LOC102724784	7	11	4	0	0	4	7	-2.50133	1106635	288789	539317	0.176868	0.928027	0.0125715	0.41196
NM_002866.4	RAB3A	19	20	14	3	1	10	6	2.83249	1106635	288789	539317	0.00385902	0.110045	0.012697	0.414122
NM_001318933.1;NM_002390.5	ADAM11	19	20	15	2	6	7	5	1.60669	1106635	288789	539317	0.00176321	0.0671629	0.012697	0.414122
NM_001354997.1;NM_018656.3;NR_149143.1;NR_149144.1	SLC35E3	19	20	6	0	3	3	14	-7.80747	1106635	288789	539317	0.417496	1	0.012697	0.414122
NM_001319245.1;NM_001324320.1;NM_015112.2	MAST2	575	328	129	0	0	129	199	-6.31796	1106635	288789	539317	0.946887	1	0.0129623	0.422016
NM_002544.4	OMG	368	218	200	73	86	41	18	7.64694	1106635	288789	539317	9.24554e-16	2.14435e-12	0.0130319	0.422016
NM_001160210.1;NM_014251.2;NR_027662.1	SLC25A13	292	177	112	0	0	112	65	6.91771	1106635	288789	539317	0.000457842	0.0252164	0.0130271	0.422016
NM_002833.3	PTPN9	259	159	121	23	14	84	38	9.11129	1106635	288789	539317	2.3942e-07	5.87959e-05	0.0131072	0.422016
NM_001143687.2;NM_152494.3	DCST1	199	126	63	6	1	56	63	-1.37063	1106635	288789	539317	0.104802	0.753372	0.013121	0.422016
NM_001305018.1;NM_001305019.1	ZNF747	45	37	28	9	6	13	9	2.39881	1106635	288789	539317	0.000414054	0.0232964	0.013116	0.422016
NM_001308053.1	RAB26	45	37	32	11	13	8	5	2.33341	1106635	288789	539317	2.66105e-05	0.00290821	0.013116	0.422016
NM_001031812.3;NM_001270573.1;NM_001270574.1	CSNK1G3	45	37	19	0	4	15	18	-1.41741	1106635	288789	539317	0.0568249	0.544526	0.013116	0.422016
NM_001167734.1;NM_020442.5	VARS2	34	30	20	4	6	10	10	0	1106635	288789	539317	0.00421819	0.11931	0.0130806	0.422016
NM_001005242.2;NM_004572.3	PKP2	22	22	14	0	0	14	8	3.61502	1106635	288789	539317	0.0095864	0.196375	0.0131947	0.423732
NM_000546.5;NM_001126112.2;NM_001126113.2;NM_001126114.2;NM_001126118.1;NM_001276695.1;NM_001276696.1;NM_001276760.1;NM_001276761.1	TP53	83	60	37	1	4	32	23	3.0665	1106635	288789	539317	0.00580299	0.146294	0.0132639	0.425301
NM_001256959.1;NM_001286.3;NR_046428.1	CLCN6	25	24	8	1	3	4	16	-7.84366	1106635	288789	539317	0.372094	1	0.0134247	0.429137
NM_001253693.1;NM_018298.10	MCOLN3	25	24	19	2	0	17	5	7.421	1106635	288789	539317	0.000626273	0.0320412	0.0134247	0.429137
NM_001131015.1;NM_012127.2	CIZ1	63	48	29	6	1	22	19	1.23626	1106635	288789	539317	0.00973952	0.198151	0.0134611	0.429643
NM_001143979.1	NDE1	203	128	70	17	22	31	58	-6.65802	1106635	288789	539317	0.0282837	0.37992	0.0136656	0.432727
NR_027460.1	RRN3P3	15	17	16	1	0	15	1	10.3972	1106635	288789	539317	0.000135149	0.00982961	0.0137028	0.432727
NM_019046.2	ANKRD16	15	17	13	3	3	7	4	2.50133	1106635	288789	539317	0.00201549	0.070451	0.0137028	0.432727
NR_125376.1	LOC100419583	15	17	9	2	1	6	8	-1.50218	1106635	288789	539317	0.0441025	0.464713	0.0137028	0.432727
NM_024936.2	ZCCHC4	15	17	8	2	0	6	9	-2.18616	1106635	288789	539317	0.0844892	0.675719	0.0137028	0.432727
NR_120561.1;NR_120562.1	LOC101928837	15	17	17	5	2	10	0	8.29535	1106635	288789	539317	5.18591e-05	0.00494295	0.0137028	0.432727
NM_003355.2	UCP2	15	17	13	4	0	9	4	3.91202	1106635	288789	539317	0.00201549	0.070451	0.0137028	0.432727
NM_001303538.1;NM_001303539.1;NM_001303540.1;NM_018273.3	TMEM143	109	75	51	14	4	33	24	2.99223	1106635	288789	539317	0.00060971	0.0314634	0.0138451	0.435513
NM_001319240.1	LOC100287896	11	14	6	0	6	0	8	-6.96504	1106635	288789	539317	0.120448	0.795137	0.0139662	0.435513
NM_001039706.2;NM_001160138.1	CFAP69	6	10	2	0	1	1	8	-6.27189	1106635	288789	539317	0.51692	1	0.0140205	0.435513
NM_001003800.1;NM_015250.3	BICD2	6	10	8	4	0	4	2	1.99574	1106635	288789	539317	0.0030139	0.0941798	0.0140205	0.435513
NM_001047.3;NM_001324322.1;NM_001324323.1;NR_136739.1	SRD5A1	6	10	7	2	0	5	3	1.85904	1106635	288789	539317	0.00851836	0.184452	0.0140205	0.435513
NM_001355026.1;NM_001355027.1;NM_001355030.1;NM_001355031.1;NM_001355032.1;NM_001355033.1;NR_149155.1;NR_149156.1;NR_149157.1;NR_149158.1;NR_149159.1;NR_149161.1	CAPS2	6	10	5	1	0	4	5	-0.894632	1106635	288789	539317	0.0574421	0.544526	0.0140205	0.435513
NM_001320334.1;NM_020696.3	KIAA1143	6	10	8	2	0	6	2	3.7216	1106635	288789	539317	0.0030139	0.0941798	0.0140205	0.435513
NM_016095.2	GINS2	6	10	6	0	1	5	4	0.894632	1106635	288789	539317	0.0228402	0.330629	0.0140205	0.435513
NM_000162.4;NM_001354800.1	GCK	6	10	7	0	1	6	3	2.69027	1106635	288789	539317	0.00851836	0.184452	0.0140205	0.435513
NM_005253.3	FOSL2	6	10	3	0	2	1	7	-5.54518	1106635	288789	539317	0.28033	1	0.0140205	0.435513
NM_025250.2	TTYH3	6	10	4	1	0	3	6	-2.69027	1106635	288789	539317	0.13344	0.832116	0.0140205	0.435513
NM_005045.3;NM_173054.2	RELN	510	293	162	1	0	161	131	2.94581	1106635	288789	539317	0.0176233	0.289263	0.0140985	0.437285
NM_001318060.1;NM_001318061.1;NM_001318062.1;NM_006716.3	DBF4	39	33	14	1	0	13	19	-2.89951	1106635	288789	539317	0.192791	0.928027	0.0141698	0.438844
NM_001007.4	RPS4X	47	38	26	9	0	17	12	2.56119	1106635	288789	539317	0.00229478	0.0765197	0.0143175	0.442105
NM_198578.3	LRRK2	47	38	19	3	6	10	19	-4.65198	1106635	288789	539317	0.0745005	0.631527	0.0143175	0.442105
NM_002475.4	MYL6B	65	49	26	3	9	14	23	-3.9912	1106635	288789	539317	0.0461004	0.478756	0.0143479	0.442389
NM_012110.3	CHIC2	465	269	174	13	5	156	95	6.82733	1106635	288789	539317	4.73884e-05	0.00457956	0.0144048	0.443489
NM_152990.3	PXT1	392	230	154	7	19	128	76	6.85155	1106635	288789	539317	1.83305e-05	0.00214961	0.0146936	0.446917
NR_103765.1	CAND1.11	251	154	69	2	0	67	85	-2.93872	1106635	288789	539317	0.372226	1	0.0145901	0.446917
NM_015042.1	ZNF609	141	93	31	1	0	30	62	-7.75203	1106635	288789	539317	0.830993	1	0.0147088	0.446917
NM_001319138.1	GDF5	141	93	56	9	6	41	37	1.06491	1106635	288789	539317	0.00607169	0.150882	0.0147088	0.446917
NM_015836.3;NM_201263.2	WARS2	18	19	9	0	1	8	10	-1.33032	1106635	288789	539317	0.0880102	0.696408	0.0147014	0.446917
NM_005469.3	ACOT8	18	19	15	7	2	6	4	1.72586	1106635	288789	539317	0.0012163	0.051291	0.0147014	0.446917
NM_024811.3	CPSF7	18	19	13	3	0	10	6	2.83249	1106635	288789	539317	0.00595452	0.148323	0.0147014	0.446917
NM_001032377.1	SULT6B1	18	19	12	0	0	12	7	3.25312	1106635	288789	539317	0.0124726	0.231389	0.0147014	0.446917
NR_103556.2	HYDIN2	18	19	9	0	0	9	10	-0.646333	1106635	288789	539317	0.0880102	0.696408	0.0147014	0.446917
NM_001253723.1;NM_020134.3	DPYSL5	52	41	18	0	1	17	23	-2.51862	1106635	288789	539317	0.18522	0.928027	0.0147749	0.448272
NM_006660.4;NR_133680.1	CLPX	113	77	50	5	2	43	27	4.64043	1106635	288789	539317	0.001741	0.0666819	0.0148998	0.451405
NM_001127190.1	CSK	72	53	27	0	1	26	26	0	1106635	288789	539317	0.071248	0.611638	0.0151874	0.451858
NR_130728.1	EML2-AS1	49	39	33	9	17	7	6	0.775464	1106635	288789	539317	4.3807e-05	0.00441407	0.0155425	0.451858
NM_032364.5	DNAJC14	49	39	28	2	3	23	11	5.66296	1106635	288789	539317	0.0011069	0.0486432	0.0155425	0.451858
NM_001011537.2	FYTTD1	44	36	20	3	3	14	16	-1.0006	1106635	288789	539317	0.0310898	0.396627	0.0149754	0.451858
NM_001040697.3;NM_001261382.2;NM_001261383.2;NM_001261384.2;NM_001261386.2;NM_018314.5	UEVLD	33	29	18	0	0	18	11	3.59947	1106635	288789	539317	0.0112731	0.218898	0.0150405	0.451858
NM_001002252.2	ARL6IP4	33	29	18	6	7	5	11	-4.27667	1106635	288789	539317	0.0112731	0.218898	0.0150405	0.451858
NM_001256796.1;NM_001261397.1;NM_001261398.1;NM_002560.2;NR_046372.1;NR_046373.1	P2RX4	33	29	19	0	2	17	10	3.75728	1106635	288789	539317	0.00617443	0.15307	0.0150405	0.451858
NM_001256577.2;NM_001256580.2;NM_001303625.1;NM_006013.4	RPL10	33	29	9	2	6	1	20	-12.6794	1106635	288789	539317	0.514074	1	0.0150405	0.451858
NR_125386.1	MCPH1-AS1	30	27	20	0	0	20	7	7.13418	1106635	288789	539317	0.00145285	0.0584331	0.015348	0.451858
NM_001893.4;NM_139062.2;NR_110578.1	CSNK1D	30	27	20	2	1	17	7	5.81431	1106635	288789	539317	0.00145285	0.0584331	0.015348	0.451858
NR_034003.1	LOC100130298	30	27	23	6	3	14	4	6.84306	1106635	288789	539317	0.000159845	0.010904	0.015348	0.451858
NM_020062.3	SLC2A4RG	30	27	11	2	5	4	16	-7.84366	1106635	288789	539317	0.214189	0.943831	0.015348	0.451858
NM_001172673.1	CELF5	27	25	15	1	2	12	10	1.19609	1106635	288789	539317	0.0176268	0.289263	0.0155239	0.451858
NR_104664.1	LINC01948	27	25	19	2	3	14	6	5.1172	1106635	288789	539317	0.00120403	0.0509665	0.0155239	0.451858
NR_001591.1	TPTEP1	24	23	7	0	1	6	16	-6.11779	1106635	288789	539317	0.467552	1	0.0155197	0.451858
NM_198229.2	RGS12	24	23	15	1	0	14	8	3.61502	1106635	288789	539317	0.00837938	0.182958	0.0155197	0.451858
NM_001354639.1	PVALEF	24	23	17	4	3	10	6	2.83249	1106635	288789	539317	0.00204051	0.0708714	0.0155197	0.451858
NR_110393.1	LINC01285	24	23	12	1	2	9	11	-1.25928	1106635	288789	539317	0.0534305	0.526585	0.0155197	0.451858
NM_006768.4	BRAP	21	21	16	0	0	16	5	6.94902	1106635	288789	539317	0.00162019	0.0627455	0.0152727	0.451858
NM_001162900.1;NM_001286401.1;NR_104442.1;NR_104443.1	TMEM217	21	21	15	1	1	13	6	4.58497	1106635	288789	539317	0.00347512	0.10275	0.0152727	0.451858
NM_181742.3	ORC4	21	21	18	1	0	17	3	9.28004	1106635	288789	539317	0.000321828	0.0192488	0.0152727	0.451858
NM_014502.4	PRPF19	5	9	4	2	0	2	5	-2.89037	1106635	288789	539317	0.0951081	0.718266	0.0154765	0.451858
NM_001351083.1	ZDHHC6	5	9	5	0	2	3	4	-0.96441	1106635	288789	539317	0.0376096	0.436712	0.0154765	0.451858
NM_018373.2	SYNJ2BP	5	9	6	0	0	6	3	2.69027	1106635	288789	539317	0.0138106	0.246817	0.0154765	0.451858
NM_001318245.1;NM_032608.6	MYO18B	5	9	5	1	0	4	4	0	1106635	288789	539317	0.0376096	0.436712	0.0154765	0.451858
NM_003909.4	CPNE3	5	9	2	0	0	2	7	-4.49707	1106635	288789	539317	0.442337	1	0.0154765	0.451858
NM_001155.4	ANXA6	5	9	3	0	0	3	6	-2.69027	1106635	288789	539317	0.218589	0.943831	0.0154765	0.451858
NM_031914.2	SYT16	5	9	3	0	0	3	6	-2.69027	1106635	288789	539317	0.218589	0.943831	0.0154765	0.451858
NM_152362.2	TNFAIP8L1	5	9	3	0	2	1	6	-4.76971	1106635	288789	539317	0.218589	0.943831	0.0154765	0.451858
NM_177952.2	PPM1A	96	67	43	5	19	19	24	-2.00066	1106635	288789	539317	0.00292799	0.0930428	0.0156079	0.451872
NM_007361.3	NID2	84	60	41	8	6	27	19	3.07175	1106635	288789	539317	0.00106436	0.0473721	0.0155889	0.451872
NM_006460.2	HEXIM1	84	60	60	23	37	0	0	0	1106635	288789	539317	9.68803e-09	4.48284e-06	0.0155889	0.451872
NR_024562.1	HPN-AS1	580	329	191	7	2	182	138	4.02471	1106635	288789	539317	0.00347519	0.10275	0.0156625	0.452824
NM_178818.2;NM_181521.2	CMTM4	324	193	108	0	1	107	85	3.00245	1106635	288789	539317	0.0173638	0.288576	0.0159082	0.454394
NM_001168360.1;NM_001168361.1;NM_001168362.1;NM_001168363.1;NM_032968.4;NM_032969.4	PCDH11X	287	173	80	0	0	80	93	-1.91928	1106635	288789	539317	0.320234	1	0.0159979	0.454394
NR_039990.1	SMC5-AS1	91	64	42	9	6	27	22	1.83549	1106635	288789	539317	0.00212491	0.0728424	0.015983	0.454394
NM_001286661.1;NM_152417.2	TMEM68	74	54	35	0	0	35	19	5.57918	1106635	288789	539317	0.00350233	0.103306	0.0160326	0.454394
NR_134618.1	LOC105374952	54	42	18	6	4	8	24	-7.98296	1106635	288789	539317	0.221126	0.943831	0.0159117	0.454394
NM_024514.4	CYP2R1	14	16	13	0	0	13	3	7.27524	1106635	288789	539317	0.00133009	0.0541215	0.0158518	0.454394
NM_001316329.1;NM_002739.4	PRKCG	14	16	8	0	2	6	8	-1.50218	1106635	288789	539317	0.0667758	0.583959	0.0158518	0.454394
NM_024578.2	OCEL1	14	16	10	1	8	1	6	-4.76971	1106635	288789	539317	0.0159979	0.271497	0.0158518	0.454394
NM_001308301.1	MYLK3	10	13	10	3	0	7	3	3.46574	1106635	288789	539317	0.00338555	0.101101	0.0160433	0.454394
NM_207380.2	CCDC9B	10	13	9	4	0	5	4	0.894632	1106635	288789	539317	0.00840553	0.182958	0.0160433	0.454394
NM_015871.4	ZNF593	10	13	10	3	3	4	3	0.96441	1106635	288789	539317	0.00338555	0.101101	0.0160433	0.454394
NR_105014.1	SCAMP1-AS1	10	13	11	8	3	0	2	-1.74126	1106635	288789	539317	0.00130777	0.0541215	0.0160433	0.454394
NM_004923.3	TESMIN	10	13	8	0	1	7	5	1.60669	1106635	288789	539317	0.0198956	0.309464	0.0160433	0.454394
NM_003710.3;NM_181642.2	SPINT1	10	13	10	5	1	4	3	0.96441	1106635	288789	539317	0.00338555	0.101101	0.0160433	0.454394
NM_001081492.1;NM_182507.2	KRT80	10	13	9	0	1	8	4	3.22804	1106635	288789	539317	0.00840553	0.182958	0.0160433	0.454394
NM_001321364.1;NM_152346.2	SLC43A2	86	61	37	5	3	29	24	1.74131	1106635	288789	539317	0.00892277	0.18702	0.0163277	0.45727
NM_001002292.3	WLS	64	48	35	5	6	24	13	4.90017	1106635	288789	539317	0.000527136	0.02807	0.0161912	0.45727
NM_001080417.2;NM_001345970.1	ZNF629	46	37	34	2	5	27	3	13.2465	1106635	288789	539317	8.47877e-06	0.0011273	0.01632	0.45727
NM_001329963.1;NM_198963.2	DHX57	46	37	21	3	1	17	16	0.471979	1106635	288789	539317	0.0267646	0.369745	0.01632	0.45727
NR_003670.1	FGF7P3	1	5	2	0	2	0	3	-2.77259	1106635	288789	539317	0.110762	0.753372	0.0164735	0.45727
NM_001199214.1;NM_007029.3	STMN2	1	5	3	0	0	3	2	1.03133	1106635	288789	539317	0.029952	0.386819	0.0164735	0.45727
NM_001242659.1	FNDC10	1	5	5	4	1	0	0	0	1106635	288789	539317	0.00188495	0.0679542	0.0164735	0.45727
NM_001708.2	OPN1SW	1	5	5	3	0	2	0	1.74126	1106635	288789	539317	0.00188495	0.0679542	0.0164735	0.45727
NM_145245.4	EVI5L	1	5	4	1	0	3	1	2.07944	1106635	288789	539317	0.00765341	0.173649	0.0164735	0.45727
NM_000989.3	RPL30	1	5	2	0	0	2	3	-1.03133	1106635	288789	539317	0.110762	0.753372	0.0164735	0.45727
NM_194286.3	SRRM4	1	5	2	0	0	2	3	-1.03133	1106635	288789	539317	0.110762	0.753372	0.0164735	0.45727
NM_001330425.1;NM_001330426.1;NM_017567.4	NAGK	1	5	1	0	0	1	4	-3.04385	1106635	288789	539317	0.371079	1	0.0164735	0.45727
NM_001238.3;NM_001322259.1;NM_001322261.1;NM_001322262.1	CCNE1	1	5	2	1	0	1	3	-2.07944	1106635	288789	539317	0.110762	0.753372	0.0164735	0.45727
NR_131243.2	SMCR2	1	5	5	0	0	5	0	4.63163	1106635	288789	539317	0.00188495	0.0679542	0.0164735	0.45727
NM_199242.2	UNC13D	1	5	3	0	0	3	2	1.03133	1106635	288789	539317	0.029952	0.386819	0.0164735	0.45727
NM_001199182.1	ATP2C1	486	279	122	10	7	105	157	-5.60084	1106635	288789	539317	0.664712	1	0.0165787	0.459579
NM_001404.4	EEF1G	51	40	18	2	1	15	22	-3.09325	1106635	288789	539317	0.168438	0.928027	0.0167878	0.462431
NM_001136494.1	C1orf198	35	30	22	5	2	15	8	4.12532	1106635	288789	539317	0.00150021	0.0590875	0.0168042	0.462431
NM_001300781.1;NM_001300782.1	HELT	4	8	4	0	4	0	4	-3.737	1106635	288789	539317	0.0628844	0.57019	0.0168145	0.462431
NM_001139443.1;NM_001300786.1;NM_001300787.1;NM_004183.3;NR_134580.1	BEST1	4	8	8	5	2	1	0	0.693147	1106635	288789	539317	0.000741507	0.0361641	0.0168145	0.462431
NM_001317338.1;NM_001331042.1;NM_017898.4	MARC2	4	8	1	1	0	0	7	-6.23832	1106635	288789	539317	0.686318	1	0.0168145	0.462431
NR_110749.1	ZNF30-AS1	4	8	8	0	0	8	0	6.96504	1106635	288789	539317	0.000741507	0.0361641	0.0168145	0.462431
NM_021078.2	KAT2A	17	18	16	6	5	5	2	2.89037	1106635	288789	539317	0.000342774	0.0200995	0.0170374	0.466718
NR_036476.1;NR_036477.1;NR_036478.1;NR_036479.1	TMEM198B	17	18	14	5	8	1	4	-3.04385	1106635	288789	539317	0.00189847	0.0679542	0.0170374	0.466718
NM_005934.3	MLLT1	17	18	14	0	0	14	4	6.84306	1106635	288789	539317	0.00189847	0.0679542	0.0170374	0.466718
NM_019077.2	UGT1A7	273	165	73	0	0	73	92	-2.9135	1106635	288789	539317	0.447738	1	0.0171001	0.467822
NM_000968.3	RPL4	264	160	92	1	6	85	68	2.76067	1106635	288789	539317	0.0112497	0.218898	0.017435	0.469075
NM_001304547.1	MVB12A	255	155	80	8	13	59	75	-2.87326	1106635	288789	539317	0.086717	0.690626	0.0177617	0.469075
NM_001286487.1	TMEM87A	173	110	79	3	6	70	31	8.88572	1106635	288789	539317	4.70911e-05	0.004572	0.017785	0.469075
NM_001202431.1	PRDX1	137	90	66	6	1	59	24	9.23685	1106635	288789	539317	5.60159e-05	0.00519678	0.0172899	0.469075
NM_001206480.2;NM_014800.10	ELMO1	90	63	40	1	0	39	23	5.06069	1106635	288789	539317	0.00443305	0.123381	0.0178211	0.469075
NM_006876.2	B4GAT1	66	49	49	32	14	3	0	2.77259	1106635	288789	539317	9.05023e-08	2.73789e-05	0.0171811	0.469075
NM_001142434.1;NM_012215.3	MGEA5	48	38	31	5	5	21	7	7.54597	1106635	288789	539317	0.000128428	0.00954022	0.0176867	0.469075
NM_001278164.1;NM_182744.3	NBL1	40	33	17	0	0	17	16	0.471979	1106635	288789	539317	0.066392	0.583959	0.0178657	0.469075
NM_014865.3	NCAPD2	40	33	6	0	5	1	27	-15.3259	1106635	288789	539317	0.93543	1	0.0178657	0.469075
NM_000113.2	TOR1A	29	26	19	6	1	12	7	3.25312	1106635	288789	539317	0.00218335	0.0741062	0.0176893	0.469075
NR_134315.1	LOC105378385	23	22	12	1	3	8	10	-1.33032	1106635	288789	539317	0.0435674	0.462107	0.017955	0.469075
NM_001330420.1	LUC7L	23	22	15	2	2	11	7	2.66997	1106635	288789	539317	0.00635336	0.15584	0.017955	0.469075
NM_014014.4	SNRNP200	20	20	10	1	1	8	10	-1.33032	1106635	288789	539317	0.0742898	0.630376	0.0176931	0.469075
NM_201397.2	GPX1	20	20	20	11	9	0	0	0	1106635	288789	539317	3.65435e-05	0.00379507	0.0176931	0.469075
NM_001004055.1	LRRC29	20	20	18	1	0	17	2	10.3114	1106635	288789	539317	0.000214669	0.0138025	0.0176931	0.469075
NR_135522.1	LINC01690	3	7	7	0	6	1	0	0.693147	1106635	288789	539317	0.00107404	0.0474991	0.0177982	0.469075
NM_020689.3	SLC24A3	3	7	6	0	0	6	1	4.76971	1106635	288789	539317	0.00368445	0.106375	0.0177982	0.469075
NM_000335.4;NM_001099404.1;NM_001099405.1;NM_001160160.1;NM_001160161.1;NM_001354701.1;NM_198056.2	SCN5A	3	7	4	0	0	4	3	0.96441	1106635	288789	539317	0.037489	0.436712	0.0177982	0.469075
NM_138431.2;NR_130120.1	MFSD3	3	7	7	4	2	1	0	0.693147	1106635	288789	539317	0.00107404	0.0474991	0.0177982	0.469075
NM_032294.2;NM_172207.2	CAMKK1	3	7	6	0	0	6	1	4.76971	1106635	288789	539317	0.00368445	0.106375	0.0177982	0.469075
NM_130767.2	ACOT12	3	7	6	0	0	6	1	4.76971	1106635	288789	539317	0.00368445	0.106375	0.0177982	0.469075
NM_000547.5;NM_001206744.1;NM_001206745.1;NM_175719.3;NM_175721.3;NM_175722.3	TPO	3	7	2	0	0	2	5	-2.89037	1106635	288789	539317	0.277021	1	0.0177982	0.469075
NR_120574.1	LOC101929089	3	7	4	0	1	3	3	0	1106635	288789	539317	0.037489	0.436712	0.0177982	0.469075
NR_120475.1	LOC101929384	2	6	5	2	1	2	1	1.04811	1106635	288789	539317	0.00546634	0.140177	0.0179774	0.469075
NR_110653.1	LOC101926892	2	6	3	1	1	1	3	-2.07944	1106635	288789	539317	0.0634	0.57019	0.0179774	0.469075
NM_002808.4	PSMD2	2	6	1	0	1	0	5	-4.63163	1106635	288789	539317	0.501237	1	0.0179774	0.469075
NM_001037335.2	HELZ2	2	6	5	3	1	1	1	0	1106635	288789	539317	0.00546634	0.140177	0.0179774	0.469075
NM_001355272.1;NR_075071.1	LRRC9	2	6	4	1	1	2	2	0	1106635	288789	539317	0.0191903	0.302552	0.0179774	0.469075
NM_003745.1	SOCS1	2	6	6	5	1	0	0	0	1106635	288789	539317	0.00149004	0.0590875	0.0179774	0.469075
NM_005199.4	CHRNG	2	6	3	0	3	0	3	-2.77259	1106635	288789	539317	0.0634	0.57019	0.0179774	0.469075
NR_145491.1	FRG1BP	2	6	5	2	2	1	1	0	1106635	288789	539317	0.00546634	0.140177	0.0179774	0.469075
NM_138346.2	KIAA2013	2	6	4	1	2	1	2	-1.04811	1106635	288789	539317	0.0191903	0.302552	0.0179774	0.469075
NM_001207067.1;NM_001207069.1;NM_001321688.1;NM_001321690.1;NM_001321691.1;NM_001321693.1;NM_001321694.1;NM_014670.3	BZW1	2	6	3	0	0	3	3	0	1106635	288789	539317	0.0634	0.57019	0.0179774	0.469075
NM_001201576.1;NM_020360.3	PLSCR3	2	6	5	1	1	3	1	2.07944	1106635	288789	539317	0.00546634	0.140177	0.0179774	0.469075
NM_001031721.3;NM_024840.3	ZNF613	2	6	1	0	1	0	5	-4.63163	1106635	288789	539317	0.501237	1	0.0179774	0.469075
NM_017708.3	FAM83E	2	6	2	0	0	2	4	-1.99574	1106635	288789	539317	0.191573	0.928027	0.0179774	0.469075
NM_001101372.2	IGLON5	2	6	0	0	0	0	6	-5.46286	1106635	288789	539317	1	1	0.0179774	0.469075
NM_001145514.1	SCRN1	97	67	40	4	4	32	27	1.61867	1106635	288789	539317	0.011494	0.221537	0.0180765	0.469922
NM_001289160.1	MICB	68	50	23	1	0	22	27	-1.83549	1106635	288789	539317	0.170507	0.928027	0.0181804	0.469922
NM_005523.5	HOXA11	53	41	31	6	6	19	10	4.65198	1106635	288789	539317	0.000461862	0.0253042	0.0180503	0.469922
NM_022742.4	CCDC136	13	15	7	3	0	4	8	-3.22804	1106635	288789	539317	0.100605	0.746011	0.0183513	0.469922
NM_004163.4	RAB27B	13	15	4	0	0	4	11	-5.1713	1106635	288789	539317	0.480093	1	0.0183513	0.469922
NR_149120.1	LINC02241	13	15	5	0	1	4	10	-4.55836	1106635	288789	539317	0.31017	1	0.0183513	0.469922
NR_026981.1	RPL23AP82	13	15	11	1	3	7	4	2.50133	1106635	288789	539317	0.00499684	0.134412	0.0183513	0.469922
NM_000443.3;NM_018849.2;NM_018850.2	ABCB4	13	15	11	0	0	11	4	5.1713	1106635	288789	539317	0.00499684	0.134412	0.0183513	0.469922
NM_001278509.2;NM_001288760.2;NM_001288761.2;NM_001291633.1	ZNF180	9	12	7	0	1	6	5	0.831229	1106635	288789	539317	0.0317593	0.398164	0.0184151	0.469922
NM_001289029.1;NM_201400.3;NM_201598.3	EEF2KMT	9	12	4	0	0	4	8	-3.22804	1106635	288789	539317	0.274297	1	0.0184151	0.469922
NR_027982.1	RASAL2-AS1	9	12	12	11	1	0	0	0	1106635	288789	539317	0.000272646	0.0167388	0.0184151	0.469922
NM_001013619.3;NM_001083612.1	HYKK	9	12	6	0	0	6	6	0	1106635	288789	539317	0.0704521	0.608196	0.0184151	0.469922
NR_119376.1	FER1L4	9	12	7	1	1	5	5	0	1106635	288789	539317	0.0317593	0.398164	0.0184151	0.469922
NM_017947.3	MOCOS	9	12	10	3	1	6	2	3.7216	1106635	288789	539317	0.00207555	0.0717692	0.0184151	0.469922
NM_001345968.1	ZNF394	9	12	6	2	2	2	6	-3.7216	1106635	288789	539317	0.0704521	0.608196	0.0184151	0.469922
NM_000999.3;NM_001035258.1	RPL38	9	12	4	0	4	0	8	-6.96504	1106635	288789	539317	0.274297	1	0.0184151	0.469922
NM_006026.3	H1FX	9	12	12	9	3	0	0	0	1106635	288789	539317	0.000272646	0.0167388	0.0184151	0.469922
NM_001256475.1	THEGL	9	12	3	0	1	2	9	-5.90776	1106635	288789	539317	0.466177	1	0.0184151	0.469922
NM_020799.3	STAMBPL1	92	64	29	1	1	27	35	-2.50743	1106635	288789	539317	0.216256	0.943831	0.0185744	0.473409
NM_001242904.1	MPPE1	37	31	25	5	1	19	6	7.48448	1106635	288789	539317	0.000340863	0.0200995	0.0186054	0.473622
NM_001185010.2;NM_002938.4	RNF4	75	54	22	0	3	19	32	-4.69042	1106635	288789	539317	0.352577	1	0.0189344	0.481408
NM_001161473.2	ALDH3B1	50	39	20	1	0	19	19	0	1106635	288789	539317	0.0733471	0.626708	0.0190717	0.483721
NR_033965.1	EIF1B-AS1	50	39	26	0	2	24	13	4.90017	1106635	288789	539317	0.00430721	0.120683	0.0190717	0.483721
NM_024512.4	LRRC2	70	51	30	7	2	21	21	0	1106635	288789	539317	0.0178531	0.289646	0.0191878	0.485487
NR_027103.1	LINC00620	70	51	16	0	2	14	35	-7.94647	1106635	288789	539317	0.724003	1	0.0191878	0.485487
NM_032848.2	RITA1	34	29	14	5	2	7	15	-4.85203	1106635	288789	539317	0.104847	0.753372	0.0192955	0.487031
NM_001321852.1;NM_001321853.1;NM_001321854.1	JAK1	34	29	21	0	1	20	8	6.40747	1106635	288789	539317	0.0022234	0.0752208	0.0192955	0.487031
NM_001281772.2	ZMYND8	445	256	141	6	6	129	115	1.58159	1106635	288789	539317	0.0265144	0.368482	0.0195503	0.492867
NM_000747.2	CHRNB1	16	17	11	2	5	4	6	-1.72586	1106635	288789	539317	0.0141607	0.249233	0.0197642	0.495266
NM_016518.2	PIPOX	16	17	5	1	2	2	12	-7.75018	1106635	288789	539317	0.445826	1	0.0197642	0.495266
NM_001145966.1;NM_002417.4	MKI67	16	17	9	2	2	5	8	-2.33341	1106635	288789	539317	0.0566397	0.544526	0.0197642	0.495266
NM_001270482.1;NM_002815.3	PSMD11	16	17	1	0	0	1	16	-10.8875	1106635	288789	539317	0.980589	1	0.0197642	0.495266
NM_015470.2	RAB11FIP5	16	17	13	1	1	11	4	5.1713	1106635	288789	539317	0.00296672	0.0936875	0.0197642	0.495266
NR_027117.2	LOC285847	174	110	74	11	9	54	36	4.35693	1106635	288789	539317	0.000424318	0.0236824	0.019803	0.495644
NM_001351761.1	TRMT1	77	55	43	12	7	24	12	5.45656	1106635	288789	539317	9.2499e-05	0.00760167	0.0198737	0.49682
NR_138035.1;NR_138036.1	TSHZ3	31	27	21	0	0	21	6	8.32143	1106635	288789	539317	0.000965105	0.0441789	0.0199063	0.497039
NR_024559.1	MAPT-AS1	47	37	21	0	0	21	16	2.20364	1106635	288789	539317	0.0313725	0.397855	0.0201241	0.501877
NM_080593.2	HIST1H2BK	176	111	70	6	4	60	41	4.22581	1106635	288789	539317	0.00234414	0.0780408	0.0202114	0.503453
NM_003803.3;NM_019856.1	MYOM1	554	313	175	6	1	168	138	2.83753	1106635	288789	539317	0.0165579	0.27814	0.0204666	0.506912
NM_001017964.1	YDJC	67	49	38	17	13	8	11	-1.94326	1106635	288789	539317	0.000181105	0.0122342	0.0204506	0.506912
NR_040064.1	LINC00862	52	40	30	3	3	24	10	6.65264	1106635	288789	539317	0.000668645	0.0335512	0.0204717	0.506912
NM_001197234.2	BTN2A1	52	40	11	0	1	10	29	-8.39395	1106635	288789	539317	0.781575	1	0.0204717	0.506912
NM_000913.5;NM_001318853.1;NM_182647.3	OPRL1	28	25	15	1	2	12	10	1.19609	1106635	288789	539317	0.0220078	0.328137	0.0203979	0.506912
NR_102279.1	HOXB-AS1	391	227	118	13	8	97	109	-1.54742	1106635	288789	539317	0.0928992	0.718266	0.020524	0.507604
NM_001256121.1;NM_022753.3	S100PBP	142	92	35	0	0	35	57	-5.25947	1106635	288789	539317	0.647945	1	0.0205518	0.507689
NM_001282856.1	GON4L	425	245	115	7	15	93	130	-4.5099	1106635	288789	539317	0.381692	1	0.0206082	0.508069
NM_001351456.1;NM_001351460.1;NM_001351462.1;NM_001351466.1	ELAVL2	57	43	24	0	1	23	19	1.62392	1106635	288789	539317	0.0363223	0.436712	0.0206158	0.508069
NM_013363.3	PCOLCE2	151	97	61	6	2	53	36	4.14525	1106635	288789	539317	0.00324128	0.0994979	0.0206827	0.509117
NM_001011649.2;NM_001272039.1;NM_018249.5;NR_073554.1;NR_073555.1;NR_073556.1;NR_073557.1;NR_073558.1	CDK5RAP2	25	23	18	2	0	16	5	6.94902	1106635	288789	539317	0.00133682	0.0542893	0.0207165	0.50933
NM_001129896.2	SYTL4	22	21	10	0	3	7	11	-2.66997	1106635	288789	539317	0.107815	0.753372	0.020789	0.50933
NM_000923.5;NM_001330172.1	PDE4C	22	21	15	4	1	10	6	2.83249	1106635	288789	539317	0.00473985	0.129333	0.020789	0.50933
NM_000719.6;NM_001129827.1;NM_001129829.1;NM_001129830.2;NM_001129831.1;NM_001129832.1;NM_001129833.1;NM_001129834.1;NM_001129835.1;NM_001129836.1;NM_001129837.1;NM_001129838.1;NM_001129839.1;NM_001129840.1;NM_001129841.1;NM_001129842.1;NM_001129843.1;NM_001129844.1;NM_001129846.1;NM_001167623.1;NM_001167624.2;NM_001167625.1;NM_199460.3	CACNA1C	22	21	14	5	4	5	7	-1.60669	1106635	288789	539317	0.0095864	0.196375	0.020789	0.50933
NM_001270940.1;NM_015171.3	XPO6	585	329	183	8	5	170	146	2.21062	1106635	288789	539317	0.0191525	0.302552	0.0210053	0.51301
NM_001039467.1	RGS19	8	11	9	0	0	9	2	5.90776	1106635	288789	539317	0.00330664	0.10047	0.0211112	0.51301
NM_001199.3;NR_033404.1	BMP1	8	11	4	0	0	4	7	-2.50133	1106635	288789	539317	0.224223	0.943831	0.0211112	0.51301
NR_121660.1	LOC101927296	8	11	5	0	0	5	6	-0.831229	1106635	288789	539317	0.111559	0.753372	0.0211112	0.51301
NM_001320824.1	WDR54	8	11	8	0	5	3	3	0	1106635	288789	539317	0.00867998	0.186327	0.0211112	0.51301
NM_001300837.1	SP7	8	11	10	6	1	3	1	2.07944	1106635	288789	539317	0.00120616	0.0509665	0.0211112	0.51301
NM_006262.3	PRPH	8	11	9	3	3	3	2	1.03133	1106635	288789	539317	0.00330664	0.10047	0.0211112	0.51301
NM_001174156.1;NM_144660.2	SAMD8	44	35	11	0	0	11	24	-6.0397	1106635	288789	539317	0.603686	1	0.0212004	0.514266
NM_001162505.1;NM_199129.2;NR_027889.1	TMEM189	12	14	6	0	0	6	8	-1.50218	1106635	288789	539317	0.150534	0.884459	0.0212615	0.514266
NM_001252216.1;NM_213609.3	FAM19A1	12	14	7	0	0	7	7	0	1106635	288789	539317	0.0789537	0.648595	0.0212615	0.514266
NM_015103.2	PLXND1	12	14	6	3	2	1	8	-6.27189	1106635	288789	539317	0.150534	0.884459	0.0212615	0.514266
NR_109868.1	LINC01722	193	120	72	2	0	70	48	4.36296	1106635	288789	539317	0.0070028	0.166488	0.0216411	0.522843
NM_005921.1	MAP3K1	54	41	13	0	0	13	28	-6.31043	1106635	288789	539317	0.650424	1	0.0218837	0.528092
NM_001079839.2;NM_001079842.2	OCIAD1	123	81	28	5	3	20	53	-9.58365	1106635	288789	539317	0.771774	1	0.0220056	0.530422
NM_182498.3	ZNF428	88	61	35	1	1	33	26	2.26889	1106635	288789	539317	0.02514	0.353382	0.0221213	0.532596
NM_004214.4;NM_198897.1	FIBP	33	28	20	4	8	8	8	0	1106635	288789	539317	0.00328659	0.10047	0.022162	0.53296
NM_001130527.2;NM_001130528.2;NM_003971.5	SPAG9	763	421	262	8	4	250	159	6.88633	1106635	288789	539317	0.000100857	0.00799568	0.0224414	0.539058
NR_147899.1	EML2	219	134	87	13	9	65	47	3.70341	1106635	288789	539317	0.000796535	0.0383108	0.0224994	0.53983
NR_110049.2	LOC101927415	83	58	47	22	7	18	11	3.59947	1106635	288789	539317	3.48032e-05	0.00370655	0.0227175	0.54382
NR_040059.1	SRP14-AS1	46	36	18	1	10	7	18	-6.26944	1106635	288789	539317	0.0975588	0.73227	0.0228944	0.54382
NM_001324092.1;NM_001324093.1;NM_001324094.1;NM_015554.2	GLCE	46	36	10	0	0	10	26	-7.37598	1106635	288789	539317	0.749015	1	0.0228944	0.54382
NM_030806.3	C1orf21	46	36	17	1	0	16	19	-1.36669	1106635	288789	539317	0.14146	0.867972	0.0228944	0.54382
NM_001303412.1	RPRD1A	30	26	19	2	0	17	7	5.81431	1106635	288789	539317	0.00288224	0.0918533	0.0229141	0.54382
NM_001256494.1;NM_001256495.1;NM_001256496.1;NM_006715.3	MAN2C1	30	26	21	4	1	16	5	6.94902	1106635	288789	539317	0.000713325	0.0353577	0.0229141	0.54382
NM_001289125.1;NM_001289126.1;NM_001289128.1;NM_207585.2	IFNAR2	15	16	6	0	1	5	10	-3.66372	1106635	288789	539317	0.256727	1	0.0229523	0.54382
NM_133444.2	ZNF526	15	16	6	0	0	6	10	-2.83249	1106635	288789	539317	0.256727	1	0.0229523	0.54382
NR_146466.1;NR_146468.1	SPINT1-AS1	15	16	11	0	0	11	5	4.27667	1106635	288789	539317	0.0102827	0.205866	0.0229523	0.54382
NM_153358.2	ZNF791	15	16	10	1	0	9	6	2.18616	1106635	288789	539317	0.0218142	0.326416	0.0229523	0.54382
NM_178564.3	NRBP2	15	16	14	9	4	1	2	-1.04811	1106635	288789	539317	0.00084475	0.0395529	0.0229523	0.54382
NM_015039.3	NMNAT2	556	313	186	0	1	185	127	5.43352	1106635	288789	539317	0.00228398	0.0765197	0.0230084	0.54434
NM_001330161.1	ING5	170	107	77	11	31	35	30	1.51388	1106635	288789	539317	7.14142e-05	0.00637051	0.0230264	0.54434
NM_052845.3;NR_038118.1	MMAB	104	70	40	0	1	39	30	2.6193	1106635	288789	539317	0.0259301	0.361566	0.0231527	0.546707
NM_000734.3;NM_198053.2	CD247	61	45	37	20	6	11	8	1.94326	1106635	288789	539317	7.97798e-05	0.00694659	0.0232193	0.547041
NM_000666.2;NM_001198895.1;NM_001198896.1;NM_001198897.1;NM_001198898.1	ACY1	61	45	21	2	6	13	24	-4.90017	1106635	288789	539317	0.167266	0.928027	0.0232193	0.547041
NM_001352331.1	DMKN	56	42	29	7	3	19	13	2.89951	1106635	288789	539317	0.0027957	0.0897806	0.0233047	0.548436
NM_001282757.1;NM_001282758.1;NM_001282759.1;NM_013293.4	TRA2A	38	31	20	8	1	11	11	0	1106635	288789	539317	0.0103689	0.205937	0.0233785	0.549553
NM_001193522.1;NM_024519.3	RIPOR1	27	24	15	0	1	14	9	2.93103	1106635	288789	539317	0.0176268	0.289263	0.0235337	0.552579
NR_148973.1	LOC642648	490	278	245	113	88	44	33	2.9654	1106635	288789	539317	1.06263e-15	2.21814e-12	0.0240717	0.552667
NM_021027.2	UGT1A9	279	166	73	0	0	73	93	-3.05354	1106635	288789	539317	0.513129	1	0.0242259	0.552667
NM_001354886.1	LOC100129484	147	94	94	52	42	0	0	0	1106635	288789	539317	6.70227e-11	6.99516e-08	0.0241824	0.552667
NM_001318943.1	MEA1	68	49	27	0	8	19	22	-1.23626	1106635	288789	539317	0.0454138	0.473282	0.0242006	0.552667
NM_024080.4	TRPM8	43	34	16	3	2	11	18	-3.59947	1106635	288789	539317	0.145612	0.878726	0.0241605	0.552667
NM_000788.2	DCK	43	34	12	1	0	11	22	-5.27531	1106635	288789	539317	0.471351	1	0.0241605	0.552667
NM_015527.3	TBC1D10B	43	34	26	10	3	13	8	3.08279	1106635	288789	539317	0.000894204	0.0412956	0.0241605	0.552667
NM_001018137.2	NME2	24	22	13	2	1	10	9	0.646333	1106635	288789	539317	0.0299649	0.386819	0.023956	0.552667
NM_001302632.1	CAPNS1	21	20	12	0	5	7	8	-0.726712	1106635	288789	539317	0.0277648	0.376584	0.0240913	0.552667
NR_110809.1	LOC101927666	21	20	20	16	4	0	0	0	1106635	288789	539317	5.74772e-05	0.00528537	0.0240913	0.552667
NM_001297598.1;NM_001297599.1;NM_152622.4	MIER3	18	18	10	0	2	8	8	0	1106635	288789	539317	0.0481617	0.492325	0.0238148	0.552667
NM_001039693.2;NR_004862.1;NR_109905.1;NR_109906.1;NR_109907.1	TYW5	18	18	8	1	1	6	10	-2.83249	1106635	288789	539317	0.152193	0.884459	0.0238148	0.552667
NM_138801.2	GALM	18	18	7	0	0	7	11	-2.66997	1106635	288789	539317	0.247618	1	0.0238148	0.552667
NM_013444.3	UBQLN2	18	18	18	7	11	0	0	0	1106635	288789	539317	8.90994e-05	0.0073804	0.0238148	0.552667
NM_173573.2	LMNTD2	18	18	14	0	3	11	4	5.1713	1106635	288789	539317	0.00273787	0.0883312	0.0238148	0.552667
NM_020340.4	ARFGEF3	18	18	8	1	0	7	10	-2.05703	1106635	288789	539317	0.152193	0.884459	0.0238148	0.552667
NM_183058.2	LYZL2	7	10	10	0	0	10	0	8.29535	1106635	288789	539317	0.000658033	0.0331782	0.0241549	0.552667
NM_003956.3	CH25H	7	10	10	7	3	0	0	0	1106635	288789	539317	0.000658033	0.0331782	0.0241549	0.552667
NR_148359.1	SCAANT1	7	10	10	9	1	0	0	0	1106635	288789	539317	0.000658033	0.0331782	0.0241549	0.552667
NM_175738.4	RAB37	7	10	5	0	4	1	5	-3.93848	1106635	288789	539317	0.0821576	0.662914	0.0241549	0.552667
NM_001303095.1	ISG20L2	7	10	4	0	0	4	6	-1.72586	1106635	288789	539317	0.176868	0.928027	0.0241549	0.552667
NM_001319124.1;NM_001319126.1;NM_001319127.1;NM_133473.3;NR_138052.1;NR_138053.1	ZNF431	7	10	1	0	0	1	9	-6.95587	1106635	288789	539317	0.843547	1	0.0241549	0.552667
NM_001319675.1;NM_001347934.1;NM_032230.2;NR_144940.1;NR_144941.1;NR_144942.1;NR_144943.1	METTL25	7	10	6	2	0	4	4	0	1106635	288789	539317	0.0351161	0.425676	0.0241549	0.552667
NM_001001290.1	SLC2A9	7	10	7	0	0	7	3	3.46574	1106635	288789	539317	0.0140228	0.247432	0.0241549	0.552667
NM_002337.3;NR_110005.1	LRPAP1	7	10	10	0	1	9	0	7.64902	1106635	288789	539317	0.000658033	0.0331782	0.0241549	0.552667
NM_001100176.1;NM_013312.2	HOOK2	7	10	8	1	1	6	2	3.7216	1106635	288789	539317	0.00529221	0.140012	0.0241549	0.552667
NR_122109.1;NR_122110.1	CYP51A1-AS1	63	46	19	4	1	14	27	-5.43903	1106635	288789	539317	0.330443	1	0.0245299	0.558382
NR_024444.1	LINC01816	63	46	29	6	17	6	17	-6.58977	1106635	288789	539317	0.00973952	0.198151	0.0245299	0.558382
NR_027691.1	PANX2	11	13	8	1	4	3	5	-1.85904	1106635	288789	539317	0.028252	0.37992	0.0246533	0.559361
NM_001136191.2	KANK2	11	13	11	0	0	11	2	7.16704	1106635	288789	539317	0.00212867	0.0728424	0.0246533	0.559361
NM_007055.3	POLR3A	11	13	9	0	1	8	4	3.22804	1106635	288789	539317	0.0125128	0.231389	0.0246533	0.559361
NM_001258401.2	SLC4A8	388	224	99	5	8	86	125	-4.9705	1106635	288789	539317	0.596979	1	0.0246852	0.559478
NM_001311193.1;NM_024420.2	PLA2G4A	244	147	58	1	0	57	89	-5.42611	1106635	288789	539317	0.759077	1	0.0247227	0.559719
NM_001260491.1;NM_015266.2;NR_048537.1;NR_048538.1;NR_048539.1	SLC9A8	283	168	57	2	1	54	111	-8.95266	1106635	288789	539317	0.970764	1	0.0247755	0.560066
NM_203500.1	KEAP1	101	68	48	1	2	45	20	7.77523	1106635	288789	539317	0.000666699	0.0335342	0.0247916	0.560066
NM_004443.3	EPHB3	75	53	25	1	0	24	28	-1.41026	1106635	288789	539317	0.172943	0.928027	0.0248887	0.56165
NM_001198616.1;NM_001198617.1;NM_003980.4	MAP7	464	264	162	0	1	161	102	6.35208	1106635	288789	539317	0.00104951	0.0470118	0.025035	0.564342
NM_005027.3;NR_073517.1	PIK3R2	82	57	35	8	5	22	22	0	1106635	288789	539317	0.0117486	0.22458	0.0253349	0.570485
NM_016377.3	AKAP7	70	50	16	0	0	16	34	-6.65573	1106635	288789	539317	0.724003	1	0.0254095	0.57155
NM_001304787.1;NM_153360.2;NR_130908.1	APCDD1L	304	179	93	0	0	93	86	1.00584	1106635	288789	539317	0.101331	0.750166	0.0257158	0.577816
NR_135167.1	HNRNPA1	65	47	12	1	8	3	35	-15.7539	1106635	288789	539317	0.897403	1	0.0258439	0.58007
NM_015693.3	INTU	254	152	64	1	5	58	88	-5.08052	1106635	288789	539317	0.620847	1	0.0263327	0.585828
NM_133478.2	SLC4A5	219	133	73	0	1	72	60	2.17668	1106635	288789	539317	0.0429139	0.457266	0.0266302	0.585828
NM_176813.4	AGR3	164	103	63	4	1	58	40	4.09104	1106635	288789	539317	0.00678638	0.161896	0.0262462	0.585828
NM_001024847.2	TGFBR2	112	74	27	1	3	23	47	-7.04925	1106635	288789	539317	0.676635	1	0.0262267	0.585828
NM_016510.5	SCLY	91	62	18	0	0	18	44	-8.39787	1106635	288789	539317	0.886482	1	0.0265383	0.585828
NM_001290150.1;NM_001290151.1;NM_001290152.1;NM_001290155.1;NM_199250.2	C19orf48	72	51	33	2	2	29	18	4.18154	1106635	288789	539317	0.00644168	0.157452	0.02662	0.585828
NM_001017979.2;NM_001159601.1;NM_004249.3	RAB28	72	51	30	0	1	29	21	2.90501	1106635	288789	539317	0.0234114	0.336563	0.02662	0.585828
NM_004318.3	ASPH	55	41	27	0	1	26	14	5.09128	1106635	288789	539317	0.00658721	0.159927	0.0263355	0.585828
NM_014639.3	TTC37	50	38	28	0	0	28	10	8.0629	1106635	288789	539317	0.00138948	0.0561007	0.0263135	0.585828
NM_001164270.1;NM_002875.4;NM_133487.3	RAD51	37	30	9	0	6	3	21	-11.0117	1106635	288789	539317	0.632694	1	0.0267459	0.585828
NR_135827.1	LOC101927751	37	30	23	11	1	11	7	2.66997	1106635	288789	539317	0.00132002	0.0541215	0.0267459	0.585828
NM_000148.3	FUT1	37	30	19	1	4	14	11	1.67176	1106635	288789	539317	0.0147494	0.256566	0.0267459	0.585828
NM_006421.4	ARFGEF1	37	30	22	0	1	21	8	6.81926	1106635	288789	539317	0.00250857	0.0827235	0.0267459	0.585828
NR_134263.1	LOC105374727	37	30	12	1	3	8	18	-5.54273	1106635	288789	539317	0.30664	1	0.0267459	0.585828
NM_153634.2	CPNE8	37	30	25	1	1	23	5	9.93963	1106635	288789	539317	0.000340863	0.0200995	0.0267459	0.585828
NR_108100.1	SPACA6P-AS	37	30	17	3	4	10	13	-1.75247	1106635	288789	539317	0.0416341	0.45665	0.0267459	0.585828
NR_103447.1	TRAM2-AS1	29	25	13	5	3	5	12	-4.85981	1106635	288789	539317	0.0779582	0.64701	0.026387	0.585828
NM_138689.2	PPP1R14B	29	25	18	2	2	14	7	4.34173	1106635	288789	539317	0.00429404	0.120476	0.026387	0.585828
NM_022132.4	MCCC2	29	25	15	2	2	11	10	0.612942	1106635	288789	539317	0.0271594	0.372732	0.026387	0.585828
NM_017798.3	YTHDF1	14	15	10	1	2	7	5	1.60669	1106635	288789	539317	0.0159979	0.271497	0.0266869	0.585828
NM_001024210.1	S100A13	14	15	13	1	0	12	2	7.75018	1106635	288789	539317	0.00133009	0.0541215	0.0266869	0.585828
NR_135318.1	LOC105370203	14	15	13	1	2	10	2	6.5541	1106635	288789	539317	0.00133009	0.0541215	0.0266869	0.585828
NM_001318395.1;NM_031948.4	PRSS27	14	15	15	11	2	2	0	1.74126	1106635	288789	539317	0.000211908	0.01378	0.0266869	0.585828
NM_001290321.2;NM_001290322.2;NM_001349239.1;NM_001349240.1;NM_005509.5	DMXL1	271	161	73	0	0	73	88	-2.34132	1106635	288789	539317	0.425979	1	0.0269333	0.588697
NM_004278.3	PIGL	157	99	45	1	9	35	54	-4.64131	1106635	288789	539317	0.315181	1	0.0269324	0.588697
NR_147182.1	LIX1L-AS1	177	110	44	1	0	43	66	-4.84652	1106635	288789	539317	0.639539	1	0.0270065	0.589432
NR_125868.1	LOC102723831	148	94	55	0	1	54	39	3.53588	1106635	288789	539317	0.0174307	0.288867	0.0270234	0.589432
NM_021131.4	PTPA	212	129	54	2	5	47	75	-5.4376	1106635	288789	539317	0.587245	1	0.0275292	0.591102
NM_001297714.1;NM_015055.3	SWAP70	132	85	38	0	2	36	47	-2.8096	1106635	288789	539317	0.325069	1	0.027567	0.591102
NM_001012279.2	SOGA3	107	71	44	2	1	41	27	4.13561	1106635	288789	539317	0.00869373	0.186327	0.0272662	0.591102
NM_207045.1;NM_207046.1;NM_207047.1	ENSA	42	33	23	1	0	22	10	5.88825	1106635	288789	539317	0.00437596	0.121954	0.0275312	0.591102
NM_014601.3	EHD2	42	33	19	5	6	8	14	-3.61502	1106635	288789	539317	0.0361456	0.435626	0.0275312	0.591102
NM_001243120.1;NM_005983.3;NM_032637.3	SKP2	42	33	12	4	2	6	21	-8.32143	1106635	288789	539317	0.443724	1	0.0275312	0.591102
NM_001270427.1;NM_005047.3	PSMD5	26	23	22	10	2	10	1	7.60221	1106635	288789	539317	8.21983e-05	0.00694659	0.0271669	0.591102
NM_015492.4	C15orf39	23	21	7	0	0	7	14	-4.34173	1106635	288789	539317	0.430578	1	0.027723	0.591102
NR_148929.1	CTXND2	23	21	6	0	0	6	15	-5.62749	1106635	288789	539317	0.573507	1	0.027723	0.591102
NM_001156.4;NM_001320879.1;NM_001320880.1;NM_004034.3	ANXA7	23	21	14	0	0	14	7	4.34173	1106635	288789	539317	0.0125365	0.231389	0.027723	0.591102
NM_006545.4	NPRL2	17	17	14	1	0	13	3	7.27524	1106635	288789	539317	0.00189847	0.0679542	0.027675	0.591102
NM_001184705.2;NM_005327.4	HADH	17	17	8	0	0	8	9	-0.683985	1106635	288789	539317	0.127291	0.816332	0.027675	0.591102
NM_138701.3	MPLKIP	17	17	13	1	4	8	4	3.22804	1106635	288789	539317	0.0042536	0.119663	0.027675	0.591102
NM_001204510.1;NM_001416.3	EIF4A1	17	17	1	0	1	0	16	-11.5807	1106635	288789	539317	0.984606	1	0.027675	0.591102
NM_005450.4	NOG	17	17	17	5	12	0	0	0	1106635	288789	539317	0.000139402	0.00999961	0.027675	0.591102
NM_024980.4	GPR157	17	17	15	2	0	13	2	8.30657	1106635	288789	539317	0.000819243	0.0391325	0.027675	0.591102
NM_001001520.2;NM_032631.3	HDGFL2	17	17	5	0	0	5	12	-4.85981	1106635	288789	539317	0.489933	1	0.027675	0.591102
NR_110703.1;NR_110705.1	ZNF529-AS1	6	9	9	2	1	6	0	5.46286	1106635	288789	539317	0.00102038	0.0458548	0.0275522	0.591102
NR_040085.1	TRG-AS1	6	9	5	0	0	5	4	0.894632	1106635	288789	539317	0.0574421	0.544526	0.0275522	0.591102
NR_027004.2	FAM181A-AS1	6	9	8	0	0	8	1	6.27189	1106635	288789	539317	0.0030139	0.0941798	0.0275522	0.591102
NR_148946.1	LOC91370	6	9	9	2	7	0	0	0	1106635	288789	539317	0.00102038	0.0458548	0.0275522	0.591102
NM_001012455.1	ZSCAN23	6	9	7	0	0	7	2	4.49707	1106635	288789	539317	0.00851836	0.184452	0.0275522	0.591102
NM_001255982.1;NM_001255983.1;NM_001255984.1;NM_024027.4;NM_199235.2;NR_045659.1	COLEC11	116	76	24	2	0	22	52	-8.55791	1106635	288789	539317	0.874819	1	0.0277611	0.591312
NM_001323937.1;NM_133375.4	DIS3L	337	196	107	11	25	71	89	-2.82539	1106635	288789	539317	0.0453404	0.473282	0.0279484	0.591547
NM_001304815.1	CIC	181	112	52	2	1	49	60	-2.30162	1106635	288789	539317	0.294042	1	0.0279705	0.591547
NM_017918.4	MCUB	74	52	19	1	0	18	33	-5.43246	1106635	288789	539317	0.566151	1	0.0278309	0.591547
NR_038992.1	LOC285819	47	36	26	1	0	25	10	7.01913	1106635	288789	539317	0.00229478	0.0765197	0.0279302	0.591547
NM_032864.3	PRPF38A	20	19	8	0	8	0	11	-8.9083	1106635	288789	539317	0.20815	0.929396	0.0279448	0.591547
NM_017761.3	PNRC2	20	19	5	0	2	3	14	-7.80747	1106635	288789	539317	0.612786	1	0.0279448	0.591547
NM_001303405.1	CWF19L1	20	19	10	1	1	8	9	-0.683985	1106635	288789	539317	0.0742898	0.630376	0.0279448	0.591547
NR_134501.1	LOC101927377	102	68	66	29	37	0	2	-1.74126	1106635	288789	539317	2.98169e-08	1.03733e-05	0.0283261	0.598461
NM_001163.3	APBA1	88	60	30	0	0	30	30	0	1106635	288789	539317	0.125407	0.816006	0.0284304	0.599616
NM_032856.3;NR_130945.1;NR_130946.1;NR_130947.1	WDR73	69	49	29	4	4	21	20	0.411784	1106635	288789	539317	0.0235458	0.33803	0.0284759	0.599616
NM_001288710.1	METTL26	10	12	9	3	2	4	3	0.96441	1106635	288789	539317	0.00840553	0.182958	0.0286106	0.599616
NM_005458.7	GABBR2	10	12	10	0	0	10	2	6.5541	1106635	288789	539317	0.00338555	0.101101	0.0286106	0.599616
NM_004104.4	FASN	10	12	7	2	0	5	5	0	1106635	288789	539317	0.0445714	0.466358	0.0286106	0.599616
NR_135280.1	LINC00567	10	12	12	8	4	0	0	0	1106635	288789	539317	0.000486864	0.0263969	0.0286106	0.599616
NM_022341.1	PDF	10	12	9	2	5	2	3	-1.03133	1106635	288789	539317	0.00840553	0.182958	0.0286106	0.599616
NM_001039535.2;NM_145060.3	SKA1	10	12	4	0	4	0	8	-6.96504	1106635	288789	539317	0.32592	1	0.0286106	0.599616
NM_001281501.1	FADS2	298	175	82	1	4	77	93	-2.39576	1106635	288789	539317	0.35475	1	0.0288185	0.603367
NR_034007.1	LINC00880	39	31	18	0	0	18	13	2.45994	1106635	288789	539317	0.0357152	0.431435	0.0290562	0.607734
NM_000540.2;NM_001042723.1	RYR1	518	291	132	10	9	113	159	-4.79813	1106635	288789	539317	0.61171	1	0.0291044	0.608133
NM_001159673.1;NM_001159674.1;NM_001159677.1;NM_001253771.1	SYNCRIP	31	26	17	2	1	14	9	2.93103	1106635	288789	539317	0.0130748	0.238988	0.0292598	0.61077
NM_019075.2	UGT1A10	289	170	74	0	0	74	96	-3.29984	1106635	288789	539317	0.578591	1	0.029622	0.614031
NM_001005271.2	CHD3	138	88	42	1	0	41	46	-1.23129	1106635	288789	539317	0.215149	0.943831	0.0295623	0.614031
NM_017590.5	ZC3H7B	59	43	28	1	16	11	15	-2.18206	1106635	288789	539317	0.00808845	0.18019	0.0294703	0.614031
NM_001278261.1	CARHSP1	44	34	23	4	2	17	11	3.14434	1106635	288789	539317	0.00666496	0.160282	0.0296175	0.614031
NM_004074.2	COX8A	44	34	15	1	2	12	19	-3.4559	1106635	288789	539317	0.226553	0.951905	0.0296175	0.614031
NR_002924.3	TBC1D3P1-DHX40P1	44	34	26	0	0	26	8	8.7063	1106635	288789	539317	0.00114528	0.0495989	0.0296175	0.614031
NM_032779.3	CCDC142	44	34	34	22	12	0	0	0	1106635	288789	539317	4.32282e-06	0.000638765	0.0296175	0.614031
NR_024333.1	ILF3-AS1	113	74	74	43	31	0	0	0	1106635	288789	539317	3.13223e-09	1.92301e-06	0.0297318	0.615695
NM_001308347.1;NM_001308358.1;NM_020313.3	CIAPIN1	28	24	10	0	0	10	14	-2.2847	1106635	288789	539317	0.249171	1	0.0303993	0.628896
NM_001320464.1	PRR14	36	29	17	3	0	14	12	1.08862	1106635	288789	539317	0.0350961	0.425676	0.0306002	0.632425
NM_001145432.1	SMIM20	171	106	36	0	0	36	70	-7.40349	1106635	288789	539317	0.898057	1	0.0307405	0.634101
NM_001017963.2	HSP90AA1	153	96	52	2	4	46	44	0.480356	1106635	288789	539317	0.0614112	0.57019	0.0313578	0.634101
NR_131233.1	LINC01158	151	95	65	0	1	64	30	8.12705	1106635	288789	539317	0.00071088	0.0353307	0.0307427	0.634101
NM_001330152.1;NM_007202.3	AKAP10	101	67	39	3	1	35	28	2.16827	1106635	288789	539317	0.0263994	0.367129	0.0313022	0.634101
NM_145046.4	CALR3	61	44	32	4	6	22	12	4.69216	1106635	288789	539317	0.00149411	0.0590875	0.0310362	0.634101
NM_002775.4	HTRA1	61	44	26	0	6	20	18	0.864746	1106635	288789	539317	0.0273131	0.37312	0.0310362	0.634101
NM_001220777.1	CDKN1A	41	32	16	0	1	15	16	-0.490299	1106635	288789	539317	0.115135	0.772179	0.0313687	0.634101
NM_203415.2	ELP5	25	22	14	0	12	2	8	-5.22378	1106635	288789	539317	0.0204911	0.316838	0.03138	0.634101
NM_001918.3	DBT	13	14	5	0	1	4	9	-3.91202	1106635	288789	539317	0.31017	1	0.0310712	0.634101
NM_001039966.1;NM_001505.2	GPER1	13	14	9	0	6	3	5	-1.85904	1106635	288789	539317	0.0248962	0.351851	0.0310712	0.634101
NM_001278201.1;NM_001278206.1;NM_014096.3;NM_017611.2;NM_199329.2	SLC43A3	5	8	5	0	1	4	3	0.96441	1106635	288789	539317	0.0376096	0.436712	0.0312712	0.634101
NM_032709.2	PYROXD2	5	8	7	0	1	6	1	4.76971	1106635	288789	539317	0.00478096	0.129945	0.0312712	0.634101
NM_178448.3	SAPCD2	5	8	5	0	2	3	3	0	1106635	288789	539317	0.0376096	0.436712	0.0312712	0.634101
NM_198501.2	SMTNL2	5	8	4	1	1	2	4	-1.99574	1106635	288789	539317	0.0951081	0.718266	0.0312712	0.634101
NM_001114107.4;NM_001257962.1;NM_014476.5;NR_047562.1	PDLIM3	5	8	7	2	0	5	1	3.93848	1106635	288789	539317	0.00478096	0.129945	0.0312712	0.634101
NR_110912.1	KCNC3	5	8	6	2	0	4	2	1.99574	1106635	288789	539317	0.0138106	0.246817	0.0312712	0.634101
NM_002220.2	ITPKA	5	8	1	0	0	1	7	-5.54518	1106635	288789	539317	0.751236	1	0.0312712	0.634101
NM_001256030.1;NM_001778.3	CD48	5	8	2	0	0	2	6	-3.7216	1106635	288789	539317	0.442337	1	0.0312712	0.634101
NR_044995.2	GAS6-AS1	5	8	2	1	0	1	6	-4.76971	1106635	288789	539317	0.442337	1	0.0312712	0.634101
NM_004804.2	CIAO1	5	8	3	0	2	1	5	-3.93848	1106635	288789	539317	0.218589	0.943831	0.0312712	0.634101
NM_006271.1	S100A1	5	8	8	0	8	0	0	0	1106635	288789	539317	0.00157748	0.0613189	0.0312712	0.634101
NM_006361.5	HOXB13	5	8	7	2	5	0	1	-0.693147	1106635	288789	539317	0.00478096	0.129945	0.0312712	0.634101
NM_018266.2;NR_073506.1	TMEM39A	5	8	8	0	0	8	0	6.96504	1106635	288789	539317	0.00157748	0.0613189	0.0312712	0.634101
NR_134457.1	LOC105375744	51	38	27	7	4	16	11	2.67236	1106635	288789	539317	0.00304567	0.0950303	0.0317094	0.639519
NM_022344.3	C17orf75	46	35	27	6	1	20	8	6.40747	1106635	288789	539317	0.00100151	0.0454994	0.0317034	0.639519
NR_148980.1	LOC646383	68	48	16	0	1	15	32	-6.54741	1106635	288789	539317	0.686929	1	0.0318956	0.642653
NM_019076.4	UGT1A8	290	170	74	0	0	74	96	-3.29984	1106635	288789	539317	0.588986	1	0.0319818	0.643769
NR_038927.2	DDX11-AS1	22	20	15	1	3	11	5	4.27667	1106635	288789	539317	0.00473985	0.129333	0.0321083	0.64507
NM_001194990.1;NM_001194991.1	MEPCE	22	20	18	3	9	6	2	3.7216	1106635	288789	539317	0.000472479	0.0256837	0.0321083	0.64507
NM_022044.2	SDF2L1	16	16	10	2	5	3	6	-2.69027	1106635	288789	539317	0.0290214	0.386101	0.0322017	0.645705
NM_052846.1	EMILIN3	16	16	15	2	1	12	1	8.79829	1106635	288789	539317	0.000537616	0.0284827	0.0322017	0.645705
NM_003323.2	TULP2	75	52	31	3	6	22	21	0.39931	1106635	288789	539317	0.0232439	0.335541	0.0324132	0.648164
NR_120583.1	LINC01495	19	18	14	0	0	14	4	6.84306	1106635	288789	539317	0.00385902	0.110045	0.0324486	0.648164
NM_001270974.2	HYDIN	19	18	11	1	0	10	7	2.05703	1106635	288789	539317	0.0323647	0.403814	0.0324486	0.648164
NM_138496.1	CYHR1	19	18	15	7	1	7	3	3.46574	1106635	288789	539317	0.00176321	0.0671629	0.0324486	0.648164
NM_024949.5	WWC2	338	195	75	3	6	66	120	-7.67538	1106635	288789	539317	0.910365	1	0.0342892	0.651355
NM_020988.2	GNAO1	325	188	94	7	9	78	94	-2.37427	1106635	288789	539317	0.205431	0.928027	0.0348048	0.651355
NM_032999.3;NM_033000.3	GTF2I	194	118	73	3	2	68	45	4.71641	1106635	288789	539317	0.00567891	0.143861	0.0338438	0.651355
NR_125909.1	LOC101928978	185	113	75	0	0	75	38	7.69471	1106635	288789	539317	0.00112681	0.0493104	0.0344727	0.651355
NM_001080460.2	LRRIQ4	170	105	60	9	17	34	45	-2.91135	1106635	288789	539317	0.0288038	0.385912	0.0333705	0.651355
NM_001252511.1;NM_001252512.1;NM_003101.5;NR_045530.1	SOAT1	165	102	50	1	0	49	52	-0.662621	1106635	288789	539317	0.198366	0.928027	0.0350056	0.651355
NM_004335.3	BST2	141	89	69	9	20	40	20	6.52315	1106635	288789	539317	2.64639e-05	0.0029074	0.0337249	0.651355
NM_001024683.1	ZNF688	109	71	51	6	4	41	20	6.78219	1106635	288789	539317	0.00060971	0.0314634	0.035066	0.651355
NM_001198533.1;NM_018002.3	OXR1	98	65	16	0	0	16	49	-10.4982	1106635	288789	539317	0.97386	1	0.033554	0.651355
NM_178450.4	MARCH3	91	61	48	0	0	48	13	11.8036	1106635	288789	539317	0.000108002	0.00834977	0.0337869	0.651355
NM_198450.5	APOOL	89	60	33	9	9	15	27	-4.92873	1106635	288789	539317	0.0558677	0.544526	0.0326837	0.651355
NM_001288727.1;NM_001288728.1;NM_015062.4	PPRC1	86	58	15	0	10	5	43	-16.0279	1106635	288789	539317	0.946926	1	0.0350489	0.651355
NM_207311.2;NR_147892.1;NR_147893.1;NR_147894.1	BICDL1	79	54	18	0	0	18	36	-6.30315	1106635	288789	539317	0.735807	1	0.0350179	0.651355
NM_001080114.1;NM_001171610.1;NM_007078.2	LDB3	65	46	23	0	0	23	23	0	1106635	288789	539317	0.130694	0.829212	0.0341558	0.651355
NM_001110556.1;NM_001456.3	FLNA	65	46	28	0	1	27	18	3.51133	1106635	288789	539317	0.0205626	0.317239	0.0341558	0.651355
NM_001165136.1;NM_017912.3	HERC6	48	36	22	3	9	10	14	-2.2847	1106635	288789	539317	0.0230597	0.333344	0.0337847	0.651355
NM_001145339.2;NM_002392.5	MDM2	43	33	16	0	7	9	17	-4.40361	1106635	288789	539317	0.145612	0.878726	0.0336774	0.651355
NM_001319850.1	ARHGAP9	43	33	29	7	2	20	4	9.63551	1106635	288789	539317	0.0001217	0.00923766	0.0336774	0.651355
NM_001136482.2	C19orf38	38	30	13	1	1	11	17	-3.14434	1106635	288789	539317	0.244865	1	0.0331726	0.651355
NM_001168618.1;NM_020153.3	IFT46	35	28	21	3	3	15	7	4.85203	1106635	288789	539317	0.00287211	0.0918109	0.0350118	0.651355
NM_004794.2	RAB33A	35	28	19	6	6	7	9	-1.4107	1106635	288789	539317	0.00972624	0.198151	0.0350118	0.651355
NR_037719.1	TMEM256-PLSCR3	30	25	13	1	4	8	12	-2.5264	1106635	288789	539317	0.0914164	0.709434	0.0336351	0.651355
NM_015356.4;NM_182706.4	SCRIB	9	11	9	0	0	9	2	5.90776	1106635	288789	539317	0.00540712	0.140177	0.0332323	0.651355
NM_001289414.1	ANAPC11	9	11	9	1	0	8	2	5.22378	1106635	288789	539317	0.00540712	0.140177	0.0332323	0.651355
NM_001286265.1	MRS2	9	11	6	0	1	5	5	0	1106635	288789	539317	0.0704521	0.608196	0.0332323	0.651355
NR_110196.1	MIR3681HG	9	11	4	0	0	4	7	-2.50133	1106635	288789	539317	0.274297	1	0.0332323	0.651355
NR_046535.1	GPC6-AS1	9	11	6	0	3	3	5	-1.85904	1106635	288789	539317	0.0704521	0.608196	0.0332323	0.651355
NM_001079669.3;NM_001286453.2;NM_001350571.1;NM_001350572.1;NM_001350574.1;NM_001350576.1;NM_001350577.1;NM_032813.4;NR_146794.1	TMTC4	9	11	8	0	0	8	3	4.19245	1106635	288789	539317	0.0134563	0.242981	0.0332323	0.651355
NM_005911.5	MAT2A	9	11	1	0	0	1	10	-7.60221	1106635	288789	539317	0.901604	1	0.0332323	0.651355
NM_001198983.1	TEDC1	4	7	3	0	2	1	4	-3.04385	1106635	288789	539317	0.1602	0.905992	0.0351983	0.651355
NM_022370.3	ROBO3	4	7	6	1	0	5	1	3.93848	1106635	288789	539317	0.00760006	0.173649	0.0351983	0.651355
NR_003714.1	POM121L9P	4	7	6	4	2	0	1	-0.693147	1106635	288789	539317	0.00760006	0.173649	0.0351983	0.651355
NR_037611.1	SEPT5-GP1BB	4	7	5	4	1	0	2	-1.74126	1106635	288789	539317	0.0226048	0.330629	0.0351983	0.651355
NR_125963.1	LOC101928718	4	7	6	1	3	2	1	1.04811	1106635	288789	539317	0.00760006	0.173649	0.0351983	0.651355
NM_001345947.1;NM_001345948.1	ZNF383	4	7	6	0	0	6	1	4.76971	1106635	288789	539317	0.00760006	0.173649	0.0351983	0.651355
NM_001013.3;NM_001321701.1;NM_001321702.1;NM_001321704.1;NM_001321705.1;NM_001321706.1;NR_135762.1;NR_135763.1	RPS9	4	7	1	0	0	1	6	-4.76971	1106635	288789	539317	0.686318	1	0.0351983	0.651355
NM_004252.4	SLC9A3R1	4	7	2	0	0	2	5	-2.89037	1106635	288789	539317	0.361727	1	0.0351983	0.651355
NR_103793.1	LINC01664	4	7	2	1	0	1	5	-3.93848	1106635	288789	539317	0.361727	1	0.0351983	0.651355
NR_126024.1	LOC100129603	4	7	5	0	0	5	2	2.89037	1106635	288789	539317	0.0226048	0.330629	0.0351983	0.651355
NM_138774.3	R3HDM4	4	7	3	0	0	3	4	-0.96441	1106635	288789	539317	0.1602	0.905992	0.0351983	0.651355
NR_122070.1	LINC02158	4	7	7	2	5	0	0	0	1106635	288789	539317	0.00242461	0.0803355	0.0351983	0.651355
NM_020531.2	APMAP	4	7	4	0	0	4	3	0.96441	1106635	288789	539317	0.0628844	0.57019	0.0351983	0.651355
NR_038358.1	LINC00640	4	7	2	0	0	2	5	-2.89037	1106635	288789	539317	0.361727	1	0.0351983	0.651355
NM_004995.3	MMP14	0	3	2	1	0	1	1	0	1106635	288789	539317	0.04283	0.45665	0.0351787	0.651355
NM_001099282.1;NM_001099283.1;NM_001099284.1;NM_001324347.1;NM_001324348.1;NM_001324349.1;NM_001324350.1;NM_001324351.1;NM_001324352.1;NM_001324353.1;NM_005674.2	ZNF239	0	3	3	0	0	3	0	2.77259	1106635	288789	539317	0.0088638	0.186327	0.0351787	0.651355
NM_004488.2	GP5	0	3	3	2	1	0	0	0	1106635	288789	539317	0.0088638	0.186327	0.0351787	0.651355
NR_144516.1;NR_144517.1	LOC100996724	0	3	1	0	0	1	2	-1.04811	1106635	288789	539317	0.206954	0.928027	0.0351787	0.651355
NR_031632.1	MIR1302-3	0	3	3	2	1	0	0	0	1106635	288789	539317	0.0088638	0.186327	0.0351787	0.651355
NM_001014342.2	FLG2	0	3	3	0	0	3	0	2.77259	1106635	288789	539317	0.0088638	0.186327	0.0351787	0.651355
NM_138353.3	DCAF15	0	3	1	0	0	1	2	-1.04811	1106635	288789	539317	0.206954	0.928027	0.0351787	0.651355
NM_178160.2	OTOP2	0	3	1	0	1	0	2	-1.74126	1106635	288789	539317	0.206954	0.928027	0.0351787	0.651355
NR_024181.1	ZNF577	0	3	3	0	0	3	0	2.77259	1106635	288789	539317	0.0088638	0.186327	0.0351787	0.651355
NM_001300969.1;NM_021179.2	CCDC181	0	3	3	1	0	2	0	1.74126	1106635	288789	539317	0.0088638	0.186327	0.0351787	0.651355
NM_020880.4;NR_135923.1	ZNF530	0	3	3	0	1	2	0	1.74126	1106635	288789	539317	0.0088638	0.186327	0.0351787	0.651355
NM_001166538.1;NM_007161.3;NM_205837.2;NM_205838.2;NM_205839.2;NM_205840.2;NR_029461.1;NR_029462.1	LST1	0	3	0	0	0	0	3	-2.77259	1106635	288789	539317	1	1	0.0351787	0.651355
NR_126391.1	LINC01054	0	3	3	3	0	0	0	0	1106635	288789	539317	0.0088638	0.186327	0.0351787	0.651355
NM_001129885.1	CPSF4L	0	3	2	0	2	0	1	-0.693147	1106635	288789	539317	0.04283	0.45665	0.0351787	0.651355
NM_021957.3	GYS2	0	3	3	0	0	3	0	2.77259	1106635	288789	539317	0.0088638	0.186327	0.0351787	0.651355
NR_131202.1	SMILR	0	3	1	0	0	1	2	-1.04811	1106635	288789	539317	0.206954	0.928027	0.0351787	0.651355
NM_213656.3	KRT39	0	3	3	0	0	3	0	2.77259	1106635	288789	539317	0.0088638	0.186327	0.0351787	0.651355
NM_001278562.1;NM_207338.3;NR_103739.1	LCTL	0	3	2	0	0	2	1	1.04811	1106635	288789	539317	0.04283	0.45665	0.0351787	0.651355
NM_012227.3	GTPBP6	0	3	2	0	1	1	1	0	1106635	288789	539317	0.04283	0.45665	0.0351787	0.651355
NM_000343.3;NM_001256314.1	SLC5A1	0	3	1	0	0	1	2	-1.04811	1106635	288789	539317	0.206954	0.928027	0.0351787	0.651355
NR_134621.1	LOC101929523	0	3	3	2	1	0	0	0	1106635	288789	539317	0.0088638	0.186327	0.0351787	0.651355
NM_001258288.1;NM_001258289.1;NM_003944.3	SELENBP1	0	3	2	0	1	1	1	0	1106635	288789	539317	0.04283	0.45665	0.0351787	0.651355
NM_001294341.1;NM_001294342.1;NM_032219.3	SLC49A3	0	3	1	0	0	1	2	-1.04811	1106635	288789	539317	0.206954	0.928027	0.0351787	0.651355
NR_026663.1	GLIS3-AS1	0	3	2	0	1	1	1	0	1106635	288789	539317	0.04283	0.45665	0.0351787	0.651355
NM_001040177.2;NM_001271021.1;NM_001271025.1;NR_073125.1;NR_073126.1;NR_073127.1	AKR1E2	0	3	0	0	0	0	3	-2.77259	1106635	288789	539317	1	1	0.0351787	0.651355
NM_000707.4	AVPR1B	0	3	3	0	0	3	0	2.77259	1106635	288789	539317	0.0088638	0.186327	0.0351787	0.651355
NM_001145210.2;NM_001243535.1;NM_001243536.1	ANKRD65	0	3	3	2	1	0	0	0	1106635	288789	539317	0.0088638	0.186327	0.0351787	0.651355
NM_080283.3	ABCA9	0	3	2	1	0	1	1	0	1106635	288789	539317	0.04283	0.45665	0.0351787	0.651355
NR_002727.2	RFPL1S	0	3	3	1	2	0	0	0	1106635	288789	539317	0.0088638	0.186327	0.0351787	0.651355
NR_036584.1	PSG8-AS1	0	3	0	0	0	0	3	-2.77259	1106635	288789	539317	1	1	0.0351787	0.651355
NM_002929.2	GRK1	0	3	2	0	0	2	1	1.04811	1106635	288789	539317	0.04283	0.45665	0.0351787	0.651355
NM_002471.3	MYH6	0	3	1	0	1	0	2	-1.74126	1106635	288789	539317	0.206954	0.928027	0.0351787	0.651355
NM_024335.2	IRX6	0	3	2	1	0	1	1	0	1106635	288789	539317	0.04283	0.45665	0.0351787	0.651355
NM_004646.3	NPHS1	0	3	2	1	0	1	1	0	1106635	288789	539317	0.04283	0.45665	0.0351787	0.651355
NM_001243523.1	LOC100130880	0	3	2	1	0	1	1	0	1106635	288789	539317	0.04283	0.45665	0.0351787	0.651355
NM_001198754.1;NM_001198755.1;NM_001198756.1;NM_031498.2	GNGT2	0	3	3	0	0	3	0	2.77259	1106635	288789	539317	0.0088638	0.186327	0.0351787	0.651355
NR_135134.1	LINC01243	0	3	2	1	1	0	1	-0.693147	1106635	288789	539317	0.04283	0.45665	0.0351787	0.651355
NM_003279.2	TNNC2	0	3	2	0	0	2	1	1.04811	1106635	288789	539317	0.04283	0.45665	0.0351787	0.651355
NM_182924.3	MICALL2	0	3	1	0	0	1	2	-1.04811	1106635	288789	539317	0.206954	0.928027	0.0351787	0.651355
NR_133946.1	LOC105375429	0	3	0	0	0	0	3	-2.77259	1106635	288789	539317	1	1	0.0351787	0.651355
NM_001193489.1;NM_014701.3	SECISBP2L	363	208	131	0	8	123	77	6.13752	1106635	288789	539317	0.00112445	0.0493102	0.0352492	0.651719
NM_001145357.1	SIN3A	329	190	129	6	5	118	61	8.37742	1106635	288789	539317	8.70328e-05	0.00729608	0.0353628	0.653243
NM_002843.3	PTPRJ	810	440	189	0	0	189	251	-4.39059	1106635	288789	539317	0.924201	1	0.0362139	0.657204
NM_005502.3	ABCA1	256	151	86	1	3	82	65	2.84636	1106635	288789	539317	0.0266955	0.369745	0.0360954	0.657204
NM_019886.3	CHST7	178	109	46	3	8	35	63	-6.42677	1106635	288789	539317	0.549959	1	0.0356233	0.657204
NM_024040.2	CUEDC2	88	59	39	0	1	38	20	5.99089	1106635	288789	539317	0.00509184	0.136141	0.0362366	0.657204
NM_024876.3	COQ8B	74	51	36	6	3	27	15	4.92873	1106635	288789	539317	0.00215772	0.0734752	0.0361554	0.657204
NM_001329924.1;NM_001329925.1;NM_001329926.1;NM_005184.3	CALM3	50	37	16	2	2	12	21	-4.29285	1106635	288789	539317	0.281143	1	0.0358575	0.657204
NM_015372.2;NR_126507.1	C22orf24	50	37	21	3	1	17	16	0.471979	1106635	288789	539317	0.0487497	0.495907	0.0358575	0.657204
NM_005804.3;NR_046366.2	DDX39A	45	34	22	0	0	22	12	4.69216	1106635	288789	539317	0.0137604	0.246817	0.035977	0.657204
NM_002517.3	NPAS1	45	34	13	1	0	12	21	-4.29285	1106635	288789	539317	0.423952	1	0.035977	0.657204
NM_014267.5	C11orf58	45	34	18	2	5	11	16	-2.67236	1106635	288789	539317	0.0861024	0.686255	0.035977	0.657204
NM_032876.5	AJUBA	45	34	22	6	7	9	12	-1.84242	1106635	288789	539317	0.0137604	0.246817	0.035977	0.657204
NR_133933.1	PACRGL	40	31	10	0	0	10	21	-5.48894	1106635	288789	539317	0.603936	1	0.0357365	0.657204
NM_001130031.1;NM_001130032.1;NM_001300885.1;NM_017656.3	ZNF562	24	21	12	0	1	11	9	1.25928	1106635	288789	539317	0.0534305	0.526585	0.0362699	0.657204
NM_001863.4	COX6B1	24	21	7	0	2	5	14	-5.94842	1106635	288789	539317	0.467552	1	0.0362699	0.657204
NM_001282764.1;NM_001282765.1	CDV3	24	21	7	1	6	0	14	-10.5801	1106635	288789	539317	0.467552	1	0.0362699	0.657204
NM_001306074.1;NM_001306075.1;NM_006527.3	SLBP	24	21	7	1	5	1	14	-9.88691	1106635	288789	539317	0.467552	1	0.0362699	0.657204
NR_033853.2	LOC283194	12	13	9	0	0	9	4	3.91202	1106635	288789	539317	0.0179416	0.289646	0.0362309	0.657204
NM_001048221.2;NM_001048222.2;NM_001197139.1;NM_001197140.1	DBNDD2	12	13	8	0	1	7	5	1.60669	1106635	288789	539317	0.0387449	0.44338	0.0362309	0.657204
NM_020405.4	PLXDC1	12	13	7	0	0	7	6	0.775464	1106635	288789	539317	0.0789537	0.648595	0.0362309	0.657204
NM_001195001.1;NM_005704.4;NM_133177.3;NM_133178.3	PTPRU	12	13	10	0	0	10	3	5.52277	1106635	288789	539317	0.00789591	0.176655	0.0362309	0.657204
NM_021732.2	AVPI1	12	13	9	1	0	8	4	3.22804	1106635	288789	539317	0.0179416	0.289646	0.0362309	0.657204
NM_001197.4	BIK	12	13	2	0	0	2	11	-7.16704	1106635	288789	539317	0.818888	1	0.0362309	0.657204
NM_005400.2	PRKCE	104	68	40	4	2	34	28	1.87813	1106635	288789	539317	0.0259301	0.361566	0.0365842	0.662323
NR_125432.1	LOC101929229	32	26	11	0	0	11	15	-2.18206	1106635	288789	539317	0.265751	1	0.0368596	0.666153
NM_138466.1;NR_049780.1	ZNF837	32	26	17	0	0	17	9	4.40361	1106635	288789	539317	0.0162407	0.274057	0.0368596	0.666153
NM_006743.4	RBM3	122	78	48	8	12	28	30	-0.654388	1106635	288789	539317	0.0118248	0.225829	0.0370485	0.668988
NM_001313726.1	ANO3	151	94	29	0	1	28	65	-8.96567	1106635	288789	539317	0.949861	1	0.0371761	0.669705
NM_031435.3	THAP2	69	48	30	6	8	16	18	-0.927109	1106635	288789	539317	0.0154974	0.266031	0.0372486	0.669705
NM_004374.3	COX6C	21	19	15	3	5	7	4	2.50133	1106635	288789	539317	0.00347512	0.10275	0.0372201	0.669705
NM_001317741.1	SH3BGR	21	19	10	1	1	8	9	-0.683985	1106635	288789	539317	0.0901225	0.704576	0.0372201	0.669705
NM_001345843.1;NM_001345844.1;NM_001345846.1;NM_001345847.1;NM_001345848.1	C19orf57	21	19	13	3	1	9	6	2.18616	1106635	288789	539317	0.0144283	0.253089	0.0372201	0.669705
NR_073113.1	NNT-AS1	573	317	204	30	8	166	113	5.42783	1106635	288789	539317	0.000116473	0.00887323	0.0384444	0.671265
NM_144625.4	WDR64	173	106	46	2	0	44	60	-3.47488	1106635	288789	539317	0.481721	1	0.0373904	0.671265
NR_040599.1	CARD8-AS1	124	79	60	30	13	17	19	-0.894706	1106635	288789	539317	0.000107566	0.00834977	0.0379011	0.671265
NM_001317955.1;NR_134300.1	IDI1	106	69	45	5	0	40	24	4.94766	1106635	288789	539317	0.00517927	0.137922	0.0375846	0.671265
NM_001177963.1;NM_002431.3	MNAT1	90	60	20	0	6	14	40	-9.3156	1106635	288789	539317	0.776023	1	0.0374181	0.671265
NR_135789.1	RSRP1	85	57	44	1	4	39	13	9.58412	1106635	288789	539317	0.000278027	0.0170192	0.0388776	0.671265
NM_001130037.1;NM_001308018.1;NM_018712.3	ELMOD1	83	56	24	1	0	23	32	-3.0665	1106635	288789	539317	0.36534	1	0.0375983	0.671265
NM_004890.2	SPAG7	76	52	30	1	4	25	22	1.13088	1106635	288789	539317	0.0384866	0.442872	0.0375616	0.671265
NM_001351431.1;NM_001351433.1	AUH	47	35	25	3	2	20	10	5.07715	1106635	288789	539317	0.00405994	0.114989	0.0382633	0.671265
NM_000436.3	OXCT1	47	35	23	0	0	23	12	5.07982	1106635	288789	539317	0.011859	0.226276	0.0382633	0.671265
NM_001104590.1	SLFN11	42	32	16	0	1	15	16	-0.490299	1106635	288789	539317	0.12986	0.825679	0.0382857	0.671265
NM_020142.3	NDUFA4L2	42	32	16	1	0	15	16	-0.490299	1106635	288789	539317	0.12986	0.825679	0.0382857	0.671265
NM_001260489.1;NM_001260490.1;NM_015925.6;NM_205834.3;NM_205835.3	LSR	37	29	20	7	9	4	9	-3.91202	1106635	288789	539317	0.00839688	0.182958	0.0378703	0.671265
NM_148179.2	RPP25L	29	24	19	2	5	12	5	4.85981	1106635	288789	539317	0.00218335	0.0741062	0.0386763	0.671265
NM_194272.2;NR_138350.1	RBPMS2	29	24	20	0	1	19	4	9.21034	1106635	288789	539317	0.00107985	0.0476548	0.0386763	0.671265
NM_001008777.2	FBXO47	29	24	12	0	1	11	12	-0.583143	1106635	288789	539317	0.124409	0.814989	0.0386763	0.671265
NM_001242778.1;NM_001556.2;NR_033818.1;NR_033819.1;NR_040009.1	IKBKB	18	17	8	1	2	5	9	-3.01739	1106635	288789	539317	0.152193	0.884459	0.0377216	0.671265
NM_001184763.1	UHMK1	18	17	13	1	2	10	4	4.55836	1106635	288789	539317	0.00595452	0.148323	0.0377216	0.671265
NR_015441.1	LOC652276	18	17	14	4	3	7	3	3.46574	1106635	288789	539317	0.00273787	0.0883312	0.0377216	0.671265
NM_006762.2	LAPTM5	15	15	6	0	0	6	9	-2.18616	1106635	288789	539317	0.256727	1	0.037522	0.671265
NM_001288794.1;NM_001288795.1;NM_022762.4	RMND5B	15	15	6	0	3	3	9	-4.87643	1106635	288789	539317	0.256727	1	0.037522	0.671265
NM_080603.4	ZSWIM1	15	15	6	0	0	6	9	-2.18616	1106635	288789	539317	0.256727	1	0.037522	0.671265
NM_004428.2;NM_182685.1	EFNA1	8	10	7	2	3	2	3	-1.03133	1106635	288789	539317	0.0216621	0.326244	0.0386342	0.671265
NM_152766.4	TMEM256	8	10	5	1	3	1	5	-3.93848	1106635	288789	539317	0.111559	0.753372	0.0386342	0.671265
NM_001291963.1;NM_004394.2	DAP	8	10	6	0	0	6	4	1.72586	1106635	288789	539317	0.0509361	0.508727	0.0386342	0.671265
NM_152445.2	FAM161B	8	10	9	6	1	2	1	1.04811	1106635	288789	539317	0.00330664	0.10047	0.0386342	0.671265
NM_001124.2	ADM	8	10	4	2	2	0	6	-5.46286	1106635	288789	539317	0.224223	0.943831	0.0386342	0.671265
NM_001286639.1;NM_001286640.1;NM_014940.3	MON1B	8	10	7	0	2	5	3	1.85904	1106635	288789	539317	0.0216621	0.326244	0.0386342	0.671265
NM_001023563.3;NM_001145078.1	ZNF805	8	10	0	0	0	0	10	-8.29535	1106635	288789	539317	1	1	0.0386342	0.671265
NM_006133.2	DAGLA	8	10	3	1	0	2	7	-4.49707	1106635	288789	539317	0.405688	1	0.0386342	0.671265
NM_001195733.1;NM_012398.2	PIP5K1C	8	10	7	0	1	6	3	2.69027	1106635	288789	539317	0.0216621	0.326244	0.0386342	0.671265
NR_110228.1	LINC01250	3	6	4	0	0	4	2	1.99574	1106635	288789	539317	0.037489	0.436712	0.0390398	0.671265
NM_001080509.2	TSPAN11	3	6	2	0	0	2	4	-1.99574	1106635	288789	539317	0.277021	1	0.0390398	0.671265
NM_001199295.1;NM_153263.2	ZNF549	3	6	2	1	0	1	4	-3.04385	1106635	288789	539317	0.277021	1	0.0390398	0.671265
NM_003778.3;NM_212543.1	B4GALT4	3	6	4	0	1	3	2	1.03133	1106635	288789	539317	0.037489	0.436712	0.0390398	0.671265
NM_014941.3	MORC2	3	6	3	0	3	0	3	-2.77259	1106635	288789	539317	0.10761	0.753372	0.0390398	0.671265
NR_146925.1	FAM85A	3	6	3	0	0	3	3	0	1106635	288789	539317	0.10761	0.753372	0.0390398	0.671265
NR_135221.1	LOC100130111	3	6	6	1	5	0	0	0	1106635	288789	539317	0.00368445	0.106375	0.0390398	0.671265
NM_001303451.1;NM_024731.3	KLHL36	3	6	0	0	0	0	6	-5.46286	1106635	288789	539317	1	1	0.0390398	0.671265
NM_175054.2	HIST4H4	3	6	6	3	3	0	0	0	1106635	288789	539317	0.00368445	0.106375	0.0390398	0.671265
NR_121655.1	LOC440982	3	6	2	0	0	2	4	-1.99574	1106635	288789	539317	0.277021	1	0.0390398	0.671265
NM_001194986.1	TRABD2B	3	6	4	0	0	4	2	1.99574	1106635	288789	539317	0.037489	0.436712	0.0390398	0.671265
NR_002572.1	SNORD58B	3	6	6	0	6	0	0	0	1106635	288789	539317	0.00368445	0.106375	0.0390398	0.671265
NR_110041.1	MIR4307HG	3	6	0	0	0	0	6	-5.46286	1106635	288789	539317	1	1	0.0390398	0.671265
NM_018094.4	GSPT2	3	6	6	1	5	0	0	0	1106635	288789	539317	0.00368445	0.106375	0.0390398	0.671265
NM_001165.4;NM_182962.2	BIRC3	3	6	3	1	0	2	3	-1.03133	1106635	288789	539317	0.10761	0.753372	0.0390398	0.671265
NM_001164522.2;NM_001304839.1	RAB7B	3	6	5	0	0	5	1	3.93848	1106635	288789	539317	0.0120935	0.228039	0.0390398	0.671265
NR_046678.1	NREP-AS1	3	6	1	0	0	1	5	-3.93848	1106635	288789	539317	0.604458	1	0.0390398	0.671265
NR_033981.1	LRRC8C-DT	3	6	5	3	0	2	1	1.04811	1106635	288789	539317	0.0120935	0.228039	0.0390398	0.671265
NM_001320449.1;NM_182538.4	SPNS3	3	6	5	0	0	5	1	3.93848	1106635	288789	539317	0.0120935	0.228039	0.0390398	0.671265
NM_019074.3	DLL4	3	6	2	1	0	1	4	-3.04385	1106635	288789	539317	0.277021	1	0.0390398	0.671265
NR_038876.1	LOC100129027	3	6	5	1	0	4	1	3.04385	1106635	288789	539317	0.0120935	0.228039	0.0390398	0.671265
NM_031908.4	C1QTNF2	3	6	3	0	0	3	3	0	1106635	288789	539317	0.10761	0.753372	0.0390398	0.671265
NM_006371.4	CRTAP	203	122	62	1	6	55	60	-1.00387	1106635	288789	539317	0.156345	0.90328	0.0391265	0.672203
NR_110541.1	HORMAD2-AS1	508	283	157	5	2	150	126	2.46261	1106635	288789	539317	0.0369248	0.436712	0.0393494	0.675477
NR_110942.1	MIR762HG	274	160	91	10	21	60	69	-1.65972	1106635	288789	539317	0.0285726	0.383306	0.0394158	0.67606
NM_016231.4	NLK	782	424	170	2	2	166	254	-6.50907	1106635	288789	539317	0.987288	1	0.0415934	0.682838
NM_004810.3	GRAP2	683	373	173	0	0	173	200	-2.1773	1106635	288789	539317	0.650123	1	0.0418112	0.682838
NM_024764.3	CATSPERB	318	183	106	4	2	100	77	3.34478	1106635	288789	539317	0.0182633	0.294161	0.041302	0.682838
NM_001310339.1	MGME1	207	124	61	10	14	37	63	-5.86351	1106635	288789	539317	0.221934	0.943831	0.0401359	0.682838
NR_038351.1	ENO1-AS1	161	99	84	31	48	5	15	-6.45872	1106635	288789	539317	5.56496e-07	0.000122277	0.0405479	0.682838
NM_001252678.1;NM_001320665.1;NM_033028.4;NR_045565.1	BBS4	139	87	42	0	0	42	45	-0.73847	1106635	288789	539317	0.226757	0.952379	0.0401343	0.682838
NM_144674.1	TEKT5	132	83	48	0	0	48	35	3.32492	1106635	288789	539317	0.032458	0.404494	0.041266	0.682838
NM_001098199.1	GPR1	116	74	46	9	4	33	28	1.58197	1106635	288789	539317	0.0121566	0.228816	0.042501	0.682838
NM_032023.3	RASSF4	96	63	17	2	1	14	46	-10.8059	1106635	288789	539317	0.949675	1	0.0409213	0.682838
NM_001003810.1;NM_002138.3;NM_031369.2;NM_031370.2	HNRNPD	87	58	38	8	6	24	20	1.57549	1106635	288789	539317	0.00675594	0.161539	0.0401488	0.682838
NM_001305155.1;NM_017917.3	PPP2R3C	75	51	36	8	5	23	15	3.4809	1106635	288789	539317	0.00256584	0.0838174	0.0418161	0.682838
NM_001425.2	EMP3	73	50	26	6	2	18	24	-2.44023	1106635	288789	539317	0.10888	0.753372	0.0403045	0.682838
NM_001163678.1;NM_003030.4;NM_006884.3	SHOX2	73	50	29	1	2	26	21	1.88704	1106635	288789	539317	0.0390846	0.446064	0.0403045	0.682838
NM_001145648.1;NM_002891.4	RASGRF1	61	43	21	0	0	21	22	-0.39931	1106635	288789	539317	0.167266	0.928027	0.0410336	0.682838
NM_001163941.1	ABCB5	54	39	13	0	6	7	26	-9.43301	1106635	288789	539317	0.650424	1	0.0399654	0.682838
NM_005651.3	TDO2	49	36	16	6	2	8	20	-6.40747	1106635	288789	539317	0.259482	1	0.0405325	0.682838
NM_002629.3	PGAM1	44	33	6	0	1	5	27	-11.3875	1106635	288789	539317	0.962387	1	0.0408151	0.682838
NM_212550.4	BLOC1S3	34	27	25	9	12	4	2	1.99574	1106635	288789	539317	0.00013447	0.00981442	0.0400611	0.682838
NR_026968.1	RPL34-AS1	34	27	19	0	1	18	8	5.54273	1106635	288789	539317	0.00778822	0.175374	0.0400611	0.682838
NM_001014797.2;NM_001271518.1;NM_001322829.1;NM_001322830.1;NM_001322832.1;NM_001322835.1	KCNMA1	31	25	14	0	1	13	11	1.13953	1106635	288789	539317	0.0664831	0.583959	0.0422811	0.682838
NM_001099695.1;NM_013400.3	REPIN1	26	22	16	2	4	10	6	2.83249	1106635	288789	539317	0.00731499	0.171181	0.040403	0.682838
NM_005584.4	MAB21L1	26	22	22	15	7	0	0	0	1106635	288789	539317	8.21983e-05	0.00694659	0.040403	0.682838
NM_001203258.1;NM_004689.3	MTA1	23	20	12	0	3	9	8	0.683985	1106635	288789	539317	0.0435674	0.462107	0.0419511	0.682838
NM_001350021.1;NM_001350022.1	JCAD	23	20	13	5	1	7	7	0	1106635	288789	539317	0.0238414	0.340866	0.0419511	0.682838
NM_001101667.1;NM_003501.2	ACOX3	23	20	10	0	0	10	10	0	1106635	288789	539317	0.127337	0.816332	0.0419511	0.682838
NM_000994.3;NM_001007073.1	RPL32	23	20	1	0	1	0	19	-12.9473	1106635	288789	539317	0.996171	1	0.0419511	0.682838
NM_014780.4	CUL7	23	20	14	1	3	10	6	2.83249	1106635	288789	539317	0.0125365	0.231389	0.0419511	0.682838
NM_001083590.1;NM_017727.4	TMEM214	23	20	9	2	0	7	11	-2.66997	1106635	288789	539317	0.202144	0.928027	0.0419511	0.682838
NR_146188.1	LOC102723313	11	12	8	3	3	2	4	-1.99574	1106635	288789	539317	0.028252	0.37992	0.0423204	0.682838
NM_001104558.1;NM_001297617.1;NM_001297618.1;NM_024930.2	ELOVL7	11	12	12	0	0	12	0	9.49144	1106635	288789	539317	0.000826635	0.0393056	0.0423204	0.682838
NM_001321116.1;NM_001321117.1;NM_181846.2	ZSCAN22	11	12	2	0	1	1	10	-7.60221	1106635	288789	539317	0.784431	1	0.0423204	0.682838
NM_053054.3	CATSPER1	11	12	9	4	1	4	3	0.96441	1106635	288789	539317	0.0125128	0.231389	0.0423204	0.682838
NM_006888.4	CALM1	11	12	1	0	0	1	11	-8.21515	1106635	288789	539317	0.938117	1	0.0423204	0.682838
NM_001164407.1	TLCD2	11	12	10	4	1	5	2	2.89037	1106635	288789	539317	0.00527444	0.139897	0.0423204	0.682838
NM_032290.3	SLF1	11	12	2	0	0	2	10	-6.5541	1106635	288789	539317	0.784431	1	0.0423204	0.682838
NR_110396.1	LOC101928336	2	5	5	0	2	3	0	2.77259	1106635	288789	539317	0.00546634	0.140177	0.0420827	0.682838
NM_001243785.1	RAG2	2	5	4	0	2	2	1	1.04811	1106635	288789	539317	0.0191903	0.302552	0.0420827	0.682838
NM_001010972.1;NM_003461.4	ZYX	2	5	3	0	2	1	2	-1.04811	1106635	288789	539317	0.0634	0.57019	0.0420827	0.682838
NM_001142634.1;NM_182756.3	SPDYA	2	5	3	0	0	3	2	1.03133	1106635	288789	539317	0.0634	0.57019	0.0420827	0.682838
NM_022492.4;NR_027749.1	TTC31	2	5	2	0	0	2	3	-1.03133	1106635	288789	539317	0.191573	0.928027	0.0420827	0.682838
NM_144612.6	LOXHD1	2	5	2	0	0	2	3	-1.03133	1106635	288789	539317	0.191573	0.928027	0.0420827	0.682838
NR_110729.1	LOC101928295	2	5	1	0	0	1	4	-3.04385	1106635	288789	539317	0.501237	1	0.0420827	0.682838
NM_178507.3	OAF	2	5	4	0	1	3	1	2.07944	1106635	288789	539317	0.0191903	0.302552	0.0420827	0.682838
NM_003004.2	SECTM1	2	5	5	0	0	5	0	4.63163	1106635	288789	539317	0.00546634	0.140177	0.0420827	0.682838
NM_032211.6	LOXL4	2	5	0	0	0	0	5	-4.63163	1106635	288789	539317	1	1	0.0420827	0.682838
NM_001102651.1	ZNF554	2	5	5	0	0	5	0	4.63163	1106635	288789	539317	0.00546634	0.140177	0.0420827	0.682838
NR_104635.1;NR_104636.1	LOC101926960	2	5	5	0	0	5	0	4.63163	1106635	288789	539317	0.00546634	0.140177	0.0420827	0.682838
NM_014571.3	HEYL	2	5	3	0	0	3	2	1.03133	1106635	288789	539317	0.0634	0.57019	0.0420827	0.682838
NM_001098834.2	GBX1	2	5	3	0	0	3	2	1.03133	1106635	288789	539317	0.0634	0.57019	0.0420827	0.682838
NM_001282986.1;NM_080651.3	MED30	2	5	1	0	0	1	4	-3.04385	1106635	288789	539317	0.501237	1	0.0420827	0.682838
NM_032526.2	NT5C1A	2	5	4	0	0	4	1	3.04385	1106635	288789	539317	0.0191903	0.302552	0.0420827	0.682838
NR_134635.1	LOC101928429	2	5	3	0	3	0	2	-1.74126	1106635	288789	539317	0.0634	0.57019	0.0420827	0.682838
NM_014798.2;NR_027774.1;NR_027782.1	PLEKHM1	1	4	4	0	0	4	0	3.737	1106635	288789	539317	0.00765341	0.173649	0.0425261	0.682838
NM_018644.3;NM_054025.2	B3GAT1	1	4	4	0	0	4	0	3.737	1106635	288789	539317	0.00765341	0.173649	0.0425261	0.682838
NR_034006.2	FRG1HP	1	4	0	0	0	0	4	-3.737	1106635	288789	539317	1	1	0.0425261	0.682838
NM_000334.4	SCN4A	1	4	3	1	0	2	1	1.04811	1106635	288789	539317	0.029952	0.386819	0.0425261	0.682838
NM_001024593.1	MSS51	1	4	2	1	0	1	2	-1.04811	1106635	288789	539317	0.110762	0.753372	0.0425261	0.682838
NR_002447.1	SNORD24	1	4	4	0	4	0	0	0	1106635	288789	539317	0.00765341	0.173649	0.0425261	0.682838
NM_003837.3	FBP2	1	4	4	0	0	4	0	3.737	1106635	288789	539317	0.00765341	0.173649	0.0425261	0.682838
NM_001001710.2	FAM166A	1	4	3	1	1	1	1	0	1106635	288789	539317	0.029952	0.386819	0.0425261	0.682838
NM_001256252.1;NM_001256253.1;NM_001256254.1;NM_001256255.1;NM_001974.4	ADGRE1	1	4	0	0	0	0	4	-3.737	1106635	288789	539317	1	1	0.0425261	0.682838
NM_172201.1	KCNE2	1	4	0	0	0	0	4	-3.737	1106635	288789	539317	1	1	0.0425261	0.682838
NM_001085425.2;NM_001085426.2	ARSA	1	4	4	2	0	2	0	1.74126	1106635	288789	539317	0.00765341	0.173649	0.0425261	0.682838
NM_001195528.1	TPBGL	1	4	4	2	2	0	0	0	1106635	288789	539317	0.00765341	0.173649	0.0425261	0.682838
NM_002191.3	INHA	1	4	0	0	0	0	4	-3.737	1106635	288789	539317	1	1	0.0425261	0.682838
NR_026789.1	FAM66A	1	4	1	0	0	1	3	-2.07944	1106635	288789	539317	0.371079	1	0.0425261	0.682838
NM_001100878.1	MROH6	1	4	2	0	2	0	2	-1.74126	1106635	288789	539317	0.110762	0.753372	0.0425261	0.682838
NM_207644.2	LRRC75B	1	4	1	0	0	1	3	-2.07944	1106635	288789	539317	0.371079	1	0.0425261	0.682838
NM_001322809.1;NM_015985.3	ANGPT4	1	4	4	0	0	4	0	3.737	1106635	288789	539317	0.00765341	0.173649	0.0425261	0.682838
NR_104061.1	LINC00993	1	4	2	0	0	2	2	0	1106635	288789	539317	0.110762	0.753372	0.0425261	0.682838
NM_002470.3	MYH3	1	4	4	1	0	3	0	2.77259	1106635	288789	539317	0.00765341	0.173649	0.0425261	0.682838
NM_000130.4	F5	1	4	3	0	0	3	1	2.07944	1106635	288789	539317	0.029952	0.386819	0.0425261	0.682838
NM_001001936.2;NM_001287824.1;NM_001351064.1;NM_001351065.1;NM_001351066.1;NM_001351067.1;NM_001351068.1;NM_001351069.1;NM_001351070.1;NM_001351071.1;NM_001351072.1;NM_001351073.1;NM_001351074.1;NM_001351075.1;NM_001351076.1;NM_001351077.1;NM_001351078.1;NM_001351079.1;NM_001351080.1;NM_032550.3	AFAP1L2	1	4	3	0	0	3	1	2.07944	1106635	288789	539317	0.029952	0.386819	0.0425261	0.682838
NM_001137669.1	RGSL1	1	4	1	0	0	1	3	-2.07944	1106635	288789	539317	0.371079	1	0.0425261	0.682838
NM_001137608.2	ZNF732	1	4	3	0	0	3	1	2.07944	1106635	288789	539317	0.029952	0.386819	0.0425261	0.682838
NM_182497.3	KRT40	1	4	4	1	0	3	0	2.77259	1106635	288789	539317	0.00765341	0.173649	0.0425261	0.682838
NM_024700.3	SNIP1	1	4	1	0	1	0	3	-2.77259	1106635	288789	539317	0.371079	1	0.0425261	0.682838
NR_015399.1	LINC01102	1	4	2	0	1	1	2	-1.04811	1106635	288789	539317	0.110762	0.753372	0.0425261	0.682838
NR_102423.2	LINC00681	1	4	2	0	1	1	2	-1.04811	1106635	288789	539317	0.110762	0.753372	0.0425261	0.682838
NM_020643.2	C11orf16	1	4	4	0	0	4	0	3.737	1106635	288789	539317	0.00765341	0.173649	0.0425261	0.682838
NM_003008.2	SEMG2	1	4	3	0	3	0	1	-0.693147	1106635	288789	539317	0.029952	0.386819	0.0425261	0.682838
NM_005516.5	HLA-E	1	4	3	1	2	0	1	-0.693147	1106635	288789	539317	0.029952	0.386819	0.0425261	0.682838
NR_110539.1	LINC01658	1	4	2	0	1	1	2	-1.04811	1106635	288789	539317	0.110762	0.753372	0.0425261	0.682838
NM_001352810.1	ZNF385B	750	407	255	3	1	251	152	7.60196	1106635	288789	539317	0.000200169	0.0132645	0.0436463	0.686025
NM_173602.2	DIP2B	670	366	179	9	2	168	187	-1.5934	1106635	288789	539317	0.403347	1	0.0429683	0.686025
NM_015221.3	DNMBP	479	267	141	0	0	141	126	1.57841	1106635	288789	539317	0.11421	0.768048	0.0433331	0.686025
NM_022158.3	FN3K	247	145	71	1	0	70	74	-0.678447	1106635	288789	539317	0.255649	1	0.0430054	0.686025
NM_001256470.1;NM_019012.5	PLEKHA5	180	109	30	0	5	25	79	-12.3884	1106635	288789	539317	0.993272	1	0.0429463	0.686025
NM_016592.3	GNAS	138	86	32	1	0	31	54	-5.83916	1106635	288789	539317	0.754097	1	0.0437379	0.686025
NM_012343.3	NNT	84	56	30	4	10	16	26	-4.09068	1106635	288789	539317	0.0886307	0.700435	0.0430952	0.686025
NR_135087.1	LOC105369340	84	56	38	11	12	15	18	-1.41741	1106635	288789	539317	0.00434041	0.12145	0.0430952	0.686025
NM_001348531.1;NM_001348536.1	KNOP1	46	34	29	17	9	3	5	-1.85904	1106635	288789	539317	0.00028082	0.0170402	0.0433203	0.686025
NM_001301339.1	CHCHD10	46	34	21	3	3	15	13	1.04253	1106635	288789	539317	0.0267646	0.369745	0.0433203	0.686025
NM_001271594.1	SESN3	41	31	23	9	2	12	8	2.5264	1106635	288789	539317	0.00350392	0.103306	0.0435145	0.686025
NM_006895.2	HNMT	41	31	21	3	14	4	10	-4.55836	1106635	288789	539317	0.0109355	0.213979	0.0435145	0.686025
NM_001272093.2	C18orf65	41	31	21	6	13	2	10	-6.5541	1106635	288789	539317	0.0109355	0.213979	0.0435145	0.686025
NM_001350073.1	ZNF692	36	28	14	3	2	9	14	-2.93103	1106635	288789	539317	0.136544	0.846517	0.0432303	0.686025
NM_007192.3	SUPT16H	36	28	16	1	2	13	12	0.556387	1106635	288789	539317	0.057151	0.544526	0.0432303	0.686025
NM_001085372.2	UQCC3	36	28	26	8	16	2	2	0	1106635	288789	539317	0.000122447	0.00926073	0.0432303	0.686025
NR_104387.1;NR_104388.1;NR_104389.1;NR_104390.1;NR_104391.1;NR_104392.1;NR_104393.1;NR_104394.1;NR_104395.1	TAF1	36	28	5	1	1	3	23	-11.7987	1106635	288789	539317	0.945983	1	0.0432303	0.686025
NM_001323573.1;NM_001323574.1;NM_001323575.1;NM_032785.3;NR_136623.1	AGBL4	20	18	9	0	0	9	9	0	1106635	288789	539317	0.127843	0.816332	0.0431875	0.686025
NM_001318002.1;NM_173548.2	ZNF584	20	18	16	3	4	9	2	5.90776	1106635	288789	539317	0.00113614	0.0495111	0.0431875	0.686025
NM_001159322.1;NM_001159323.1;NM_003706.2	PLA2G4C	20	18	12	1	2	9	6	2.18616	1106635	288789	539317	0.0216496	0.326244	0.0431875	0.686025
NM_018268.3	WDR41	20	18	10	0	1	9	8	0.683985	1106635	288789	539317	0.0742898	0.630376	0.0431875	0.686025
NR_038380.1	SLC7A11-AS1	17	16	4	0	0	4	12	-5.75444	1106635	288789	539317	0.658951	1	0.0439077	0.686025
NM_001029863.2;NM_001317342.1	C6orf120	17	16	16	5	11	0	0	0	1106635	288789	539317	0.000342774	0.0200995	0.0439077	0.686025
NM_001354777.1;NM_001354780.1;NM_001354782.1;NM_001354783.1;NM_004346.3	CASP3	17	16	14	0	1	13	2	8.30657	1106635	288789	539317	0.00189847	0.0679542	0.0439077	0.686025
NR_034121.1;NR_034122.1;NR_034123.1	CKMT2-AS1	17	16	7	1	1	5	9	-3.01739	1106635	288789	539317	0.213927	0.943831	0.0439077	0.686025
NM_001159651.1;NM_138369.2	BOD1	17	16	9	3	0	6	7	-0.775464	1106635	288789	539317	0.0712611	0.611638	0.0439077	0.686025
NM_001204698.1;NM_014604.3	TAX1BP3	17	16	6	0	1	5	10	-3.66372	1106635	288789	539317	0.336025	1	0.0439077	0.686025
NM_002454.2;NM_024010.2;NR_134480.1;NR_134481.1;NR_134482.1	MTRR	17	16	4	0	0	4	12	-5.75444	1106635	288789	539317	0.658951	1	0.0439077	0.686025
NM_024105.3	ALG12	17	16	12	0	1	11	4	5.1713	1106635	288789	539317	0.009185	0.191154	0.0439077	0.686025
NM_001349828.1	ABCB6	14	14	8	1	1	6	6	0	1106635	288789	539317	0.0667758	0.583959	0.0437911	0.686025
NM_001170670.1;NM_017953.3	ZNHIT6	14	14	11	0	0	11	3	6.13571	1106635	288789	539317	0.00727352	0.17117	0.0437911	0.686025
NM_145637.2	APOL2	14	14	9	0	2	7	5	1.60669	1106635	288789	539317	0.0335633	0.414802	0.0437911	0.686025
NR_136252.1	LOC101927420	14	14	12	4	8	0	2	-1.74126	1106635	288789	539317	0.00317005	0.0978871	0.0437911	0.686025
NR_110255.1	LOC101929532	14	14	6	0	0	6	8	-1.50218	1106635	288789	539317	0.219129	0.943831	0.0437911	0.686025
NM_003458.3	BSN	14	14	8	0	0	8	6	1.50218	1106635	288789	539317	0.0667758	0.583959	0.0437911	0.686025
NM_015567.1	SLITRK5	14	14	3	1	1	1	11	-8.21515	1106635	288789	539317	0.714683	1	0.0437911	0.686025
NM_001077497.2	PRR3	58	41	20	1	2	17	21	-1.73166	1106635	288789	539317	0.172977	0.928027	0.0440068	0.687059
NM_205862.1	UGT1A6	238	140	66	0	0	66	74	-1.38681	1106635	288789	539317	0.352716	1	0.0442494	0.69033
NR_045515.1;NR_046206.1;NR_049765.1	ZBTB7B	120	76	42	6	13	23	34	-3.66513	1106635	288789	539317	0.0638159	0.573437	0.0444236	0.692531
NM_001142405.1;NM_006553.3	PRELID3A	287	166	68	5	4	59	98	-6.27784	1106635	288789	539317	0.78144	1	0.0446845	0.694
NM_001135822.1;NM_001242824.1;NM_001242825.1;NM_002004.3	FDPS	65	45	6	0	0	6	39	-14.1691	1106635	288789	539317	0.99848	1	0.0446686	0.694
NR_002728.3	KCNQ1OT1	7	9	9	6	3	0	0	0	1106635	288789	539317	0.00190444	0.0679542	0.0449501	0.694
NM_001166222.1;NM_020811.1	CARNS1	7	9	5	0	3	2	4	-1.99574	1106635	288789	539317	0.0821576	0.662914	0.0449501	0.694
NM_001251973.1;NM_001251974.1	RCAN2	7	9	6	0	0	6	3	2.69027	1106635	288789	539317	0.0351161	0.425676	0.0449501	0.694
NM_001346148.1	MEIS3	7	9	4	0	0	4	5	-0.894632	1106635	288789	539317	0.176868	0.928027	0.0449501	0.694
NM_001032396.2;NM_022368.4;NM_145119.3	PJA1	7	9	9	5	2	2	0	1.74126	1106635	288789	539317	0.00190444	0.0679542	0.0449501	0.694
NM_004781.3	VAMP3	7	9	5	1	0	4	4	0	1106635	288789	539317	0.0821576	0.662914	0.0449501	0.694
NM_001197301.1;NM_001197302.1;NM_014419.3	DKKL1	7	9	3	0	0	3	6	-2.69027	1106635	288789	539317	0.343283	1	0.0449501	0.694
NM_001077186.1;NM_001145809.1;NM_024729.3	MYH14	7	9	4	1	0	3	5	-1.85904	1106635	288789	539317	0.176868	0.928027	0.0449501	0.694
NM_001318230.1;NM_006285.2	TESK1	7	9	9	3	4	2	0	1.74126	1106635	288789	539317	0.00190444	0.0679542	0.0449501	0.694
NR_104613.1	HRAT5	7	9	6	1	1	4	3	0.96441	1106635	288789	539317	0.0351161	0.425676	0.0449501	0.694
NM_207335.2	KBTBD12	7	9	2	0	0	2	7	-4.49707	1106635	288789	539317	0.584517	1	0.0449501	0.694
NM_005650.3	TCF20	53	38	26	0	0	26	12	6.17989	1106635	288789	539317	0.00762316	0.173649	0.0450078	0.694377
NM_198321.3	GALNT10	175	106	42	0	0	42	64	-4.73043	1106635	288789	539317	0.71227	1	0.0451185	0.695443
NM_001146319.2	GRAMD2B	95	62	18	1	0	17	44	-8.853	1106635	288789	539317	0.917792	1	0.0451435	0.695443
NM_001123066.3;NM_001123067.3;NM_001203251.1;NM_001203252.1;NM_005910.5;NM_016834.4;NM_016835.4;NM_016841.4	MAPT	201	120	47	1	0	46	73	-5.3399	1106635	288789	539317	0.773274	1	0.0453844	0.698638
NM_006178.3;NR_040116.1	NSF	956	512	95	4	4	87	417	-23.6321	1106635	288789	539317	1	1	0.0454591	0.699273
NR_109934.1	PCLAF	348	198	122	18	7	97	76	3.10653	1106635	288789	539317	0.00352816	0.103874	0.0458222	0.70203
NM_001304771.1	GPRC5B	88	58	42	8	5	29	16	5.10865	1106635	288789	539317	0.00130358	0.0541215	0.0457986	0.70203
NM_000712.3;NM_001253823.1	BLVRA	48	35	11	0	1	10	24	-6.65264	1106635	288789	539317	0.700755	1	0.0457979	0.70203
NM_004523.3	KIF11	48	35	1	0	0	1	34	-17.5432	1106635	288789	539317	0.999988	1	0.0457979	0.70203
NR_111907.1	LOC101928068	33	26	25	18	6	1	1	0	1106635	288789	539317	9.63489e-05	0.00782563	0.0458401	0.70203
NM_001286581.1;NM_001286582.1;NM_001286583.1;NM_020901.3	PHRF1	33	26	6	0	0	6	20	-7.90965	1106635	288789	539317	0.846063	1	0.0458401	0.70203
NM_032853.3	MUM1	166	101	59	16	8	35	42	-1.88274	1106635	288789	539317	0.0271789	0.372754	0.0460502	0.704729
NM_001321982.1;NM_001321983.1;NM_004157.3	PRKAR2A	218	129	90	3	1	86	39	9.14164	1106635	288789	539317	0.000246588	0.0154573	0.0462922	0.707292
NM_001035267.1	RPL41	124	78	40	6	12	22	38	-5.17979	1106635	288789	539317	0.142395	0.872935	0.0463192	0.707292
NM_001134419.1;NM_003503.3	CDC7	43	32	14	2	4	8	18	-5.54273	1106635	288789	539317	0.281407	1	0.0462891	0.707292
NM_207115.1	ZNF580	38	29	22	2	6	14	7	4.34173	1106635	288789	539317	0.00319668	0.0982733	0.0463599	0.707396
NM_001289912.1	LOC400927-CSNK1E	373	211	108	0	2	106	103	0.38226	1106635	288789	539317	0.184662	0.928027	0.0465277	0.709193
NM_001145311.1;NM_002666.4	PLIN1	25	21	21	11	10	0	0	0	1106635	288789	539317	0.000127187	0.00951574	0.0466136	0.709193
NM_001135051.1	FAM160B1	25	21	10	0	0	10	11	-0.612942	1106635	288789	539317	0.171583	0.928027	0.0466136	0.709193
NR_132983.1	MIR193BHG	25	21	5	1	2	2	16	-9.83939	1106635	288789	539317	0.773549	1	0.0466136	0.709193
NM_000141.4;NM_001144917.1;NM_001144918.1;NM_001320658.1;NM_022970.3;NR_073009.1	FGFR2	379	214	127	3	3	121	87	4.37436	1106635	288789	539317	0.00951388	0.196375	0.0473314	0.71959
NM_018489.2	ASH1L	117	74	41	1	1	39	33	1.69172	1106635	288789	539317	0.0655693	0.583959	0.047583	0.721837
NR_033378.1	LMCD1-AS1	117	74	49	6	2	41	25	4.84021	1106635	288789	539317	0.00449913	0.124555	0.047583	0.721837
NR_152599.1	SNHG6	99	64	37	0	2	35	27	2.50743	1106635	288789	539317	0.0417405	0.45665	0.0475816	0.721837
NM_004577.3	PSPH	108	69	48	5	6	37	21	5.3055	1106635	288789	539317	0.00197805	0.0701015	0.0477091	0.723224
NM_001001555.2	GRB10	62	43	28	0	0	28	15	5.2679	1106635	288789	539317	0.0131741	0.240172	0.0479672	0.726082
NM_001195144.1	ANKRD44	62	43	34	6	2	26	9	8.02231	1106635	288789	539317	0.000605239	0.0314634	0.0479672	0.726082
NR_104651.1	LOC648987	479	266	169	1	1	167	97	7.54974	1106635	288789	539317	0.000575307	0.0302493	0.0481935	0.727126
NM_144992.4;NR_144296.1	VWA3B	256	149	72	0	4	68	77	-1.51952	1106635	288789	539317	0.307386	1	0.0481988	0.727126
NM_181672.2;NM_181673.2	OGT	76	51	20	3	11	6	31	-11.8658	1106635	288789	539317	0.527068	1	0.0481259	0.727126
NR_120386.1	LINC01521	76	51	51	20	31	0	0	0	1106635	288789	539317	4.70251e-07	0.000105548	0.0481259	0.727126
NM_007046.3	EMILIN1	69	47	24	4	7	13	23	-4.52343	1106635	288789	539317	0.138849	0.857886	0.0482328	0.727126
NR_024448.2	GUSBP11	30	24	19	4	1	14	5	5.94842	1106635	288789	539317	0.00288224	0.0918533	0.0485078	0.727126
NM_004053.3	BYSL	30	24	4	0	3	1	20	-12.6794	1106635	288789	539317	0.941812	1	0.0485078	0.727126
NR_046244.1	THRB-AS1	30	24	13	2	6	5	11	-4.27667	1106635	288789	539317	0.0914164	0.709434	0.0485078	0.727126
NM_001204402.1;NM_002764.3	PRPS1	22	19	5	0	1	4	14	-6.84306	1106635	288789	539317	0.684221	1	0.0485587	0.727126
NM_020778.4	ALPK3	22	19	7	0	1	6	12	-4.02858	1106635	288789	539317	0.393279	1	0.0485587	0.727126
NM_004586.2	RPS6KA3	22	19	18	0	0	18	1	11.8146	1106635	288789	539317	0.000472479	0.0256837	0.0485587	0.727126
NM_018946.3	NANS	22	19	11	0	0	11	8	1.94326	1106635	288789	539317	0.0629155	0.57019	0.0485587	0.727126
NM_001308373.1;NM_012181.4	FKBP8	22	19	16	0	0	16	3	8.80807	1106635	288789	539317	0.0022658	0.0761615	0.0485587	0.727126
NR_046745.1	UBXN7-AS1	22	19	12	6	3	3	7	-3.46574	1106635	288789	539317	0.0350393	0.425676	0.0485587	0.727126
NM_000964.3	RARA	22	19	9	0	0	9	10	-0.646333	1106635	288789	539317	0.175614	0.928027	0.0485587	0.727126
NM_001012662.2;NM_001012664.2;NM_002394.5	SLC3A2	330	188	105	12	20	73	83	-1.5973	1106635	288789	539317	0.0452346	0.472586	0.04896	0.727598
NM_001204268.1;NM_001243598.2	FXYD6-FXYD2	141	87	43	0	0	43	44	-0.246107	1106635	288789	539317	0.208744	0.931649	0.0493327	0.727598
NM_001143830.1;NM_001351224.1	GAS2	57	40	14	0	0	14	26	-5.09128	1106635	288789	539317	0.626921	1	0.0493841	0.727598
NM_001348451.1	CHD1L	57	40	19	0	1	18	21	-1.27653	1106635	288789	539317	0.213156	0.943831	0.0493841	0.727598
NR_047020.1	LINC00423	45	33	17	1	0	16	16	0	1106635	288789	539317	0.126522	0.816332	0.0490266	0.727598
NM_001080951.2;NM_001080955.2;NM_001289037.1;NM_001289038.1;NM_001289039.1;NM_001289040.1;NM_001289042.1;NM_001289043.1;NM_001289044.1	PLAGL1	40	30	22	0	0	22	8	7.21857	1106635	288789	539317	0.00505158	0.135536	0.0494444	0.727598
NM_017934.6	PHIP	40	30	20	3	1	16	10	3.2853	1106635	288789	539317	0.0154152	0.26552	0.0494444	0.727598
NM_145059.2	FUK	35	27	15	0	0	15	12	1.59891	1106635	288789	539317	0.0777808	0.64701	0.0493447	0.727598
NM_015891.2	CDC40	35	27	4	0	2	2	23	-12.83	1106635	288789	539317	0.973517	1	0.0493447	0.727598
NM_001102.3;NM_001130004.1;NM_001130005.1	ACTN1	35	27	15	0	0	15	12	1.59891	1106635	288789	539317	0.0777808	0.64701	0.0493447	0.727598
NM_001145425.1;NM_005126.4;NR_110524.1	NR1D2	35	27	12	1	0	11	15	-2.18206	1106635	288789	539317	0.254944	1	0.0493447	0.727598
NM_001000.3	RPL39	35	27	8	0	1	7	19	-6.70901	1106635	288789	539317	0.690874	1	0.0493447	0.727598
NM_001301791.1;NM_001301792.1;NM_001330662.1	METTL6	10	11	8	4	0	4	3	0.96441	1106635	288789	539317	0.0198956	0.309464	0.0495313	0.727598
NM_001270691.1;NM_175839.2;NM_175840.2;NM_175841.2;NM_175842.2	SMOX	10	11	4	0	0	4	7	-2.50133	1106635	288789	539317	0.32592	1	0.0495313	0.727598
NM_023070.2	ZFP69B	10	11	8	1	6	1	3	-2.07944	1106635	288789	539317	0.0198956	0.309464	0.0495313	0.727598
NM_001204077.1;NM_004788.3	UBE4A	10	11	6	1	2	3	5	-1.85904	1106635	288789	539317	0.0936678	0.718266	0.0495313	0.727598
NM_016538.2	SIRT7	10	11	5	0	2	3	6	-2.69027	1106635	288789	539317	0.182631	0.928027	0.0495313	0.727598
NR_104422.1	STAC3	10	11	10	4	1	5	1	3.93848	1106635	288789	539317	0.00338555	0.101101	0.0495313	0.727598
NM_002957.5	RXRA	10	11	3	1	0	2	8	-5.22378	1106635	288789	539317	0.523741	1	0.0495313	0.727598
NM_007207.5;NR_111939.1;NR_111940.1	DUSP10	10	11	10	0	0	10	1	7.60221	1106635	288789	539317	0.00338555	0.101101	0.0495313	0.727598
NM_198317.2	KLHL17	10	11	9	3	3	3	2	1.03133	1106635	288789	539317	0.00840553	0.182958	0.0495313	0.727598
NM_006842.2	SF3B2	10	11	3	0	3	0	8	-6.96504	1106635	288789	539317	0.523741	1	0.0495313	0.727598
NM_000352.4;NM_001287174.1;NM_001351295.1;NM_001351296.1;NM_001351297.1;NR_147094.1	ABCC8	10	11	9	0	0	9	2	5.90776	1106635	288789	539317	0.00840553	0.182958	0.0495313	0.727598
NM_144676.3	TMED6	10	11	11	10	0	1	0	0.693147	1106635	288789	539317	0.00130777	0.0541215	0.0495313	0.727598
NM_001008563.4;NM_001110303.3;NM_006676.7	USP20	10	11	4	0	0	4	7	-2.50133	1106635	288789	539317	0.32592	1	0.0495313	0.727598
NR_125724.1	LLPH-AS1	10	11	4	0	0	4	7	-2.50133	1106635	288789	539317	0.32592	1	0.0495313	0.727598
NM_001128852.1;NM_001128853.1;NM_001128854.1;NM_015908.5	SRRT	10	11	2	0	1	1	9	-6.95587	1106635	288789	539317	0.744325	1	0.0495313	0.727598
NM_001326606.1;NM_001326610.1	AIMP2	94	61	24	0	0	24	37	-4.14179	1106635	288789	539317	0.574407	1	0.0497648	0.730514
NM_001100388.1;NM_207430.2	C11orf88	19	17	16	2	6	8	1	6.27189	1106635	288789	539317	0.000780095	0.0376067	0.0501646	0.734317
NM_001282566.1;NM_001282568.1	ZCCHC17	19	17	9	0	3	6	8	-1.50218	1106635	288789	539317	0.106886	0.753372	0.0501646	0.734317
NM_020704.2	STRIP2	19	17	8	0	4	4	9	-3.91202	1106635	288789	539317	0.179217	0.928027	0.0501646	0.734317
NR_026919.1	LINC00896	19	17	17	5	12	0	0	0	1106635	288789	539317	0.000335039	0.0199248	0.0501646	0.734317
NR_027253.1	BASP1-AS1	304	174	94	1	0	93	80	1.91928	1106635	288789	539317	0.0857063	0.683881	0.0509072	0.737581
NM_001286209.1	GAS8	268	155	78	1	0	77	77	0	1106635	288789	539317	0.215565	0.943831	0.0507283	0.737581
NM_001352.4	DBP	156	95	47	5	5	37	48	-2.76165	1106635	288789	539317	0.216416	0.943831	0.0508627	0.737581
NM_022903.3	CCDC71	96	62	37	0	0	37	25	3.7753	1106635	288789	539317	0.0305005	0.391449	0.051062	0.737581
NM_182899.4	CREB5	52	37	12	0	0	12	25	-5.82305	1106635	288789	539317	0.697074	1	0.0506598	0.737581
NM_001318202.1;NM_013241.2	FHOD1	27	22	16	0	0	16	6	6.11779	1106635	288789	539317	0.00944903	0.195286	0.0511879	0.737581
NM_181426.1	CCDC39	27	22	16	1	0	15	6	5.62749	1106635	288789	539317	0.00944903	0.195286	0.0511879	0.737581
NM_001349947.1	RPS27	27	22	7	0	7	0	15	-11.0904	1106635	288789	539317	0.573801	1	0.0511879	0.737581
NM_017877.3	SLC35F6	27	22	6	0	0	6	16	-6.11779	1106635	288789	539317	0.705618	1	0.0511879	0.737581
NR_026837.1	TRHDE-AS1	16	15	14	5	3	6	1	4.76971	1106635	288789	539317	0.00128389	0.0535999	0.0511811	0.737581
NM_006270.4	RRAS	16	15	10	0	0	10	5	3.66372	1106635	288789	539317	0.0290214	0.386101	0.0511811	0.737581
NM_001318915.1;NM_002338.4	LSAMP	16	15	10	0	0	10	5	3.66372	1106635	288789	539317	0.0290214	0.386101	0.0511811	0.737581
NR_038835.1	MNX1-AS1	16	15	10	2	1	7	5	1.60669	1106635	288789	539317	0.0290214	0.386101	0.0511811	0.737581
NM_152679.3	SLC10A4	16	15	4	0	0	4	11	-5.1713	1106635	288789	539317	0.618356	1	0.0511811	0.737581
NM_006468.7	POLR3C	16	15	4	0	2	2	11	-7.16704	1106635	288789	539317	0.618356	1	0.0511811	0.737581
NM_001257135.1;NM_002309.4	LIF	13	13	12	2	1	9	1	6.95587	1106635	288789	539317	0.00209923	0.0723093	0.0512003	0.737581
NM_152288.2	ORAI3	13	13	9	5	1	3	4	-0.96441	1106635	288789	539317	0.0248962	0.351851	0.0512003	0.737581
NM_006877.3	GMPR	13	13	2	0	0	2	11	-7.16704	1106635	288789	539317	0.848315	1	0.0512003	0.737581
NM_002516.3	NOVA2	13	13	6	1	1	4	7	-2.50133	1106635	288789	539317	0.183571	0.928027	0.0512003	0.737581
NM_001256047.1	C19orf12	13	13	11	4	3	4	2	1.99574	1106635	288789	539317	0.00499684	0.134412	0.0512003	0.737581
NM_001320479.1	DUSP15	13	13	7	0	0	7	6	0.775464	1106635	288789	539317	0.100605	0.746011	0.0512003	0.737581
NM_001199770.1	OTX1	13	13	9	2	1	6	4	1.72586	1106635	288789	539317	0.0248962	0.351851	0.0512003	0.737581
NM_001253725.1;NM_001253726.1;NM_024507.3;NM_172229.2	KREMEN2	13	13	10	0	9	1	3	-2.07944	1106635	288789	539317	0.0114141	0.220519	0.0512003	0.737581
NM_001014283.1	DCUN1D2	80	53	33	0	0	33	20	4.56772	1106635	288789	539317	0.0201218	0.311821	0.0512851	0.738293
NM_001114121.2	CHEK1	59	41	23	9	10	4	18	-8.77076	1106635	288789	539317	0.0695061	0.605538	0.051531	0.741322
NR_036532.1	UBAC2-AS1	47	34	20	0	0	20	14	2.79245	1106635	288789	539317	0.0490305	0.497551	0.051724	0.743074
NM_001002759.1	SFR1	47	34	5	0	1	4	29	-12.9523	1106635	288789	539317	0.989831	1	0.051724	0.743074
NM_001286514.1;NM_018179.4	ATF7IP	116	73	23	0	0	23	50	-7.73173	1106635	288789	539317	0.908153	1	0.052052	0.743317
NM_207344.3	SPRYD4	98	63	38	12	14	12	25	-5.82305	1106635	288789	539317	0.0268655	0.370605	0.0523463	0.743317
NM_001145191.1	FAM200B	66	45	18	0	3	15	27	-4.92873	1106635	288789	539317	0.477017	1	0.0518364	0.743317
NM_001143973.1;NM_015631.5	TCTN3	6	8	5	1	0	4	3	0.96441	1106635	288789	539317	0.0574421	0.544526	0.0523309	0.743317
NR_149025.1	LOC100130207	6	8	4	0	1	3	4	-0.96441	1106635	288789	539317	0.13344	0.832116	0.0523309	0.743317
NM_177965.3	C8orf37	6	8	7	1	1	5	1	3.93848	1106635	288789	539317	0.00851836	0.184452	0.0523309	0.743317
NM_001270639.1;NM_001270640.1;NM_001270641.1;NM_001270686.1;NM_138334.3	JOSD2	6	8	2	0	1	1	6	-4.76971	1106635	288789	539317	0.51692	1	0.0523309	0.743317
NR_109841.1	LINC01205	6	8	2	0	0	2	6	-3.7216	1106635	288789	539317	0.51692	1	0.0523309	0.743317
NM_001271780.1	PSMD6	6	8	4	1	3	0	4	-3.737	1106635	288789	539317	0.13344	0.832116	0.0523309	0.743317
NM_001739.1	CA5A	6	8	4	0	0	4	4	0	1106635	288789	539317	0.13344	0.832116	0.0523309	0.743317
NM_001005290.3;NM_001032291.2;NM_001350237.1;NM_001350238.1;NM_001350239.1;NM_001350240.1;NM_001350241.1;NM_001350242.1;NM_032636.7	PSRC1	6	8	5	3	0	2	3	-1.03133	1106635	288789	539317	0.0574421	0.544526	0.0523309	0.743317
NM_012261.3	LAMP5	6	8	2	1	0	1	6	-4.76971	1106635	288789	539317	0.51692	1	0.0523309	0.743317
NM_001039580.1	MAP9	6	8	5	1	0	4	3	0.96441	1106635	288789	539317	0.0574421	0.544526	0.0523309	0.743317
NM_001408.2	CELSR2	6	8	5	3	2	0	3	-2.77259	1106635	288789	539317	0.0574421	0.544526	0.0523309	0.743317
NM_001143967.1	EFCAB8	6	8	4	0	0	4	4	0	1106635	288789	539317	0.13344	0.832116	0.0523309	0.743317
NM_002688.5	SEPT5	6	8	5	1	0	4	3	0.96441	1106635	288789	539317	0.0574421	0.544526	0.0523309	0.743317
NM_173591.3	OTOGL	6	8	5	0	4	1	3	-2.07944	1106635	288789	539317	0.0574421	0.544526	0.0523309	0.743317
NM_004582.3;NR_073562.1	RABGGTB	32	25	2	0	0	2	23	-12.83	1106635	288789	539317	0.99628	1	0.0524539	0.743328
NR_048575.2	GLUD1P3	32	25	16	6	7	3	9	-4.87643	1106635	288789	539317	0.0283726	0.380868	0.0524539	0.743328
NM_001135213.2;NM_001135214.2;NM_001330153.1;NM_014776.4;NM_057169.4;NM_057170.4	GIT2	32	25	19	0	0	19	6	7.48448	1106635	288789	539317	0.00484391	0.131314	0.0524539	0.743328
NR_038280.1	ELOA-AS1	37	28	21	0	1	20	7	7.13418	1106635	288789	539317	0.00465012	0.127551	0.0527882	0.747051
NM_001193388.3	UNKL	37	28	19	1	1	17	9	4.40361	1106635	288789	539317	0.0147494	0.256566	0.0527882	0.747051
NR_033872.1	PCBP1-AS1	316	180	122	12	4	106	58	7.51502	1106635	288789	539317	0.000216653	0.0138025	0.0530199	0.749598
NM_020971.2	SPTBN4	54	38	20	4	6	10	18	-4.21241	1106635	288789	539317	0.116755	0.780386	0.05304	0.749598
NM_001001894.2;NM_001320703.1;NM_001320704.1;NM_001330681.1;NM_001330682.1;NM_001330683.1;NM_001353936.1;NM_001353937.1;NM_001353938.1	TTC3	162	98	33	0	2	31	65	-7.99524	1106635	288789	539317	0.920309	1	0.0531362	0.749942
NM_182919.3	TICAM1	118	74	67	34	20	13	7	3.8095	1106635	288789	539317	8.28358e-07	0.000167875	0.0531137	0.749942
NM_001302769.1;NM_057177.6;NM_152526.5;NM_205863.3	PARD3B	337	191	83	0	0	83	108	-3.42872	1106635	288789	539317	0.699861	1	0.0532333	0.750805
NM_016396.2	CTDSPL2	129	80	33	3	5	25	47	-6.30603	1106635	288789	539317	0.571685	1	0.0535164	0.754288
NM_001243974.1;NM_005605.4	PPP3CC	568	311	158	27	24	107	153	-4.97519	1106635	288789	539317	0.251613	1	0.0537047	0.756432
NM_001330418.1	TLK2	218	128	43	0	0	43	85	-7.96529	1106635	288789	539317	0.963684	1	0.0538325	0.75721
NR_027917.1	CTSL3P	24	20	6	1	2	3	14	-7.80747	1106635	288789	539317	0.609239	1	0.0538079	0.75721
NR_135678.1	TMEM202-AS1	120	75	48	4	12	32	27	1.61867	1106635	288789	539317	0.00942345	0.195286	0.0541656	0.761383
NM_001164831.2	FXYD6	142	87	43	0	0	43	44	-0.246107	1106635	288789	539317	0.220033	0.943831	0.0544943	0.765487
NM_001330189.1	ENTPD5	77	51	34	0	0	34	17	6.18375	1106635	288789	539317	0.00882896	0.186327	0.055123	0.773798
NM_001353641.1	NADK	168	101	69	4	12	53	32	5.31839	1106635	288789	539317	0.00132731	0.0541215	0.055358	0.775418
NM_002137.3;NM_031243.2	HNRNPA2B1	56	39	23	2	5	16	16	0	1106635	288789	539317	0.0478925	0.492325	0.0553845	0.775418
NR_033796.2	DSTNP2	56	39	39	25	14	0	0	0	1106635	288789	539317	5.29784e-06	0.000757446	0.0553845	0.775418
NM_001204366.1;NM_001204367.1	MGST2	44	32	19	1	1	17	13	2.00481	1106635	288789	539317	0.0491848	0.497679	0.0554613	0.775418
NM_004860.3	FXR2	44	32	22	2	1	19	10	4.65198	1106635	288789	539317	0.0114306	0.220519	0.0554613	0.775418
NM_004728.3	DDX21	44	32	2	0	1	1	30	-16.3195	1106635	288789	539317	0.999697	1	0.0554613	0.775418
NM_001010897.2;NM_001346980.1;NR_144535.1	SERP2	29	23	6	0	0	6	17	-6.58977	1106635	288789	539317	0.760127	1	0.0556604	0.776641
NM_001014436.2;NM_001122956.1;NM_001284313.1;NM_001284315.1;NM_014063.6	DBNL	29	23	6	0	1	5	17	-7.421	1106635	288789	539317	0.760127	1	0.0556604	0.776641
NM_001256071.2	RNF213	29	23	11	0	1	10	12	-1.19609	1106635	288789	539317	0.190102	0.928027	0.0556604	0.776641
NM_000754.3	COMT	170	102	45	0	0	45	57	-2.63826	1106635	288789	539317	0.493097	1	0.0560871	0.781249
NM_001326542.1;NM_001326543.1;NM_003112.4	SP4	39	29	15	3	3	9	14	-2.93103	1106635	288789	539317	0.13321	0.832116	0.0561659	0.781249
NM_001330227.2;NM_001352661.1;NM_001352662.1;NM_001352663.1;NM_001352664.1;NM_001352665.1;NM_001352666.1;NM_001352667.1;NM_001352668.1;NM_001352669.1;NM_005013.3	NUCB2	39	29	10	1	0	9	19	-5.29832	1106635	288789	539317	0.576178	1	0.0561659	0.781249
NM_001198812.1	MSANTD3-TMEFF1	21	18	8	0	0	8	10	-1.33032	1106635	288789	539317	0.238743	0.985082	0.0562527	0.781249
NM_001242783.1;NM_003449.4	TRIM26	21	18	12	0	0	12	6	4.02858	1106635	288789	539317	0.0277648	0.376584	0.0562527	0.781249
NM_001172415.1;NM_001349286.1;NM_001349299.1;NM_004323.5	BAG1	21	18	16	1	1	14	2	8.8388	1106635	288789	539317	0.00162019	0.0627455	0.0562527	0.781249
NM_001029883.2	C2orf71	21	18	17	8	2	7	1	5.54518	1106635	288789	539317	0.000732476	0.0361397	0.0562527	0.781249
NM_001315537.1;NM_002300.7	LDHB	34	26	16	0	1	15	10	2.795	1106635	288789	539317	0.0409775	0.45665	0.0563178	0.781634
NM_001329536.1	RHBDD3	135	83	51	10	19	22	32	-3.45416	1106635	288789	539317	0.0171381	0.28534	0.0563687	0.78182
NR_038378.4	LOC441242	79	52	35	1	1	33	17	5.88759	1106635	288789	539317	0.0076748	0.173946	0.056793	0.787183
NM_001256856.1;NM_003939.4;NM_033637.3	BTRC	956	509	201	3	0	198	308	-7.00014	1106635	288789	539317	0.998021	1	0.0569307	0.788567
NM_001308353.1;NM_005855.3	RAMP1	51	36	9	0	0	9	27	-8.37007	1106635	288789	539317	0.898089	1	0.0569894	0.788857
NM_181482.4	LDLRAD4	65	44	17	0	0	17	27	-3.96646	1106635	288789	539317	0.540443	1	0.0577941	0.796889
NM_001277348.1	C5orf66	65	44	26	2	8	16	18	-0.927109	1106635	288789	539317	0.0461004	0.478756	0.0577941	0.796889
NR_046262.1	NIPBL-AS1	65	44	44	22	22	0	0	0	1106635	288789	539317	2.35051e-06	0.000402168	0.0577941	0.796889
NM_000240.3;NM_001270458.1	MAOA	9	10	1	0	1	0	9	-7.64902	1106635	288789	539317	0.901604	1	0.0581041	0.796889
NM_130797.3	DPP6	9	10	4	0	0	4	6	-1.72586	1106635	288789	539317	0.274297	1	0.0581041	0.796889
NM_001136018.3;NM_001291163.1	EPHX1	9	10	4	0	0	4	6	-1.72586	1106635	288789	539317	0.274297	1	0.0581041	0.796889
NM_001204397.1;NM_001204398.1;NM_001204399.1;NM_153426.2;NM_153427.2	PITX2	9	10	3	0	0	3	7	-3.46574	1106635	288789	539317	0.466177	1	0.0581041	0.796889
NM_024798.2;NR_073534.1	SNX22	9	10	5	1	2	2	5	-2.89037	1106635	288789	539317	0.145238	0.878243	0.0581041	0.796889
NM_001174089.1;NR_135000.1	SLC4A11	9	10	6	1	0	5	4	0.894632	1106635	288789	539317	0.0704521	0.608196	0.0581041	0.796889
NM_001271650.1;NM_022461.4	AZI2	9	10	8	0	0	8	2	5.22378	1106635	288789	539317	0.0134563	0.242981	0.0581041	0.796889
NM_000625.4	NOS2	9	10	4	0	0	4	6	-1.72586	1106635	288789	539317	0.274297	1	0.0581041	0.796889
NM_001171992.2;NM_001324369.1;NM_153246.5	C6orf223	9	10	4	0	2	2	6	-3.7216	1106635	288789	539317	0.274297	1	0.0581041	0.796889
NM_001351059.1;NM_006019.3	TCIRG1	9	10	4	0	0	4	6	-1.72586	1106635	288789	539317	0.274297	1	0.0581041	0.796889
NR_147607.1;NR_147608.1	LOC692247	9	10	8	1	7	0	2	-1.74126	1106635	288789	539317	0.0134563	0.242981	0.0581041	0.796889
NM_001009608.2	SLX4IP	348	196	88	0	4	84	108	-3.27722	1106635	288789	539317	0.622699	1	0.0583349	0.798506
NM_002043.4	GABRR2	18	16	12	0	0	12	4	5.75444	1106635	288789	539317	0.0124726	0.231389	0.0583367	0.798506
NM_020893.3	CCDC180	18	16	10	1	0	9	6	2.18616	1106635	288789	539317	0.0481617	0.492325	0.0583367	0.798506
NM_032492.3	JAGN1	46	33	4	1	1	2	29	-14.948	1106635	288789	539317	0.995889	1	0.0583883	0.798687
NM_001005862.2;NM_001289936.1	ERBB2	81	53	31	5	10	16	22	-2.60295	1106635	288789	539317	0.0473733	0.487849	0.0584415	0.798891
NR_125843.1	LOC101927365	191	113	43	7	0	36	70	-7.40349	1106635	288789	539317	0.830324	1	0.0586856	0.801703
NR_126330.1	LINC01572	400	223	150	1	0	149	73	9.49508	1106635	288789	539317	0.000136832	0.00991749	0.0592213	0.802052
NM_015130.2	TBC1D9	335	189	115	1	2	112	74	5.34878	1106635	288789	539317	0.00745727	0.173649	0.059716	0.802052
NM_032867.3	MICALCL	276	158	75	5	5	65	83	-2.99926	1106635	288789	539317	0.398592	1	0.0597895	0.802052
NM_014396.3;NM_080631.3	VPS41	223	130	77	0	0	77	53	4.42751	1106635	288789	539317	0.0219757	0.328137	0.0593377	0.802052
NM_001286050.1;NM_001286051.1;NM_015159.2	FAM168A	210	123	81	0	0	81	42	7.60668	1106635	288789	539317	0.00223895	0.0755023	0.0600338	0.802052
NM_030665.3	RAI1	208	122	44	0	0	44	78	-6.63841	1106635	288789	539317	0.912991	1	0.0594449	0.802052
NM_001351977.1;NM_001351978.1;NM_001351979.1;NM_001351980.1;NM_015533.3	TKFC	143	87	47	2	3	42	40	0.513612	1106635	288789	539317	0.101034	0.748665	0.0600516	0.802052
NM_207330.2	NIPAL1	119	74	29	1	1	27	45	-5.12865	1106635	288789	539317	0.661123	1	0.0591134	0.802052
NM_005778.3;NR_036627.2	RBM5	110	69	26	0	9	17	43	-8.60689	1106635	288789	539317	0.707274	1	0.0597759	0.802052
NM_001320714.1	DOPEY2	83	54	28	0	4	24	26	-0.723337	1106635	288789	539317	0.144773	0.878243	0.0600681	0.802052
NM_001146314.1;NM_001254753.1	ABHD14B	74	49	47	12	11	24	2	13.2067	1106635	288789	539317	3.86539e-06	0.000597291	0.0592775	0.802052
NM_001134655.1	ZNF213	74	49	17	1	4	12	32	-8.14632	1106635	288789	539317	0.721389	1	0.0592775	0.802052
NR_038452.1	NAPA-AS1	74	49	27	6	6	15	22	-3.09325	1106635	288789	539317	0.0873823	0.695131	0.0592775	0.802052
NM_004898.3	CLOCK	60	41	35	0	0	35	6	13.0637	1106635	288789	539317	0.000214395	0.0138025	0.0599624	0.802052
NM_001164757.1;NM_014697.2	NOS1AP	41	30	6	0	0	6	24	-9.48514	1106635	288789	539317	0.943437	1	0.0594745	0.802052
NM_004532.5;NM_018406.6;NM_138297.4	MUC4	41	30	25	0	0	25	5	10.6829	1106635	288789	539317	0.00101896	0.0458548	0.0594745	0.802052
NM_001304462.1;NM_001304465.1;NM_001304466.1	SLC29A1	41	30	14	1	0	13	16	-1.53283	1106635	288789	539317	0.235425	0.976867	0.0594745	0.802052
NM_203285.1	NECTIN1	36	27	23	0	0	23	4	10.8343	1106635	288789	539317	0.00100987	0.0457267	0.0600944	0.802052
NM_001005336.2;NM_001288737.1;NM_001288738.1;NM_001288739.1;NM_004408.3	DNM1	31	24	7	0	0	7	17	-5.81431	1106635	288789	539317	0.697365	1	0.0600222	0.802052
NM_001014440.3	ODF3B	26	21	13	2	4	7	8	-0.726712	1106635	288789	539317	0.0454826	0.473282	0.0589177	0.802052
NM_000932.2;NM_001184883.1	PLCB3	26	21	11	6	3	2	10	-6.5541	1106635	288789	539317	0.126117	0.816332	0.0589177	0.802052
NM_001170330.1	C4orf3	26	21	17	4	1	12	4	5.75444	1106635	288789	539317	0.00371381	0.10678	0.0589177	0.802052
NR_046652.1	UBE2E1-AS1	26	21	17	2	0	15	4	7.35336	1106635	288789	539317	0.00371381	0.10678	0.0589177	0.802052
NR_134451.1;NR_134452.1;NR_134453.1;NR_134454.1	LOC101927278	15	14	6	0	0	6	8	-1.50218	1106635	288789	539317	0.256727	1	0.059755	0.802052
NM_001351338.1	IRAK4	15	14	9	2	3	4	5	-0.894632	1106635	288789	539317	0.0441025	0.464713	0.059755	0.802052
NR_026995.1	RAPGEF4-AS1	15	14	13	1	1	11	1	8.21515	1106635	288789	539317	0.00201549	0.070451	0.059755	0.802052
NM_152513.3	MEI1	15	14	6	1	2	3	8	-4.19245	1106635	288789	539317	0.256727	1	0.059755	0.802052
NR_123731.1	TTC39A-AS1	15	14	13	3	7	3	1	2.07944	1106635	288789	539317	0.00201549	0.070451	0.059755	0.802052
NR_121610.1	BMPR1B-AS1	15	14	13	7	2	4	1	3.04385	1106635	288789	539317	0.00201549	0.070451	0.059755	0.802052
NM_001330568.1	USB1	15	14	6	0	0	6	8	-1.50218	1106635	288789	539317	0.256727	1	0.059755	0.802052
NM_018288.3;NM_133325.2	PHF10	15	14	12	1	0	11	2	7.16704	1106635	288789	539317	0.00464202	0.127551	0.059755	0.802052
NM_002038.3;NM_022872.2;NM_022873.2	IFI6	12	12	11	0	0	11	1	8.21515	1106635	288789	539317	0.0033222	0.100504	0.0599875	0.802052
NM_002806.3	PSMC6	12	12	1	0	1	0	11	-8.9083	1106635	288789	539317	0.950924	1	0.0599875	0.802052
NM_001321352.1;NM_001321353.1	ACBD4	12	12	9	0	4	5	3	1.85904	1106635	288789	539317	0.0179416	0.289646	0.0599875	0.802052
NM_001168374.1;NM_001168377.1;NM_001350403.1;NM_001350404.1;NM_001350406.1;NM_001350407.1;NM_001350408.1;NM_001350409.1;NM_001350410.1;NM_014809.3	KIAA0319	12	12	7	0	0	7	5	1.60669	1106635	288789	539317	0.0789537	0.648595	0.0599875	0.802052
NM_015253.1	WSCD1	12	12	7	0	0	7	5	1.60669	1106635	288789	539317	0.0789537	0.648595	0.0599875	0.802052
NM_001145408.1	NONO	101	64	36	6	16	14	28	-5.7782	1106635	288789	539317	0.0687933	0.600331	0.0602073	0.802534
NM_001099223.2	IFT74	101	64	31	1	0	30	33	-0.927581	1106635	288789	539317	0.243601	1	0.0602073	0.802534
NM_001128310.2;NM_001291976.1;NM_001291977.1;NM_004684.5	SPARCL1	197	116	77	10	5	62	39	5.13272	1106635	288789	539317	0.00214138	0.0731574	0.0606084	0.803721
NM_001145160.1	TPM4	145	88	38	0	1	37	50	-3.2132	1106635	288789	539317	0.519995	1	0.060951	0.803721
NM_001029859.2	KCTD21	5	7	3	0	0	3	4	-0.96441	1106635	288789	539317	0.218589	0.943831	0.0609356	0.803721
NM_001161440.2;NM_002842.4	PTPRH	5	7	4	0	1	3	3	0	1106635	288789	539317	0.0951081	0.718266	0.0609356	0.803721
NM_020431.3	TMEM63C	5	7	0	0	0	0	7	-6.23832	1106635	288789	539317	1	1	0.0609356	0.803721
NM_017870.3;NM_178031.2	TMEM132A	5	7	1	0	0	1	6	-4.76971	1106635	288789	539317	0.751236	1	0.0609356	0.803721
NM_001135254.1;NM_002584.2;NM_013945.2	PAX7	5	7	1	0	0	1	6	-4.76971	1106635	288789	539317	0.751236	1	0.0609356	0.803721
NM_014149.3	WDR91	5	7	4	0	0	4	3	0.96441	1106635	288789	539317	0.0951081	0.718266	0.0609356	0.803721
NM_003630.2	PEX3	5	7	3	0	1	2	4	-1.99574	1106635	288789	539317	0.218589	0.943831	0.0609356	0.803721
NM_016298.3	FBXO40	5	7	3	0	1	2	4	-1.99574	1106635	288789	539317	0.218589	0.943831	0.0609356	0.803721
NM_183242.3	BTBD8	5	7	4	1	1	2	3	-1.03133	1106635	288789	539317	0.0951081	0.718266	0.0609356	0.803721
NR_073422.1	ACTN1-AS1	5	7	2	0	1	1	5	-3.93848	1106635	288789	539317	0.442337	1	0.0609356	0.803721
NM_001354871.1;NM_001354872.1;NM_013310.4	C2orf27A	5	7	3	0	2	1	4	-3.04385	1106635	288789	539317	0.218589	0.943831	0.0609356	0.803721
NR_149104.1	LINC02509	5	7	0	0	0	0	7	-6.23832	1106635	288789	539317	1	1	0.0609356	0.803721
NM_019072.2	SGTB	5	7	5	1	0	4	2	1.99574	1106635	288789	539317	0.0376096	0.436712	0.0609356	0.803721
NM_001012456.1;NM_014302.3	SEC61G	5	7	5	0	0	5	2	2.89037	1106635	288789	539317	0.0376096	0.436712	0.0609356	0.803721
NM_003649.2;NM_004032.2	DDO	5	7	5	0	0	5	2	2.89037	1106635	288789	539317	0.0376096	0.436712	0.0609356	0.803721
NR_027334.2	MZF1-AS1	184	109	75	13	15	47	34	3.38413	1106635	288789	539317	0.00100267	0.0454994	0.0610308	0.804265
NM_001080779.1	MYO1C	123	76	45	1	0	44	31	3.57695	1106635	288789	539317	0.0348151	0.425676	0.0612832	0.806066
NM_015194.2	MYO1D	123	76	49	0	0	49	27	6.05981	1106635	288789	539317	0.00930983	0.193559	0.0612832	0.806066
NM_001300793.1;NM_001300794.1	EML3	48	34	23	6	2	15	11	2.18206	1106635	288789	539317	0.014177	0.24931	0.0612586	0.806066
NM_001329748.1;NM_001329749.1;NM_019065.2	NECAB2	103	65	31	0	0	31	34	-0.907707	1106635	288789	539317	0.273026	1	0.0615157	0.808614
NM_024326.3	FBXL15	85	55	40	13	13	14	15	-0.510299	1106635	288789	539317	0.00203821	0.0708714	0.0616729	0.81017
NR_104671.1	LINC01950	55	38	24	0	0	24	14	4.36794	1106635	288789	539317	0.0273307	0.37312	0.0620733	0.813852
NR_045677.1	DEFB122	23	19	11	0	1	10	8	1.33032	1106635	288789	539317	0.0762477	0.64229	0.0621481	0.813852
NR_109975.1	ARNTL2-AS1	23	19	6	0	0	6	13	-4.58497	1106635	288789	539317	0.573507	1	0.0621481	0.813852
NR_047462.1	LINC00492	23	19	3	0	0	3	16	-8.80807	1106635	288789	539317	0.927944	1	0.0621481	0.813852
NM_001204298.1;NM_152437.2	ZNF664	23	19	11	1	0	10	8	1.33032	1106635	288789	539317	0.0762477	0.64229	0.0621481	0.813852
NM_145294.4	WDR90	62	42	31	13	12	6	11	-3.44544	1106635	288789	539317	0.00307469	0.0957927	0.0621947	0.813951
NM_001007033.1;NM_001317999.1	CLEC6A	125	77	34	2	0	32	43	-3.02176	1106635	288789	539317	0.446236	1	0.062351	0.815486
NM_001931.4	DLAT	43	31	19	6	10	3	12	-6.71885	1106635	288789	539317	0.0423035	0.45665	0.0627117	0.818153
NM_173593.3	B4GALNT3	43	31	12	2	1	9	19	-5.29832	1106635	288789	539317	0.471351	1	0.0627117	0.818153
NM_001002800.2;NM_001288753.1	SMC4	43	31	16	6	2	8	15	-4.12532	1106635	288789	539317	0.145612	0.878726	0.0627117	0.818153
NM_001319676.1;NM_006615.2;NM_016452.2	CAPN9	43	31	12	1	0	11	19	-4.03904	1106635	288789	539317	0.471351	1	0.0627117	0.818153
NM_033387.3	FAM78A	311	176	114	5	11	98	62	5.69801	1106635	288789	539317	0.00147088	0.0588182	0.0628828	0.819758
NM_006818.3	MLLT11	220	128	64	12	12	40	64	-5.24404	1106635	288789	539317	0.242104	0.994819	0.0629133	0.819758
NR_119377.1	DLGAP1-AS2	237	137	72	12	11	49	65	-3.24503	1106635	288789	539317	0.144768	0.878243	0.0630596	0.821152
NM_001281495.1;NM_030877.4	CTNNBL1	138	84	13	0	0	13	71	-16.3389	1106635	288789	539317	0.999983	1	0.0631886	0.822319
NM_001282601.1;NM_001282602.1;NM_001282603.1;NM_001282605.1;NM_006601.6	PTGES3	116	72	46	1	1	44	26	5.2343	1106635	288789	539317	0.0121566	0.228816	0.0633109	0.823396
NM_001320954.1	ZNF232	28	22	15	3	4	8	7	0.726712	1106635	288789	539317	0.0220078	0.328137	0.0638774	0.830247
NM_001166418.1;NM_018486.2;NR_051952.1	HDAC8	107	67	42	7	2	33	25	2.62574	1106635	288789	539317	0.0180544	0.291243	0.0640855	0.831916
NM_001319214.1	PRCP	50	35	25	0	0	25	10	7.01913	1106635	288789	539317	0.00734038	0.171582	0.0640712	0.831916
NM_001304562.1;NM_001304563.1;NM_173618.2;NR_130786.1;NR_130787.1;NR_134855.1	INO80E	33	25	12	2	5	5	13	-5.4162	1106635	288789	539317	0.206722	0.928027	0.0642677	0.832728
NR_026947.1	C1RL-AS1	33	25	20	6	5	9	5	3.01739	1106635	288789	539317	0.00328659	0.10047	0.0642677	0.832728
NM_001330295.1;NM_003920.4;NR_138471.1	TIMELESS	33	25	11	3	0	8	14	-3.61502	1106635	288789	539317	0.292925	1	0.0642677	0.832728
NM_001076.3	UGT2B15	64	43	27	2	0	25	16	3.73383	1106635	288789	539317	0.0272154	0.372765	0.0643888	0.832745
NM_001282327.1;NM_001282328.1	PES1	64	43	19	1	3	15	24	-3.85764	1106635	288789	539317	0.351528	1	0.0643888	0.832745
NR_147610.1	LOC101927516	64	43	32	10	8	14	11	1.67176	1106635	288789	539317	0.00266388	0.0864787	0.0643888	0.832745
NM_199203.2	TMEM189-UBE2V1	243	140	70	0	0	70	70	0	1106635	288789	539317	0.252475	1	0.0645982	0.833388
NM_032593.2	HINT2	80	52	34	3	4	27	18	3.51133	1106635	288789	539317	0.0134832	0.243258	0.0645868	0.833388
NR_147407.1;NR_147408.1;NR_147409.1;NR_147410.1	FAM198B-AS1	57	39	24	1	7	16	15	0.490299	1106635	288789	539317	0.0363223	0.436712	0.0645454	0.833388
NM_001039877.1;NM_013403.2	STRN4	57	39	23	1	0	22	16	2.60295	1106635	288789	539317	0.0544723	0.534833	0.0645454	0.833388
NR_126379.1	LINC01033	211	123	63	8	6	49	60	-2.30162	1106635	288789	539317	0.192706	0.928027	0.0649231	0.837062
NM_001301302.1;NM_002537.3	OAZ2	20	17	13	0	0	13	4	6.31083	1106635	288789	539317	0.010948	0.213979	0.0652232	0.837827
NM_145808.3	MTPN	20	17	14	0	0	14	3	7.80747	1106635	288789	539317	0.00532609	0.140021	0.0652232	0.837827
NM_001330396.1	GRAMD1B	20	17	5	0	0	5	12	-4.85981	1106635	288789	539317	0.612786	1	0.0652232	0.837827
NM_001128619.2	LUZP6	20	17	14	0	0	14	3	7.80747	1106635	288789	539317	0.00532609	0.140021	0.0652232	0.837827
NR_126415.1	FOXP4-AS1	20	17	5	0	0	5	12	-4.85981	1106635	288789	539317	0.612786	1	0.0652232	0.837827
NM_001127453.1;NM_001127454.1;NM_004403.2	GSDME	20	17	14	2	1	11	3	6.13571	1106635	288789	539317	0.00532609	0.140021	0.0652232	0.837827
NM_022062.2	PKNOX2	100	63	25	0	0	25	38	-4.04891	1106635	288789	539317	0.611145	1	0.0660034	0.847328
NR_026856.1	LINC01011	157	94	85	44	36	5	9	-3.01739	1106635	288789	539317	1.47643e-07	4.00245e-05	0.0661695	0.848938
NM_001134398.1;NM_003371.3	VAV2	268	153	82	0	0	82	71	1.78357	1106635	288789	539317	0.116753	0.780386	0.0662408	0.84933
NM_001111112.1;NM_001111113.1;NM_001312646.1;NM_001312648.1;NM_005339.4	UBE2K	133	81	23	1	2	20	58	-10.6142	1106635	288789	539317	0.977109	1	0.0665087	0.849572
NR_003090.2;NR_103504.1;NR_103505.1	MOBP	133	81	28	1	2	25	53	-7.64167	1106635	288789	539317	0.872577	1	0.0665087	0.849572
NM_001322253.1;NM_001322256.1;NM_015106.3	RAD54L2	133	81	36	0	0	36	45	-2.33683	1106635	288789	539317	0.453037	1	0.0665087	0.849572
NM_005527.3	HSPA1L	91	58	37	14	3	20	21	-0.411784	1106635	288789	539317	0.0171228	0.28534	0.0663561	0.849572
NM_001315531.1	RPL26	66	44	19	1	7	11	25	-6.40619	1106635	288789	539317	0.394432	1	0.0665445	0.849572
NM_014547.4	TMOD3	66	44	15	1	0	14	29	-6.10925	1106635	288789	539317	0.726946	1	0.0665445	0.849572
NM_014364.4	GAPDHS	66	44	22	3	11	8	22	-7.21857	1106635	288789	539317	0.19159	0.928027	0.0665445	0.849572
NM_001204299.2;NM_001347902.1	ZNF664-RFLNA	433	239	98	1	1	96	141	-5.24022	1106635	288789	539317	0.909293	1	0.0668548	0.852491
NM_001098.2	ACO2	52	36	9	0	1	8	27	-9.05405	1106635	288789	539317	0.908426	1	0.0668256	0.852491
NM_024092.2	TMEM109	59	40	18	2	2	14	22	-3.60355	1106635	288789	539317	0.322064	1	0.0669704	0.852923
NM_181784.2	SPRED2	59	40	28	1	1	26	12	6.17989	1106635	288789	539317	0.00808845	0.18019	0.0669704	0.852923
NM_001288779.1	MARCH10	191	112	81	1	3	77	31	10.055	1106635	288789	539317	0.000253171	0.0157282	0.068412	0.854087
NM_001127240.2;NM_001127241.2	BBC3	176	104	59	3	4	52	45	1.59378	1106635	288789	539317	0.0585088	0.554134	0.068301	0.854087
NM_001005291.2;NM_004176.4	SREBF1	174	103	56	2	1	53	47	1.33564	1106635	288789	539317	0.100829	0.747411	0.0675469	0.854087
NM_001007026.1	ATN1	102	64	36	4	9	23	28	-1.787	1106635	288789	539317	0.0751437	0.635813	0.0673744	0.854087
NM_001256798.1	NOL4L	93	59	29	0	0	29	30	-0.323343	1106635	288789	539317	0.230574	0.962025	0.0678736	0.854087
NM_030753.4	WNT3	84	54	31	3	1	27	23	1.44783	1106635	288789	539317	0.0647546	0.579129	0.0679956	0.854087
NR_015341.2	SMURF2P1-LRRC37BP1	75	49	23	1	2	20	26	-2.29882	1106635	288789	539317	0.284394	1	0.0676117	0.854087
NM_000676.2	ADORA2B	40	29	17	1	0	16	12	2.08921	1106635	288789	539317	0.066392	0.583959	0.0673739	0.854087
NM_139246.4	TSTD2	40	29	18	1	0	17	11	3.14434	1106635	288789	539317	0.0420638	0.45665	0.0673739	0.854087
NM_080822.2	OVCA2	35	26	22	8	11	3	4	-0.96441	1106635	288789	539317	0.00150021	0.0590875	0.0683942	0.854087
NM_014232.2	VAMP2	25	20	13	3	4	6	7	-0.775464	1106635	288789	539317	0.0371521	0.436712	0.0678383	0.854087
NM_001185092.1	NIT1	25	20	15	3	7	5	5	0	1106635	288789	539317	0.0108859	0.213564	0.0678383	0.854087
NM_003488.3	AKAP1	17	15	6	1	0	5	9	-3.01739	1106635	288789	539317	0.336025	1	0.0679277	0.854087
NM_001624.3	CRYBG1	17	15	3	0	0	3	12	-6.71885	1106635	288789	539317	0.814511	1	0.0679277	0.854087
NM_001100396.1	C2orf73	17	15	2	0	0	2	13	-8.30657	1106635	288789	539317	0.927259	1	0.0679277	0.854087
NM_001318133.1	TEX36	17	15	10	0	0	10	5	3.66372	1106635	288789	539317	0.037763	0.436712	0.0679277	0.854087
NM_001350758.1	C1orf109	17	15	9	1	3	5	6	-0.831229	1106635	288789	539317	0.0712611	0.611638	0.0679277	0.854087
NM_003692.4	TMEFF1	17	15	6	1	0	5	9	-3.01739	1106635	288789	539317	0.336025	1	0.0679277	0.854087
NM_001014431.1;NM_001014432.1	AKT1	17	15	9	0	0	9	6	2.18616	1106635	288789	539317	0.0712611	0.611638	0.0679277	0.854087
NM_001195442.1	FAM240A	8	9	1	0	0	1	8	-6.27189	1106635	288789	539317	0.875926	1	0.0683447	0.854087
NR_134614.1	LOC105374972	8	9	7	0	0	7	2	4.49707	1106635	288789	539317	0.0216621	0.326244	0.0683447	0.854087
NM_001185095.1;NM_001185096.1;NM_031426.3;NR_033701.1	AIF1L	8	9	7	2	1	4	2	1.99574	1106635	288789	539317	0.0216621	0.326244	0.0683447	0.854087
NR_138073.1;NR_138075.1;NR_138076.1	PAXX	8	9	3	1	1	1	6	-4.76971	1106635	288789	539317	0.405688	1	0.0683447	0.854087
NM_005517.3	HMGN2	8	9	6	1	2	3	3	0	1106635	288789	539317	0.0509361	0.508727	0.0683447	0.854087
NM_001288770.2;NM_001288771.2;NM_001351264.1	C17orf80	8	9	4	1	0	3	5	-1.85904	1106635	288789	539317	0.224223	0.943831	0.0683447	0.854087
NM_145244.3	DDIT4L	8	9	9	7	0	2	0	1.74126	1106635	288789	539317	0.00330664	0.10047	0.0683447	0.854087
NM_018004.2	TMEM45A	8	9	5	1	2	2	4	-1.99574	1106635	288789	539317	0.111559	0.753372	0.0683447	0.854087
NM_005746.2	NAMPT	8	9	4	0	0	4	5	-0.894632	1106635	288789	539317	0.224223	0.943831	0.0683447	0.854087
NM_015141.3	GPD1L	8	9	6	0	0	6	3	2.69027	1106635	288789	539317	0.0509361	0.508727	0.0683447	0.854087
NM_005273.3	GNB2	8	9	6	0	0	6	3	2.69027	1106635	288789	539317	0.0509361	0.508727	0.0683447	0.854087
NM_014689.2	DOCK10	8	9	5	0	0	5	4	0.894632	1106635	288789	539317	0.111559	0.753372	0.0683447	0.854087
NM_172367.2	TUSC5	8	9	6	0	0	6	3	2.69027	1106635	288789	539317	0.0509361	0.508727	0.0683447	0.854087
NM_001111067.2;NM_001347663.1;NM_001347664.1;NM_001347665.1;NM_001347666.1	ACVR1	8	9	5	0	0	5	4	0.894632	1106635	288789	539317	0.111559	0.753372	0.0683447	0.854087
NM_001318758.1;NM_002504.5	NFX1	68	45	20	1	0	19	25	-2.36715	1106635	288789	539317	0.358891	1	0.068662	0.856426
NM_001008695.1;NM_030573.2	THAP7	30	23	18	3	2	13	5	5.4162	1106635	288789	539317	0.00556046	0.141203	0.0686815	0.856426
NM_152588.2	TMTC2	288	163	65	0	4	61	98	-5.88892	1106635	288789	539317	0.870326	1	0.0706332	0.858974
NM_013402.4	FADS1	117	72	49	9	0	40	23	5.3244	1106635	288789	539317	0.00449913	0.124555	0.0702394	0.858974
NR_037904.1	UBE2F-SCLY	115	71	22	0	0	22	49	-7.89529	1106635	288789	539317	0.929446	1	0.0690392	0.858974
NM_000477.6	ALB	97	61	30	9	5	16	31	-5.74803	1106635	288789	539317	0.237203	0.983585	0.0708439	0.858974
NR_126168.1	LOC221946	70	46	30	7	5	18	16	0.927109	1106635	288789	539317	0.0178531	0.289646	0.0707413	0.858974
NM_001172435.1;NM_012233.2	RAB3GAP1	54	37	15	3	4	8	22	-7.21857	1106635	288789	539317	0.462367	1	0.0695217	0.858974
NM_001184720.1;NM_001184721.1;NM_004130.3	GYG1	54	37	16	0	0	16	21	-2.20364	1106635	288789	539317	0.37262	1	0.0695217	0.858974
NR_038935.1	LOC100288846	42	30	30	19	11	0	0	0	1106635	288789	539317	4.41957e-05	0.00441407	0.0708745	0.858974
NM_001286550.1	CLPSL2	14	13	10	2	2	6	3	2.69027	1106635	288789	539317	0.0159979	0.271497	0.0698916	0.858974
NM_198524.2	TEX9	14	13	7	0	4	3	6	-2.69027	1106635	288789	539317	0.125134	0.814989	0.0698916	0.858974
NM_001023560.3;NM_001111039.2;NM_001287422.1;NM_152736.5	ZSCAN26	14	13	6	2	0	4	7	-2.50133	1106635	288789	539317	0.219129	0.943831	0.0698916	0.858974
NR_046090.1	LOC283214	14	13	9	0	0	9	4	3.91202	1106635	288789	539317	0.0335633	0.414802	0.0698916	0.858974
NM_002818.2	PSME2	14	13	13	4	0	9	0	7.64902	1106635	288789	539317	0.00133009	0.0541215	0.0698916	0.858974
NM_001193431.2;NM_001308297.1;NM_012411.5;NM_015967.6	PTPN22	14	13	13	3	1	9	0	7.64902	1106635	288789	539317	0.00133009	0.0541215	0.0698916	0.858974
NM_005320.2	HIST1H1D	14	13	13	5	8	0	0	0	1106635	288789	539317	0.00133009	0.0541215	0.0698916	0.858974
NM_001318193.1;NM_001318194.1;NM_002528.6	NTHL1	14	13	8	0	0	8	5	2.33341	1106635	288789	539317	0.0667758	0.583959	0.0698916	0.858974
NR_039880.1	MIR4727	14	13	13	7	6	0	0	0	1106635	288789	539317	0.00133009	0.0541215	0.0698916	0.858974
NR_110089.1	LINC02426	14	13	7	1	1	5	6	-0.831229	1106635	288789	539317	0.125134	0.814989	0.0698916	0.858974
NM_017677.3	MTMR8	14	13	9	1	0	8	4	3.22804	1106635	288789	539317	0.0335633	0.414802	0.0698916	0.858974
NM_001282663.1;NM_001282668.1;NM_001346292.1;NM_001346293.1;NM_001346294.1;NM_001346295.1;NM_001346296.1;NM_001346297.1;NM_001346298.1;NM_001346299.1;NM_014632.3;NR_144415.1;NR_144416.1;NR_144417.1;NR_144418.1;NR_144419.1;NR_144420.1	MICAL2	14	13	10	0	2	8	3	4.19245	1106635	288789	539317	0.0159979	0.271497	0.0698916	0.858974
NM_145296.1	CADM4	11	11	8	1	0	7	3	3.46574	1106635	288789	539317	0.028252	0.37992	0.070452	0.858974
NM_001256129.1;NM_138795.3	ARL8A	11	11	6	2	0	4	5	-0.894632	1106635	288789	539317	0.120448	0.795137	0.070452	0.858974
NM_001095.3;NM_020039.3;NR_046389.1	ASIC1	11	11	9	3	2	4	2	1.99574	1106635	288789	539317	0.0125128	0.231389	0.070452	0.858974
NM_001252091.1;NM_012219.4	MRAS	11	11	6	3	2	1	5	-3.93848	1106635	288789	539317	0.120448	0.795137	0.070452	0.858974
NM_001267868.1;NM_001267869.1;NM_001267870.1;NM_001267871.1;NM_198533.2;NM_198704.2;NM_198705.2;NM_198706.2;NM_198707.2;NM_198708.2	HSD11B1L	11	11	9	3	4	2	2	0	1106635	288789	539317	0.0125128	0.231389	0.070452	0.858974
NM_001127660.1;NM_014874.3	MFN2	11	11	0	0	0	0	11	-8.9083	1106635	288789	539317	1	1	0.070452	0.858974
NR_033879.1	SPATA3-AS1	11	11	11	2	4	5	0	4.63163	1106635	288789	539317	0.00212867	0.0728424	0.070452	0.858974
NM_152556.2	BMT2	11	11	8	0	0	8	3	4.19245	1106635	288789	539317	0.028252	0.37992	0.070452	0.858974
NR_038941.1	LOC100128531	11	11	6	1	2	3	5	-1.85904	1106635	288789	539317	0.120448	0.795137	0.070452	0.858974
NM_001012957.1;NM_001164537.1;NM_001164540.1;NM_018662.2	DISC1	11	11	7	0	0	7	4	2.50133	1106635	288789	539317	0.0602742	0.56382	0.070452	0.858974
NM_001252129.1;NM_012321.4	LSM4	11	11	7	0	0	7	4	2.50133	1106635	288789	539317	0.0602742	0.56382	0.070452	0.858974
NM_001305204.1	ZFP90	11	11	5	0	5	0	6	-5.46286	1106635	288789	539317	0.223068	0.943831	0.070452	0.858974
NM_002736.2	PRKAR2B	11	11	2	0	0	2	9	-5.90776	1106635	288789	539317	0.784431	1	0.070452	0.858974
NM_015207.1	OTUD3	11	11	5	0	0	5	6	-0.831229	1106635	288789	539317	0.223068	0.943831	0.070452	0.858974
NM_001282613.1;NM_001282614.1;NM_032735.2	BEST3	4	6	5	0	0	5	1	3.93848	1106635	288789	539317	0.0226048	0.330629	0.0709022	0.858974
NM_022096.5	ANKEF1	4	6	3	1	0	2	3	-1.03133	1106635	288789	539317	0.1602	0.905992	0.0709022	0.858974
NM_001032279.1;NM_005133.2	RCE1	4	6	5	2	0	3	1	2.07944	1106635	288789	539317	0.0226048	0.330629	0.0709022	0.858974
NM_144679.2	TEPSIN	4	6	5	0	0	5	1	3.93848	1106635	288789	539317	0.0226048	0.330629	0.0709022	0.858974
NM_001316964.1;NM_001316965.1;NM_025232.3	REEP4	4	6	6	2	2	2	0	1.74126	1106635	288789	539317	0.00760006	0.173649	0.0709022	0.858974
NM_018290.3	PGM2	4	6	5	1	1	3	1	2.07944	1106635	288789	539317	0.0226048	0.330629	0.0709022	0.858974
NR_037407.1	MIR3613	4	6	6	4	2	0	0	0	1106635	288789	539317	0.00760006	0.173649	0.0709022	0.858974
NM_001319942.1;NM_206832.2	TMIGD1	4	6	2	0	1	1	4	-3.04385	1106635	288789	539317	0.361727	1	0.0709022	0.858974
NM_001303052.1;NM_001329844.1;NM_001329845.1;NM_001329846.1;NM_001329847.1;NM_001329848.1;NM_001329849.1;NM_001329851.1;NM_001329852.1;NM_015025.3	MYT1L	4	6	3	0	0	3	3	0	1106635	288789	539317	0.1602	0.905992	0.0709022	0.858974
NR_146292.1	TDRKH-AS1	4	6	2	0	0	2	4	-1.99574	1106635	288789	539317	0.361727	1	0.0709022	0.858974
NM_001354924.1;NM_001354925.1;NM_002198.2;NR_149068.1	IRF1	4	6	5	1	2	2	1	1.04811	1106635	288789	539317	0.0226048	0.330629	0.0709022	0.858974
NM_014077.3	FAM32A	4	6	0	0	0	0	6	-5.46286	1106635	288789	539317	1	1	0.0709022	0.858974
NM_001304548.1	CFAP47	4	6	1	0	0	1	5	-3.93848	1106635	288789	539317	0.686318	1	0.0709022	0.858974
NM_032319.2;NR_144358.1	PRADC1	4	6	5	0	0	5	1	3.93848	1106635	288789	539317	0.0226048	0.330629	0.0709022	0.858974
NM_001080527.1	MYO7B	4	6	2	0	0	2	4	-1.99574	1106635	288789	539317	0.361727	1	0.0709022	0.858974
NR_103859.1	LINC01082	79	51	28	4	7	17	23	-2.51862	1106635	288789	539317	0.102783	0.753372	0.0713189	0.863522
NR_121197.1	LOC102724601	22	18	14	1	0	13	4	6.31083	1106635	288789	539317	0.0095864	0.196375	0.0718247	0.866129
NM_024771.3	NAA40	22	18	5	1	0	4	13	-6.31083	1106635	288789	539317	0.684221	1	0.0718247	0.866129
NM_001164232.1;NM_015214.2	DDHD2	22	18	10	0	0	10	8	1.33032	1106635	288789	539317	0.107815	0.753372	0.0718247	0.866129
NM_001321335.1;NM_170746.3	SELENOH	22	18	13	3	5	5	5	0	1106635	288789	539317	0.0186937	0.300627	0.0718247	0.866129
NM_015696.4	GPX7	22	18	5	0	0	5	13	-5.4162	1106635	288789	539317	0.684221	1	0.0718247	0.866129
NM_001253676.1	TBPL1	22	18	9	3	5	1	9	-6.95587	1106635	288789	539317	0.175614	0.928027	0.0718247	0.866129
NM_001323374.1;NM_001323376.1;NM_001744.5	CAMK4	22	18	5	0	2	3	13	-7.27524	1106635	288789	539317	0.684221	1	0.0718247	0.866129
NM_001317931.1;NM_003116.2	SPAG4	49	34	21	7	5	9	13	-2.39881	1106635	288789	539317	0.0423308	0.45665	0.0719864	0.867577
NM_001004316.2	LEKR1	99	62	31	0	0	31	31	0	1106635	288789	539317	0.215665	0.943831	0.0722971	0.868557
NM_001139456.1	SVOPL	56	38	27	1	1	25	11	6.40619	1106635	288789	539317	0.00787183	0.176655	0.0721597	0.868557
NM_001135570.1	C12orf73	37	27	17	1	5	11	10	0.612942	1106635	288789	539317	0.0416341	0.45665	0.0724006	0.868557
NM_006136.2	CAPZA2	37	27	7	2	0	5	20	-8.74088	1106635	288789	539317	0.833682	1	0.0724006	0.868557
NR_135616.1	LOC105373185	37	27	27	12	13	2	0	1.74126	1106635	288789	539317	8.0789e-05	0.00694659	0.0724006	0.868557
NM_004064.4	CDKN1B	37	27	20	8	5	7	7	0	1106635	288789	539317	0.00839688	0.182958	0.0724006	0.868557
NR_038458.1	TOB1-AS1	37	27	22	14	7	1	5	-3.93848	1106635	288789	539317	0.00250857	0.0827235	0.0724006	0.868557
NR_027412.1	LINC00910	37	27	21	10	3	8	6	1.50218	1106635	288789	539317	0.00465012	0.127551	0.0724006	0.868557
NR_027435.1	ARRDC3-AS1	173	102	39	8	9	22	63	-10.7697	1106635	288789	539317	0.818202	1	0.0726672	0.870884
NM_001297741.1;NM_032320.6	BTBD10	110	68	40	0	0	40	28	3.5374	1106635	288789	539317	0.0472419	0.486977	0.072678	0.870884
NM_005127.2	CLEC2B	396	219	145	27	13	105	74	4.4824	1106635	288789	539317	0.000397131	0.0225264	0.0729051	0.872468
NM_001351444.1;NM_015021.2	ZNF292	241	138	65	4	3	58	73	-2.73919	1106635	288789	539317	0.429065	1	0.0733953	0.872468
NM_001030006.1;NM_001282.2	AP2B1	160	95	39	1	1	37	56	-4.49288	1106635	288789	539317	0.675826	1	0.0731513	0.872468
NR_134908.1	LINC01841	147	88	51	0	2	49	37	2.98911	1106635	288789	539317	0.050118	0.505881	0.0733581	0.872468
NM_017780.3	CHD7	90	57	21	0	3	18	36	-6.30315	1106635	288789	539317	0.713435	1	0.0729152	0.872468
NR_110123.1;NR_110125.1	GRM7-AS3	81	52	29	0	0	29	23	2.11805	1106635	288789	539317	0.091114	0.709434	0.0731261	0.872468
NM_001291815.1	HMCN2	32	24	12	0	4	8	12	-2.5264	1106635	288789	539317	0.184227	0.928027	0.073328	0.872468
NM_001031727.3;NM_001329572.1;NM_032285.3;NR_138051.1	MRI1	32	24	20	4	12	4	4	0	1106635	288789	539317	0.002533	0.0831349	0.073328	0.872468
NM_001018009.3	SH3BP5	27	21	15	6	4	5	6	-0.831229	1106635	288789	539317	0.0176268	0.289263	0.073318	0.872468
NM_001134367.3;NM_003043.5;NR_103507.2	SLC6A6	27	21	7	0	1	6	14	-5.1172	1106635	288789	539317	0.573801	1	0.073318	0.872468
NM_006950.3;NM_133499.2	SYN1	27	21	11	0	0	11	10	0.612942	1106635	288789	539317	0.145962	0.87906	0.073318	0.872468
NM_004943.1	DMWD	27	21	19	11	2	6	2	3.7216	1106635	288789	539317	0.00120403	0.0509665	0.073318	0.872468
NM_021625.4	TRPV4	27	21	14	0	0	14	7	4.34173	1106635	288789	539317	0.0317396	0.398164	0.073318	0.872468
NR_110722.1	LINC01741	27	21	6	0	0	6	15	-5.62749	1106635	288789	539317	0.705618	1	0.073318	0.872468
NM_001035006.2;NM_001199341.1;NM_001199344.1	RPL17	44	31	5	0	5	0	26	-15.6713	1106635	288789	539317	0.983673	1	0.0742822	0.881505
NM_012121.4	CDC42EP4	44	31	23	0	0	23	8	7.60622	1106635	288789	539317	0.00666496	0.160282	0.0742822	0.881505
NM_001353979.1;NM_001353981.1;NM_001353982.1;NR_148672.1;NR_148673.1;NR_148674.1	KDM5C	44	31	25	6	5	14	6	5.1172	1106635	288789	539317	0.00210746	0.072473	0.0742822	0.881505
NM_014181.2	LGALSL	245	140	114	38	56	20	26	-2.29882	1106635	288789	539317	6.05436e-07	0.000130287	0.0744496	0.882989
NR_130765.1	BISPR	92	58	37	4	9	24	21	1.1637	1106635	288789	539317	0.0193286	0.304502	0.0745042	0.883135
NM_001199165.3;NM_001353128.1;NM_001353129.1	CEP112	164	97	59	0	0	59	38	4.82145	1106635	288789	539317	0.0229236	0.331606	0.0748424	0.88664
NM_001319055.1	GEMIN7	310	174	78	0	8	70	96	-3.97829	1106635	288789	539317	0.633016	1	0.0751216	0.888659
NM_001145415.1;NM_012432.3	SETDB1	103	64	27	1	1	25	37	-3.7753	1106635	288789	539317	0.526425	1	0.0751405	0.888659
NM_032345.2	PYM1	103	64	32	2	1	29	32	-0.948459	1106635	288789	539317	0.221993	0.943831	0.0751405	0.888659
NM_001308423.1	PIGBOS1	19	16	10	0	0	10	6	2.83249	1106635	288789	539317	0.0603148	0.56382	0.0756968	0.891199
NM_001142883.1;NM_054111.4	IP6K3	19	16	11	1	0	10	5	3.66372	1106635	288789	539317	0.0323647	0.403814	0.0756968	0.891199
NM_032140.2;NR_138150.1	ENKD1	19	16	14	7	0	7	2	4.49707	1106635	288789	539317	0.00385902	0.110045	0.0756968	0.891199
NM_001006946.1	SDC1	19	16	12	0	1	11	4	5.1713	1106635	288789	539317	0.0165893	0.27814	0.0756968	0.891199
NM_005479.3	FRAT1	19	16	16	7	9	0	0	0	1106635	288789	539317	0.000780095	0.0376067	0.0756968	0.891199
NM_005567.3	LGALS3BP	19	16	6	0	3	3	10	-5.52277	1106635	288789	539317	0.417496	1	0.0756968	0.891199
NM_001113348.1	ECE1	19	16	9	0	0	9	7	1.4107	1106635	288789	539317	0.106886	0.753372	0.0756968	0.891199
NM_001135694.2;NM_005662.6	VDAC3	19	16	7	0	0	7	9	-1.4107	1106635	288789	539317	0.282775	1	0.0756968	0.891199
NM_012197.3	RABGAP1	389	215	78	0	1	77	137	-7.64184	1106635	288789	539317	0.987281	1	0.0758367	0.892342
NM_175617.3	MT1E	39	28	15	4	1	10	13	-1.75247	1106635	288789	539317	0.13321	0.832116	0.0762873	0.897138
NM_001256303.1;NM_001256304.2;NM_001320932.1;NM_001320933.1;NM_001320934.1;NM_001320935.1;NM_001351381.1;NM_001351382.1;NM_001351383.1;NM_001351384.1;NM_001351385.1;NM_001351386.1;NM_001351387.1;NM_001351388.1;NM_001351390.1;NM_001351392.1;NM_001351393.1;NM_001351394.1;NM_001351395.1;NM_021907.4;NM_033147.3;NM_033148.3;NM_183360.2;NM_183361.2;NR_147180.1	DTNB	183	107	70	2	0	68	37	6.77435	1106635	288789	539317	0.00492077	0.133224	0.0764736	0.898823
NR_022014.1	HMGN2P46	85	54	17	2	2	13	37	-9.04196	1106635	288789	539317	0.871756	1	0.076649	0.900378
NM_001257408.1;NM_001257409.1;NM_001257414.1;NM_001284514.1;NM_001284515.1;NM_012481.4;NM_183228.2;NM_183229.2;NM_183230.2;NM_183231.2;NM_183232.2	IKZF3	60	40	26	2	2	22	14	3.60355	1106635	288789	539317	0.0236987	0.339524	0.0772633	0.907084
NM_001270425.1;NM_003618.3	MAP4K3	1419	738	487	23	7	457	251	10.0468	1106635	288789	539317	1.90235e-07	4.72734e-05	0.079536	0.909669
NR_109882.1	LOC101927421	758	404	166	0	0	166	238	-5.47906	1106635	288789	539317	0.982934	1	0.077908	0.909669
NM_001271946.1;NM_003062.3	SLIT3	679	363	227	0	0	227	136	7.60528	1106635	288789	539317	0.000867142	0.0402238	0.0825529	0.909669
NM_015957.3	APIP	307	172	113	2	2	109	59	7.6908	1106635	288789	539317	0.00137528	0.0556349	0.0790699	0.909669
NR_036473.1	SNHG3	298	167	79	9	54	16	88	-17.4866	1106635	288789	539317	0.470835	1	0.081969	0.909669
NM_001122681.1	SH3BP2	267	151	120	37	52	31	31	0	1106635	288789	539317	1.21704e-06	0.000237425	0.0799529	0.909669
NR_146959.1	LMBR1	252	143	82	4	1	77	61	2.8099	1106635	288789	539317	0.0494178	0.499297	0.0813341	0.909669
NM_014981.1	MYH15	201	116	62	3	4	55	54	0.208811	1106635	288789	539317	0.141299	0.867972	0.0828638	0.909669
NM_174908.3;NM_178335.2	CCDC50	180	105	62	4	9	49	43	1.41937	1106635	288789	539317	0.0375013	0.436712	0.0812598	0.909669
NR_038110.1;NR_038111.1	SNHG16	172	101	40	4	5	31	61	-7.24509	1106635	288789	539317	0.768547	1	0.0781191	0.909669
NM_001321126.1	PHF7	161	95	50	7	11	32	45	-3.50998	1106635	288789	539317	0.160621	0.907637	0.0796911	0.909669
NR_045058.1	UBTF	159	94	39	7	6	26	55	-7.70531	1106635	288789	539317	0.662888	1	0.0788166	0.909669
NM_000885.5	ITGA4	148	88	28	3	4	21	60	-10.5962	1106635	288789	539317	0.955222	1	0.0802056	0.909669
NM_014912.4	CPEB3	148	88	62	5	4	53	26	7.28482	1106635	288789	539317	0.00155439	0.0609893	0.0802056	0.909669
NM_004514.3	FOXK2	118	72	33	2	1	30	39	-2.6193	1106635	288789	539317	0.393832	1	0.0777006	0.909669
NM_000046.4	ARSB	109	67	52	9	6	37	15	7.99943	1106635	288789	539317	0.000383024	0.0219048	0.0792516	0.909669
NR_135098.1	LOC105371433	100	62	28	0	3	25	34	-2.9219	1106635	288789	539317	0.404972	1	0.0806137	0.909669
NM_012425.3;NM_152724.2	RSU1	96	60	38	11	4	23	22	0.387655	1106635	288789	539317	0.0214534	0.326244	0.0776077	0.909669
NM_001321343.1;NM_001321344.1;NM_001321345.1;NM_001321346.1	TMEM182	89	56	22	0	0	22	34	-4.05278	1106635	288789	539317	0.627102	1	0.0800526	0.909669
NM_004739.3	MTA2	87	55	41	9	8	24	14	4.36794	1106635	288789	539317	0.00177115	0.0672573	0.0783655	0.909669
NM_016089.2	ZNF589	78	50	34	0	2	32	16	6.05711	1106635	288789	539317	0.0102044	0.205866	0.0786847	0.909669
NM_001278618.1;NM_002827.3	PTPN1	73	47	22	0	0	22	25	-1.13088	1106635	288789	539317	0.313868	1	0.0826512	0.909669
NM_020805.2	KLHL14	73	47	31	5	2	24	16	3.36734	1106635	288789	539317	0.0178234	0.289646	0.0826512	0.909669
NM_001109903.1;NM_032814.3	RNFT2	71	46	20	1	0	19	26	-2.72399	1106635	288789	539317	0.421879	1	0.0805461	0.909669
NM_001127715.2;NM_139244.4	STXBP5	64	42	19	2	3	14	23	-3.9912	1106635	288789	539317	0.351528	1	0.0821423	0.909669
NM_001005376.2	PLAUR	62	41	25	3	5	17	16	0.471979	1106635	288789	539317	0.0467488	0.484177	0.0797304	0.909669
NM_014700.3	RAB11FIP3	55	37	12	1	0	11	25	-6.40619	1106635	288789	539317	0.757534	1	0.0806094	0.909669
NR_146916.1	SELENOV	48	33	16	1	4	11	17	-3.14434	1106635	288789	539317	0.238473	0.985082	0.0808232	0.909669
NM_145199.2	LIPT1	41	29	7	0	0	7	22	-7.94528	1106635	288789	539317	0.893701	1	0.0800558	0.909669
NR_002187.3	TPI1P2	41	29	29	10	19	0	0	0	1106635	288789	539317	6.66433e-05	0.00604832	0.0800558	0.909669
NR_046201.1	LOC400684	41	29	22	4	4	14	7	4.34173	1106635	288789	539317	0.00626925	0.154869	0.0800558	0.909669
NM_001330416.1	ST8SIA2	36	26	13	0	2	11	13	-1.13953	1106635	288789	539317	0.199595	0.928027	0.0821522	0.909669
NR_038892.1;NR_038893.1	CBR3-AS1	36	26	16	0	0	16	10	3.2853	1106635	288789	539317	0.057151	0.544526	0.0821522	0.909669
NM_001167830.1;NM_016040.4;NR_030761.1	TMED5	36	26	15	1	2	12	11	0.583143	1106635	288789	539317	0.089942	0.704576	0.0821522	0.909669
NM_001145440.2	TYW1B	36	26	12	0	0	12	14	-1.08862	1106635	288789	539317	0.280425	1	0.0821522	0.909669
NR_046410.1	POLD3	34	25	7	2	4	1	18	-11.8146	1106635	288789	539317	0.772987	1	0.0778175	0.909669
NR_045118.1	KCNIP2-AS1	34	25	13	1	1	11	12	-0.583143	1106635	288789	539317	0.158554	0.905992	0.0778175	0.909669
NM_001277372.2	KIAA2012	34	25	8	1	0	7	17	-5.81431	1106635	288789	539317	0.663744	1	0.0778175	0.909669
NM_002518.3	NPAS2	34	25	15	3	0	12	10	1.19609	1106635	288789	539317	0.0667398	0.583959	0.0778175	0.909669
NM_001330987.1	TMEM230	29	22	10	0	2	8	12	-2.5264	1106635	288789	539317	0.277394	1	0.0785871	0.909669
NM_001353991.1;NM_001353992.1;NM_001353993.1;NM_001353994.1	MTMR1	29	22	7	1	0	6	15	-5.62749	1106635	288789	539317	0.638633	1	0.0785871	0.909669
NR_028057.1	PLCXD1	29	22	12	2	0	10	10	0	1106635	288789	539317	0.124409	0.814989	0.0785871	0.909669
NM_004688.2	NMI	29	22	18	8	2	8	4	3.22804	1106635	288789	539317	0.00429404	0.120476	0.0785871	0.909669
NM_001351397.1;NM_001351398.1;NM_001351399.1	LPAR1	24	19	14	0	0	14	5	5.94842	1106635	288789	539317	0.0161433	0.272854	0.0781374	0.909669
NM_001288829.1;NM_001288830.1;NM_001288831.1;NM_001288832.1	FCRLB	24	19	17	3	13	1	2	-1.04811	1106635	288789	539317	0.00204051	0.0708714	0.0781374	0.909669
NR_135665.1	LOC105370941	24	19	19	9	10	0	0	0	1106635	288789	539317	0.000440856	0.0244745	0.0781374	0.909669
NM_001199160.1;NM_001199161.1;NM_001199162.1;NM_001351098.1;NM_001351099.1;NM_001351100.1;NM_001351101.1;NM_001351102.1;NM_001351103.1;NM_001351104.1;NM_001351105.1;NM_001351106.1;NM_001351107.1;NM_001351108.1;NM_006677.2	USP19	24	19	8	0	0	8	11	-1.94326	1106635	288789	539317	0.337695	1	0.0781374	0.909669
NM_001190945.1	TRAF1	21	17	14	0	0	14	3	7.80747	1106635	288789	539317	0.00720979	0.170632	0.0830617	0.909669
NM_004229.3	MED14	21	17	6	0	2	4	11	-5.1713	1106635	288789	539317	0.497595	1	0.0830617	0.909669
NM_004041.4;NM_020251.3	ARRB1	21	17	11	0	0	11	6	3.44544	1106635	288789	539317	0.0511986	0.509643	0.0830617	0.909669
NM_015164.3	PLEKHM2	21	17	2	0	0	2	15	-9.3491	1106635	288789	539317	0.966188	1	0.0830617	0.909669
NM_177937.2	GOLM1	21	17	12	0	1	11	5	4.27667	1106635	288789	539317	0.0277648	0.376584	0.0830617	0.909669
NM_007065.3	CDC37	21	17	4	0	1	3	13	-7.27524	1106635	288789	539317	0.790963	1	0.0830617	0.909669
NM_001958.3	EEF1A2	21	17	12	4	1	7	5	1.60669	1106635	288789	539317	0.0277648	0.376584	0.0830617	0.909669
NM_003897.3	IER3	21	17	15	6	6	3	2	1.03133	1106635	288789	539317	0.00347512	0.10275	0.0830617	0.909669
NM_001256068.1	NOXA1	21	17	5	0	0	5	12	-4.85981	1106635	288789	539317	0.64966	1	0.0830617	0.909669
NM_001128613.2;NM_032344.3	NUDT22	21	17	11	0	7	4	6	-1.72586	1106635	288789	539317	0.0511986	0.509643	0.0830617	0.909669
NM_003259.3	ICAM5	21	17	10	1	5	4	7	-2.50133	1106635	288789	539317	0.0901225	0.704576	0.0830617	0.909669
NM_001349178.1;NR_146068.1	XYLB	21	17	6	0	1	5	11	-4.27667	1106635	288789	539317	0.497595	1	0.0830617	0.909669
NM_001040667.2;NM_001538.3	HSF4	16	14	14	5	5	4	0	3.737	1106635	288789	539317	0.00128389	0.0535999	0.0792089	0.909669
NM_001142623.1;NM_032484.4	GHDC	16	14	5	1	2	2	9	-5.90776	1106635	288789	539317	0.445826	1	0.0792089	0.909669
NM_001317195.1;NM_001317196.1;NM_001793.5	CDH3	16	14	12	0	0	12	2	7.75018	1106635	288789	539317	0.00661192	0.159927	0.0792089	0.909669
NR_051966.1	LINC00359	16	14	7	0	0	7	7	0	1106635	288789	539317	0.182064	0.928027	0.0792089	0.909669
NM_001080395.2	AATK	16	14	9	1	0	8	5	2.33341	1106635	288789	539317	0.0566397	0.544526	0.0792089	0.909669
NM_001277378.1	C19orf67	16	14	8	1	4	3	6	-2.69027	1106635	288789	539317	0.104683	0.753372	0.0792089	0.909669
NM_001286699.1;NM_001286700.1;NM_005772.4	RCL1	16	14	3	0	0	3	11	-6.13571	1106635	288789	539317	0.785088	1	0.0792089	0.909669
NR_047575.1	TMEM44-AS1	13	12	5	0	1	4	7	-2.50133	1106635	288789	539317	0.31017	1	0.0819167	0.909669
NM_001320819.1;NM_001320820.1	COQ10B	13	12	8	1	1	6	4	1.72586	1106635	288789	539317	0.0515469	0.511402	0.0819167	0.909669
NM_001130913.1	ZNF720	13	12	7	1	0	6	5	0.831229	1106635	288789	539317	0.100605	0.746011	0.0819167	0.909669
NR_024250.1	FAM86JP	13	12	6	1	1	4	6	-1.72586	1106635	288789	539317	0.183571	0.928027	0.0819167	0.909669
NM_152435.2	AMDHD1	13	12	0	0	0	0	12	-9.49144	1106635	288789	539317	1	1	0.0819167	0.909669
NM_001143888.2;NM_001143889.2;NM_001143890.2;NM_001300958.1;NM_018045.7;NR_125352.1	BSDC1	13	12	9	1	2	6	3	2.69027	1106635	288789	539317	0.0248962	0.351851	0.0819167	0.909669
NM_001204175.1;NM_001204176.1;NM_001204177.1;NM_001204178.1	CHODL	13	12	4	0	0	4	8	-3.22804	1106635	288789	539317	0.480093	1	0.0819167	0.909669
NM_001142603.2;NM_014773.4	DELE1	10	10	5	0	4	1	5	-3.93848	1106635	288789	539317	0.182631	0.928027	0.0829758	0.909669
NM_001288607.1;NM_001288608.1;NM_019032.5	ADAMTSL4	10	10	7	3	1	3	3	0	1106635	288789	539317	0.0445714	0.466358	0.0829758	0.909669
NR_110788.1	DSG1-AS1	10	10	6	0	0	6	4	1.72586	1106635	288789	539317	0.0936678	0.718266	0.0829758	0.909669
NM_001317783.1;NM_003313.3	TSTA3	10	10	6	0	2	4	4	0	1106635	288789	539317	0.0936678	0.718266	0.0829758	0.909669
NM_001282062.1	DOC2A	10	10	7	0	0	7	3	3.46574	1106635	288789	539317	0.0445714	0.466358	0.0829758	0.909669
NM_001199551.1;NM_001199552.1;NM_001321142.1;NM_001321143.1;NM_001321144.1	CIDEC	10	10	8	0	0	8	2	5.22378	1106635	288789	539317	0.0198956	0.309464	0.0829758	0.909669
NM_001130820.2;NM_001130821.2;NM_001130822.2;NM_001287526.1;NM_022777.3	IFT22	10	10	7	3	0	4	3	0.96441	1106635	288789	539317	0.0445714	0.466358	0.0829758	0.909669
NM_001008701.2;NM_014921.4	ADGRL1	10	10	7	2	0	5	3	1.85904	1106635	288789	539317	0.0445714	0.466358	0.0829758	0.909669
NM_032331.3	EEF1AKMT4	10	10	5	1	0	4	5	-0.894632	1106635	288789	539317	0.182631	0.928027	0.0829758	0.909669
NM_003655.2	CBX4	10	10	6	0	0	6	4	1.72586	1106635	288789	539317	0.0936678	0.718266	0.0829758	0.909669
NM_001347827.1	PDGFRA	10	10	5	0	0	5	5	0	1106635	288789	539317	0.182631	0.928027	0.0829758	0.909669
NM_001122.3;NR_038064.1	PLIN2	10	10	5	0	3	2	5	-2.89037	1106635	288789	539317	0.182631	0.928027	0.0829758	0.909669
NM_003254.2	TIMP1	10	10	5	0	0	5	5	0	1106635	288789	539317	0.182631	0.928027	0.0829758	0.909669
NM_014972.2	TCF25	10	10	3	0	2	1	7	-5.54518	1106635	288789	539317	0.523741	1	0.0829758	0.909669
NM_001126328.2;NM_032622.2	LNX1	7	8	6	3	0	3	2	1.03133	1106635	288789	539317	0.0351161	0.425676	0.0806494	0.909669
NM_001079684.2;NM_001079685.2;NM_001287335.1;NM_001287336.1;NM_020444.4;NR_109796.1;NR_109797.1;NR_109798.1;NR_109799.1;NR_109800.1	KIAA1191	7	8	6	0	0	6	2	3.7216	1106635	288789	539317	0.0351161	0.425676	0.0806494	0.909669
NR_026943.1	LOC642852	7	8	6	2	3	1	2	-1.04811	1106635	288789	539317	0.0351161	0.425676	0.0806494	0.909669
NM_006103.3	WFDC2	7	8	3	0	2	1	5	-3.93848	1106635	288789	539317	0.343283	1	0.0806494	0.909669
NM_001330107.1;NM_003635.3	NDST2	7	8	7	4	1	2	1	1.04811	1106635	288789	539317	0.0140228	0.247432	0.0806494	0.909669
NM_001923.4	DDB1	7	8	2	0	2	0	6	-5.46286	1106635	288789	539317	0.584517	1	0.0806494	0.909669
NM_001163474.1;NM_152557.4	ZNF746	7	8	6	1	0	5	2	2.89037	1106635	288789	539317	0.0351161	0.425676	0.0806494	0.909669
NM_001184996.1;NM_001308273.1;NM_030936.3	RNF32	7	8	5	0	0	5	3	1.85904	1106635	288789	539317	0.0821576	0.662914	0.0806494	0.909669
NM_001271848.1;NM_144566.2	ZNF700	7	8	3	0	1	2	5	-2.89037	1106635	288789	539317	0.343283	1	0.0806494	0.909669
NM_001286789.1;NM_001757.3	CBR1	7	8	8	0	6	2	0	1.74126	1106635	288789	539317	0.00529221	0.140012	0.0806494	0.909669
NM_003729.3	RTCA	7	8	6	0	0	6	2	3.7216	1106635	288789	539317	0.0351161	0.425676	0.0806494	0.909669
NR_033829.1	MIR4500HG	7	8	6	0	0	6	2	3.7216	1106635	288789	539317	0.0351161	0.425676	0.0806494	0.909669
NM_000265.5	NCF1	7	8	4	0	0	4	4	0	1106635	288789	539317	0.176868	0.928027	0.0806494	0.909669
NM_153018.2	ZFP3	7	8	4	0	3	1	4	-3.04385	1106635	288789	539317	0.176868	0.928027	0.0806494	0.909669
NM_001281528.1;NM_001281529.1;NM_006263.3;NM_176783.2	PSME1	3	5	1	0	0	1	4	-3.04385	1106635	288789	539317	0.604458	1	0.0822584	0.909669
NM_015964.3	TPPP3	3	5	4	0	0	4	1	3.04385	1106635	288789	539317	0.037489	0.436712	0.0822584	0.909669
NM_001252275.2;NM_006798.4	UGT2A1	3	5	1	0	1	0	4	-3.737	1106635	288789	539317	0.604458	1	0.0822584	0.909669
NM_001048265.1;NM_144654.2	C9orf116	3	5	1	0	0	1	4	-3.04385	1106635	288789	539317	0.604458	1	0.0822584	0.909669
NM_001184957.1;NM_001184958.1;NM_032137.4	C3orf20	3	5	1	0	0	1	4	-3.04385	1106635	288789	539317	0.604458	1	0.0822584	0.909669
NM_001287529.1;NM_174983.4	MFSD12	3	5	3	0	1	2	2	0	1106635	288789	539317	0.10761	0.753372	0.0822584	0.909669
NR_040023.1	ERVK13-1	3	5	5	2	2	1	0	0.693147	1106635	288789	539317	0.0120935	0.228039	0.0822584	0.909669
NM_001353366.1;NM_138400.1	NOM1	3	5	4	0	4	0	1	-0.693147	1106635	288789	539317	0.037489	0.436712	0.0822584	0.909669
NR_037585.1;NR_037586.1	LINC01549	3	5	3	0	2	1	2	-1.04811	1106635	288789	539317	0.10761	0.753372	0.0822584	0.909669
NR_046901.1	HLX-AS1	3	5	4	0	1	3	1	2.07944	1106635	288789	539317	0.037489	0.436712	0.0822584	0.909669
NM_182577.2	ODF3L2	3	5	2	0	0	2	3	-1.03133	1106635	288789	539317	0.277021	1	0.0822584	0.909669
NM_001080433.1;NM_001348512.1;NM_001348513.1;NM_001348514.1;NM_001348515.1;NM_001348516.1	CCDC85A	3	5	1	0	0	1	4	-3.04385	1106635	288789	539317	0.604458	1	0.0822584	0.909669
NM_001171747.1;NM_024616.2	C3orf52	3	5	4	1	1	2	1	1.04811	1106635	288789	539317	0.037489	0.436712	0.0822584	0.909669
NR_125838.1	LOC101926915	3	5	0	0	0	0	5	-4.63163	1106635	288789	539317	1	1	0.0822584	0.909669
NM_001198862.1	TMEM206	3	5	4	1	0	3	1	2.07944	1106635	288789	539317	0.037489	0.436712	0.0822584	0.909669
NM_001190479.2	ANKRD63	3	5	5	4	1	0	0	0	1106635	288789	539317	0.0120935	0.228039	0.0822584	0.909669
NM_002430.2	MN1	3	5	3	1	0	2	2	0	1106635	288789	539317	0.10761	0.753372	0.0822584	0.909669
NR_120336.1	LINC01491	3	5	5	0	0	5	0	4.63163	1106635	288789	539317	0.0120935	0.228039	0.0822584	0.909669
NM_001039574.2;NM_004978.4;NR_036437.1	KCNC4	3	5	5	0	5	0	0	0	1106635	288789	539317	0.0120935	0.228039	0.0822584	0.909669
NM_172313.2	CSF3R	3	5	4	1	1	2	1	1.04811	1106635	288789	539317	0.037489	0.436712	0.0822584	0.909669
NM_183376.2	ARRDC4	3	5	2	0	0	2	3	-1.03133	1106635	288789	539317	0.277021	1	0.0822584	0.909669
NM_006156.2	NEDD8	3	5	2	0	0	2	3	-1.03133	1106635	288789	539317	0.277021	1	0.0822584	0.909669
NM_173595.3	ANKRD52	3	5	4	1	2	1	1	0	1106635	288789	539317	0.037489	0.436712	0.0822584	0.909669
NM_021116.3	ADCY1	3	5	2	0	0	2	3	-1.03133	1106635	288789	539317	0.277021	1	0.0822584	0.909669
NR_028032.1	HCG9	3	5	1	0	0	1	4	-3.04385	1106635	288789	539317	0.604458	1	0.0822584	0.909669
NM_001349127.1;NM_001349128.1;NM_001349129.1;NM_152499.3;NR_146064.1	CCDC24	3	5	0	0	0	0	5	-4.63163	1106635	288789	539317	1	1	0.0822584	0.909669
NM_021973.2	HAND2	3	5	5	3	2	0	0	0	1106635	288789	539317	0.0120935	0.228039	0.0822584	0.909669
NR_135083.1	LOC105369632	281	158	83	5	1	77	75	0.325559	1106635	288789	539317	0.176314	0.928027	0.0832094	0.910809
NR_110099.1	SNHG21	57	38	21	1	6	14	17	-1.47258	1106635	288789	539317	0.113616	0.765041	0.0833432	0.911318
NM_015659.2	RSL1D1	57	38	8	0	5	3	30	-14.2401	1106635	288789	539317	0.972233	1	0.0833432	0.911318
NR_126059.1	LINC01560	104	64	64	18	46	0	0	0	1106635	288789	539317	1.8116e-07	4.55607e-05	0.083525	0.912828
NM_181808.3	POLN	128	77	46	1	2	43	31	3.33085	1106635	288789	539317	0.0407739	0.45665	0.0836028	0.91292
NR_036527.1;NR_036528.1;NR_036529.1	LOC100499484-C9ORF174	43	30	18	2	1	15	12	1.59891	1106635	288789	539317	0.065901	0.583959	0.0837084	0.91292
NM_001350151.1	FBLIM1	43	30	16	0	7	9	14	-2.93103	1106635	288789	539317	0.145612	0.878726	0.0837084	0.91292
NM_001398.2	ECH1	31	23	18	5	5	8	5	2.33341	1106635	288789	539317	0.00711555	0.168784	0.0836491	0.91292
NR_027058.1	SNHG20	171	100	68	15	12	41	32	2.51694	1106635	288789	539317	0.00268247	0.0869471	0.0839184	0.913274
NM_006521.5	TFE3	156	92	48	5	6	37	44	-1.81584	1106635	288789	539317	0.179873	0.928027	0.0839481	0.913274
NM_145870.2;NM_145871.2	GSTZ1	50	34	16	1	0	15	18	-1.41741	1106635	288789	539317	0.281143	1	0.0839596	0.913274
NM_001104647.1;NM_018155.2	SLC25A36	50	34	8	0	0	8	26	-8.7063	1106635	288789	539317	0.933974	1	0.0839596	0.913274
NM_001011663.1;NM_032154.3	PCGF6	50	34	17	1	6	10	17	-3.75728	1106635	288789	539317	0.210285	0.936325	0.0839596	0.913274
NM_001142800.1;NM_001292009.1	EYS	607	326	218	0	5	213	108	9.78862	1106635	288789	539317	4.65599e-05	0.00456177	0.0841973	0.913713
NM_001251935.1	NR1H3	84	53	33	8	9	16	20	-1.79185	1106635	288789	539317	0.0326733	0.406935	0.0842626	0.913713
NM_001317935.1	UVSSA	84	53	36	10	11	15	17	-0.962279	1106635	288789	539317	0.0102382	0.205866	0.0842626	0.913713
NM_017825.2	ADPRHL2	26	20	9	0	0	9	11	-1.25928	1106635	288789	539317	0.290017	1	0.084165	0.913713
NM_198489.2;NR_104049.1;NR_104050.1;NR_104051.1	CCDC84	26	20	0	0	0	0	20	-13.3725	1106635	288789	539317	1	1	0.084165	0.913713
NM_001025160.2;NM_001784.4;NM_078481.3	ADGRE5	26	20	16	3	3	10	4	4.55836	1106635	288789	539317	0.00731499	0.171181	0.084165	0.913713
NM_001202558.1;NM_001202559.1	CHURC1-FNTB	420	230	81	0	0	81	149	-8.20503	1106635	288789	539317	0.995664	1	0.0843078	0.913729
NR_135674.1	LOC105371814	228	130	65	0	1	64	65	-0.184229	1106635	288789	539317	0.285478	1	0.0856108	0.926888
NM_001013836.1;NM_001013837.1;NM_001304523.1;NM_001304524.1;NM_003550.2	MAD1L1	228	130	82	0	0	82	48	6.31884	1106635	288789	539317	0.00882544	0.186327	0.0856108	0.926888
NR_136528.1;NR_136529.1	ZNF460-AS1	119	72	49	0	2	47	23	7.04925	1106635	288789	539317	0.00578622	0.146048	0.0857102	0.927483
NM_014067.3	MACROD1	59	39	31	1	1	29	8	9.72427	1106635	288789	539317	0.00172169	0.0660636	0.0860089	0.929752
NM_001145158.1;NM_006620.3	HBS1L	59	39	23	1	2	20	16	1.79185	1106635	288789	539317	0.0695061	0.605538	0.0860089	0.929752
NM_004746.3	DLGAP1	1249	650	374	0	1	373	276	5.00216	1106635	288789	539317	0.0112572	0.218898	0.0914532	0.931071
NM_001146216.2;NM_001330521.1;NM_001352778.1;NM_001352780.1;NM_001352785.1;NM_001352786.1;NM_001352787.1;NM_001352788.1;NM_001352789.1;NM_001352792.1;NM_001352793.1;NM_001352794.1;NM_001352795.1;NM_001352799.1;NR_148049.1;NR_148051.1	TACC1	656	350	158	2	2	154	192	-3.26016	1106635	288789	539317	0.828384	1	0.0913712	0.931071
NM_001349608.1;NM_001349609.1;NM_001349610.1;NM_001349612.1;NM_015215.3	CAMTA1	605	324	126	2	5	119	198	-7.3563	1106635	288789	539317	0.991782	1	0.0913302	0.931071
NM_006035.3	CDC42BPB	568	304	190	2	2	186	114	6.99724	1106635	288789	539317	0.00207668	0.0717692	0.100185	0.931071
NM_015245.2	ANKS1A	488	263	127	1	2	124	136	-1.28919	1106635	288789	539317	0.526971	1	0.101221	0.931071
NM_001116.3	ADCY9	452	246	162	11	4	147	84	7.55248	1106635	288789	539317	0.000421514	0.0236524	0.0883852	0.931071
NM_001300964.1	CDK19	420	228	183	64	51	68	45	4.71641	1106635	288789	539317	1.51206e-08	6.06977e-06	0.102481	0.931071
NR_103868.1	CYP3A43	353	194	80	0	0	80	114	-4.62124	1106635	288789	539317	0.885944	1	0.0973748	0.931071
NM_001008493.2;NM_018212.5	ENAH	327	180	123	7	3	113	57	8.57593	1106635	288789	539317	0.000461141	0.0253042	0.103345	0.931071
NM_018460.3	ARHGAP15	312	172	56	1	0	55	116	-9.34123	1106635	288789	539317	0.996997	1	0.10608	0.931071
NM_001321967.1;NM_001321968.1;NM_001321969.1	ATAD1	285	158	94	1	0	93	64	4.63973	1106635	288789	539317	0.0300083	0.38714	0.106231	0.931071
NM_017768.4	LRRC40	272	153	93	7	0	86	60	4.39308	1106635	288789	539317	0.0158212	0.270699	0.0862756	0.931071
NM_001347952.1	RPH3A	266	149	60	0	0	60	89	-4.83159	1106635	288789	539317	0.862639	1	0.0958435	0.931071
NM_001349396.1;NM_001349398.1;NM_001349404.1	PEX5L	265	148	91	1	0	90	57	5.56975	1106635	288789	539317	0.0154833	0.266031	0.101492	0.931071
NM_001302084.1;NM_024650.3	C11orf80	237	134	54	5	5	44	80	-6.95452	1106635	288789	539317	0.8346	1	0.0940515	0.931071
NM_017671.4	FERMT1	232	132	92	24	7	61	40	4.67811	1106635	288789	539317	0.000604445	0.0314634	0.086775	0.931071
NM_017811.3	UBE2R2	219	124	65	7	7	51	59	-1.66102	1106635	288789	539317	0.199627	0.928027	0.101229	0.931071
NM_001351787.1	CARD8	208	119	91	19	28	44	28	4.54737	1106635	288789	539317	4.65859e-05	0.00456177	0.0912635	0.931071
NM_013451.3;NM_133337.2	MYOF	193	111	60	1	1	58	51	1.46287	1106635	288789	539317	0.134504	0.83835	0.0924243	0.931071
NM_001102397.2;NM_001102398.2;NM_001102399.2;NM_001297620.1;NM_001297621.1;NM_001297622.1;NM_005826.4	HNRNPR	189	108	87	13	4	70	21	12.4301	1106635	288789	539317	1.61662e-05	0.00193581	0.10467	0.931071
NM_144629.2	RFTN2	181	104	43	0	0	43	61	-3.91424	1106635	288789	539317	0.734512	1	0.10157	0.931071
NM_144732.4	HNRNPUL1	173	100	44	0	0	44	56	-2.67704	1106635	288789	539317	0.587253	1	0.0983127	0.931071
NM_001271960.1	SLC39A1	172	100	60	8	2	50	40	2.40733	1106635	288789	539317	0.0338305	0.417707	0.0909158	0.931071
NM_001080529.2	WIPF3	171	99	46	1	0	45	53	-1.80842	1106635	288789	539317	0.454137	1	0.0974727	0.931071
NM_001001740.3;NM_001286644.1;NM_022457.6	COP1	166	96	74	16	0	58	22	9.80309	1106635	288789	539317	0.000142531	0.0101584	0.102683	0.931071
NM_024908.3	WDR76	159	92	52	8	11	33	40	-1.95543	1106635	288789	539317	0.0934448	0.718266	0.107284	0.931071
NM_024874.4	KIAA0319L	157	91	56	7	4	45	35	2.62121	1106635	288789	539317	0.0292467	0.386819	0.106346	0.931071
NM_001316331.1	ABHD14A-ACY1	151	88	41	2	5	34	47	-3.38413	1106635	288789	539317	0.439086	1	0.103453	0.931071
NM_024715.3	TXNDC15	146	86	62	18	15	29	24	1.74131	1106635	288789	539317	0.00120247	0.0509665	0.0932555	0.931071
NR_132372.1	STT3A-AS1	146	86	59	3	1	55	27	7.35756	1106635	288789	539317	0.00371295	0.10678	0.0932555	0.931071
NM_001110.3;NM_001320570.1	ADAM10	143	84	61	6	2	53	23	8.3849	1106635	288789	539317	0.00120257	0.0509665	0.0993971	0.931071
NM_001317930.1	RANGAP1	143	84	55	5	0	50	29	5.61368	1106635	288789	539317	0.0105897	0.208537	0.0993971	0.931071
NM_001282476.1;NM_006380.3	APPBP2	136	81	45	2	2	41	36	1.34379	1106635	288789	539317	0.0999975	0.746011	0.0880404	0.931071
NM_001127890.4;NM_016630.6	SPG21	135	80	54	1	0	53	26	7.28482	1106635	288789	539317	0.00621919	0.153997	0.0950996	0.931071
NM_001316345.1;NM_021111.2	RECK	134	79	38	1	0	37	41	-1.06491	1106635	288789	539317	0.354123	1	0.102637	0.931071
NM_001167621.1;NM_013236.3	ATXN10	129	77	26	1	4	21	51	-8.73953	1106635	288789	539317	0.906599	1	0.0917076	0.931071
NM_001083893.1;NM_014574.3	STRN3	128	76	49	4	4	41	27	4.13561	1106635	288789	539317	0.0160655	0.272422	0.0991682	0.931071
NM_001330073.1;NM_004870.3;NR_024603.1	MPDU1	125	74	36	1	9	26	38	-3.69206	1106635	288789	539317	0.330121	1	0.105923	0.931071
NM_003580.3	NSMAF	123	73	51	3	1	47	22	7.43691	1106635	288789	539317	0.00445719	0.123723	0.104685	0.931071
NR_046376.1	LOC100128568	123	73	36	1	3	32	37	-1.45203	1106635	288789	539317	0.300879	1	0.104685	0.931071
NM_001134382.2	IQSEC1	122	73	53	1	0	52	20	9.36901	1106635	288789	539317	0.00177213	0.0672573	0.0955323	0.931071
NM_001802.1	CDR2	117	70	44	1	0	43	26	4.98819	1106635	288789	539317	0.0266164	0.369409	0.100843	0.931071
NR_135841.1;NR_135842.1;NR_135843.1;NR_135844.1;NR_135847.1;NR_135848.1;NR_135850.1;NR_135852.1;NR_135854.1	FAM219B	116	70	43	1	4	38	27	3.34431	1106635	288789	539317	0.0331258	0.412078	0.0917198	0.931071
NM_022171.2	TCTA	107	65	39	6	10	23	26	-1.10008	1106635	288789	539317	0.0484042	0.493836	0.0939878	0.931071
NM_001350579.1	LOC107984974	106	64	29	6	3	20	35	-5.15402	1106635	288789	539317	0.444464	1	0.102213	0.931071
NM_001322364.1;NM_001322365.1;NM_001358263.1;NM_033497.2;NM_033498.2;NM_033500.2	HK1	104	63	23	1	0	22	40	-5.71205	1106635	288789	539317	0.794454	1	0.10073	0.931071
NM_173554.2	CABCOCO1	97	60	33	5	10	18	27	-3.51133	1106635	288789	539317	0.114427	0.768766	0.0865155	0.931071
NM_032861.3	SERAC1	93	57	43	0	2	41	14	9.57465	1106635	288789	539317	0.00184836	0.0679542	0.101471	0.931071
NM_000421.3	KRT10	90	56	54	16	6	32	2	15.8965	1106635	288789	539317	2.74239e-06	0.000457957	0.0895326	0.931071
NR_110820.1	C3orf67-AS1	89	55	18	0	0	18	37	-6.58203	1106635	288789	539317	0.867588	1	0.0980108	0.931071
NR_103546.1	SPECC1L-ADORA2A	86	53	11	1	0	10	42	-12.1139	1106635	288789	539317	0.99471	1	0.105348	0.931071
NM_001301163.1;NM_032842.3	TMEM209	86	53	29	0	1	28	24	1.41026	1106635	288789	539317	0.140239	0.862255	0.105348	0.931071
NM_001242599.1;NM_001242600.1;NM_001323422.1;NM_001323423.1;NM_001323424.1;NM_004902.3;NM_184234.2;NR_040722.1;NR_040723.1;NR_040724.1	RBM39	86	53	29	9	12	8	24	-7.98296	1106635	288789	539317	0.140239	0.862255	0.105348	0.931071
NM_080664.2	DTD2	86	53	31	0	1	30	22	2.82904	1106635	288789	539317	0.0785907	0.648595	0.105348	0.931071
NM_001137550.1	LRRFIP1	85	53	23	0	0	23	30	-2.44139	1106635	288789	539317	0.476616	1	0.0944055	0.931071
NM_001163285.1;NM_001163286.1;NM_005243.3;NM_013986.3	EWSR1	85	53	9	2	5	2	44	-19.1644	1106635	288789	539317	0.998777	1	0.0944055	0.931071
NM_001145468.3;NM_001254732.2;NM_015330.4	SPECC1L	84	52	10	0	0	10	42	-12.1139	1106635	288789	539317	0.996735	1	0.103469	0.931071
NM_001354145.1	MIA2	84	52	22	2	0	20	30	-3.64014	1106635	288789	539317	0.532421	1	0.103469	0.931071
NR_111943.1	RPS17	84	52	31	7	7	17	21	-1.73166	1106635	288789	539317	0.0647546	0.579129	0.103469	0.931071
NM_001324310.1;NM_001324311.1;NM_014864.3	FAM20B	80	50	24	0	0	24	26	-0.723337	1106635	288789	539317	0.30979	1	0.0995809	0.931071
NR_136402.1	LOC100996842	79	50	39	10	2	27	11	7.11079	1106635	288789	539317	0.00118166	0.0508579	0.0887109	0.931071
NR_027447.1	MAN1B1-AS1	79	50	50	30	20	0	0	0	1106635	288789	539317	2.08432e-06	0.000362568	0.0887109	0.931071
NM_176806.3	MOCS2	79	50	28	1	1	26	22	1.48773	1106635	288789	539317	0.102783	0.753372	0.0887109	0.931071
NM_000935.2;NM_182943.2	PLOD2	78	49	35	0	1	34	14	7.65633	1106635	288789	539317	0.00661115	0.159927	0.0975704	0.931071
NM_001321149.1;NM_001351202.1;NM_014738.5	TMEM94	78	49	22	2	1	19	27	-3.07175	1106635	288789	539317	0.412288	1	0.0975704	0.931071
NM_001007102.3;NM_032438.3	L3MBTL3	77	49	18	0	0	18	31	-4.82092	1106635	288789	539317	0.701679	1	0.0867327	0.931071
NM_175854.7	PAN3	76	48	24	0	9	15	24	-3.85764	1106635	288789	539317	0.240478	0.989696	0.095514	0.931071
NR_134881.1	CNPY3	75	47	41	13	20	8	6	1.50218	1106635	288789	539317	0.000186878	0.0124629	0.105081	0.931071
[truncated: 18,875 more rows]

## Sheet: NegReg-HAP1
Transcripts	Gene	InsertionsGenes_Unsorted	TotalAllInsertions	TotalInactivating	SenseExon	AntisenseExon	SenseIntron	AntisenseIntron	IGTIOB	TotalMappedControl	TotalMappedSelected.Inactivating	TotalMappedSelected.All	PValue.V1	FDRadjustedPvalue.V1	PValue.V2	FDRadjustedPvalue.V2		Insertional mutagenesis screen in HAP1 cells to identify negative regulators of NFAT5, related to Figure 1
NM_020310.2	MNT	285	547	388	14	19	355	159	12.6343	1106635	443716	819539	1.70854e-55	1.8043e-51	1.93854e-41	4.0944e-37
NM_003074.3	SMARCC1	181	397	339	3	7	329	58	24.5304	1106635	443716	819539	7.90711e-67	1.67006e-62	7.12721e-37	7.52669e-33
NM_001100588.2;NM_001354478.1;NM_001354479.1;NM_001354482.1	RC3H2	47	176	166	4	2	160	10	28.956	1106635	443716	819539	4.04422e-50	2.84727e-46	1.41042e-28	9.92983e-25
NM_003400.3	XPO1	89	227	186	114	31	41	41	0	1106635	443716	819539	7.85987e-41	4.15021e-37	5.77019e-26	3.0468e-22
NM_001243248.1	NPRL3	132	256	215	18	13	184	41	19.1618	1106635	443716	819539	5.22227e-38	2.20599e-34	1.24422e-20	5.25584e-17
NR_146411.1	OTX2-AS1	1892	1853	830	5	5	820	1023	-4.34854	1106635	443716	819539	0.016542	0.223593	7.53221e-18	2.65146e-14
NM_001300865.1;NM_003624.2;NM_007320.2;NM_007322.2	RANBP3	142	252	194	2	1	191	58	15.8912	1106635	443716	819539	9.55592e-29	2.52288e-25	9.88531e-18	2.98268e-14
NM_001330418.1	TLK2	218	329	216	4	1	211	113	9.03335	1106635	443716	819539	1.46333e-20	2.80973e-17	9.85027e-17	2.60059e-13
NM_000368.4;NM_001162426.1;NM_001162427.1	TSC1	70	160	141	4	2	135	19	21.8709	1106635	443716	819539	1.67564e-30	5.89853e-27	1.18702e-16	2.78567e-13
NM_006015.5;NM_139135.3	ARID1A	55	139	103	27	12	64	36	6.32879	1106635	443716	819539	1.7906e-21	3.78193e-18	2.28289e-16	4.8217e-13
NM_003079.4	SMARCE1	56	135	116	1	4	111	19	19.1732	1106635	443716	819539	6.45935e-26	1.51586e-22	3.6238e-15	6.95803e-12
NM_001350076.1;NM_001350078.1;NM_001350079.1;NM_181042.4	PBRM1	594	678	486	14	4	468	192	14.6203	1106635	443716	819539	2.43508e-30	7.34732e-27	7.97145e-15	1.40304e-11
NM_001242896.1;NM_001242897.1;NR_110988.1;NR_146296.1	DEPDC5	111	199	140	4	9	127	59	9.77937	1106635	443716	819539	2.37293e-19	3.5799e-16	1.40554e-14	2.28358e-11
NM_006545.4	NPRL2	17	71	63	17	5	41	8	13.1897	1106635	443716	819539	2.16319e-20	3.80739e-17	2.67608e-13	4.03725e-10
NM_006305.3	ANP32A	336	418	283	1	6	276	135	10.8136	1106635	443716	819539	1.47198e-19	2.39152e-16	7.60974e-13	1.0715e-09
NM_000548.4;NM_001077183.2;NM_001114382.2;NM_001318827.1;NM_001318831.1	TSC2	19	72	38	6	13	19	34	-5.28905	1106635	443716	819539	2.93709e-09	1.21636e-06	1.13665e-12	1.50045e-09
NM_005898.4	CAPRIN1	81	148	95	6	7	82	53	5.21413	1106635	443716	819539	1.65324e-12	1.09119e-09	1.42435e-11	1.76963e-08
NM_001033561.1	PHF12	84	150	112	18	7	87	38	9.55765	1106635	443716	819539	7.7249e-17	1.01974e-13	2.61184e-11	3.06471e-08
NM_001300941.1	C12orf66	40	95	65	2	1	62	30	7.75203	1106635	443716	819539	1.4166e-12	9.65159e-10	5.97325e-11	6.64005e-08
NM_001300942.1;NM_001300944.1	EMSY	310	370	241	26	34	181	129	4.889	1106635	443716	819539	3.10804e-14	2.98386e-11	3.27455e-10	3.45809e-07
NM_001318819.1	BICRAL	485	522	179	5	29	145	343	-13.3835	1106635	443716	819539	0.839134	1	1.87031e-09	1.88109e-06
NM_001352033.1;NM_001352034.1;NM_001352035.1;NM_018959.3;NM_170711.2	DAZAP1	27	70	37	0	1	36	33	0.87068	1106635	443716	819539	1.02958e-06	0.000168572	3.39153e-09	3.25603e-06
NM_001007468.2;NM_001317946.1;NM_003073.4	SMARCB1	22	62	34	2	3	29	28	0.331044	1106635	443716	819539	5.74306e-07	0.000101083	6.21386e-09	5.70621e-06
NM_001018067.1;NM_001018068.1;NM_001018069.1;NM_015640.3	SERBP1	41	84	66	3	3	60	18	11.8727	1106635	443716	819539	1.2167e-12	8.56597e-10	2.36642e-08	2.08255e-05
NM_001252607.1;NM_001252608.1;NM_007112.4;NR_045553.1	THBS3	74	121	92	45	18	29	29	0	1106635	443716	819539	4.80897e-13	3.76186e-10	3.31957e-08	2.76426e-05
NM_001033925.1;NM_001323964.1;NM_001323965.1;NM_001323967.1;NM_001323968.1;NM_001323969.1;NM_001323970.1;NM_003252.3;NR_136661.1;NR_136662.1;NR_136663.1	TIAL1	65	111	95	5	13	77	16	15.803	1106635	443716	819539	5.54516e-16	6.16417e-13	3.40281e-08	2.76426e-05
NM_003222.3	TFAP2C	232	277	153	31	15	107	124	-2.00572	1106635	443716	819539	1.82571e-06	0.000279426	4.73247e-08	3.70202e-05
NM_032673.2	PCGF1	13	43	34	15	6	13	9	2.39881	1106635	443716	819539	6.91982e-10	3.17725e-07	1.96356e-07	0.000148116
NM_001301163.1;NM_032842.3	TMEM209	86	128	104	6	3	95	24	15.1081	1106635	443716	819539	4.56579e-14	4.19278e-11	2.80332e-07	0.000204169
NR_148229.1	MFSD11	55	94	42	6	12	24	52	-7.79352	1106635	443716	819539	0.00142831	0.0435945	3.57497e-07	0.00025169
NM_172349.2	NSD1	237	271	159	18	19	122	112	1.16703	1106635	443716	819539	5.63343e-07	0.000100683	6.28047e-07	0.000427903
NM_001321357.1	NRBP1	44	80	61	5	8	48	19	8.9041	1106635	443716	819539	2.88811e-10	1.45238e-07	6.83904e-07	0.000451398
NM_000034.3;NM_001355565.1	ALDOA	130	169	97	15	19	63	72	-1.60389	1106635	443716	819539	3.96815e-06	0.000523821	8.1369e-07	0.000505469
NM_001003810.1;NM_002138.3;NM_031369.2;NM_031370.2	HNRNPD	87	126	96	5	12	79	30	10.6902	1106635	443716	819539	1.13294e-11	6.64691e-09	7.9693e-07	0.000505469
NM_001005463.2	EBF3	353	374	220	9	9	202	154	4.03092	1106635	443716	819539	2.971e-07	6.15201e-05	8.48253e-07	0.000511884
NM_001245005.1;NM_205843.2	NFIC	329	351	150	4	7	139	201	-5.42147	1106635	443716	819539	0.105515	0.627946	1.19466e-06	0.000700902
NM_001301839.1;NM_001301855.1;NM_013260.7;NR_126036.1;NR_126037.1	SAP30BP	26	57	16	0	9	7	41	-13.9164	1106635	443716	819539	0.118936	0.665013	1.38114e-06	0.000788407
NM_001351143.1;NM_001351144.1;NM_019023.3;NR_147058.1	PRMT7	125	162	100	14	8	78	62	2.77937	1106635	443716	819539	3.23386e-07	6.44362e-05	1.50847e-06	0.000838434
NM_001129727.2	PLEKHG4	53	88	52	11	17	24	36	-3.86291	1106635	443716	819539	4.99639e-06	0.000643468	1.61558e-06	0.000874938
NM_001282856.1	GON4L	425	432	231	35	24	172	201	-2.33903	1106635	443716	819539	0.000144272	0.00832558	2.15837e-06	0.00109285
NM_004638.3;NM_080686.2	PRRC2A	62	97	55	0	1	54	42	2.75857	1106635	443716	819539	1.91537e-05	0.00181712	2.14977e-06	0.00109285
NM_001252129.1;NM_012321.4	LSM4	11	36	25	1	0	24	11	6.0397	1106635	443716	819539	4.60694e-07	8.61091e-05	2.17317e-06	0.00109285
NR_002809.3	LINC01089	505	499	308	35	48	225	191	2.51165	1106635	443716	819539	7.75735e-09	2.69856e-06	2.94384e-06	0.00140074
NM_015662.2	IFT172	238	265	188	38	45	105	77	3.99158	1106635	443716	819539	7.16727e-12	4.45235e-09	3.02442e-06	0.00140074
NM_014248.3	RBX1	103	138	11	0	0	11	127	-25.0559	1106635	443716	819539	1	1	3.05071e-06	0.00140074
NM_005027.3;NR_073517.1	PIK3R2	82	117	71	13	17	41	46	-1.23129	1106635	443716	819539	2.34421e-06	0.000341462	2.9246e-06	0.00140074
NM_172313.2	CSF3R	3	22	19	9	1	9	3	4.87643	1106635	443716	819539	2.82675e-08	8.17859e-06	3.29078e-06	0.00147882
NM_016199.2	LSM7	9	32	29	5	2	22	3	11.411	1106635	443716	819539	1.55713e-09	6.57764e-07	3.95052e-06	0.00170283
NM_001031684.2;NM_001195446.1	SRSF7	9	32	20	2	3	15	12	1.59891	1106635	443716	819539	7.8617e-06	0.000938118	3.95052e-06	0.00170283
NM_001293634.1;NM_021008.3	DEAF1	27	56	44	6	4	34	12	8.74495	1106635	443716	819539	5.30944e-09	1.96738e-06	4.04405e-06	0.00170829
NM_014779.3;NR_130136.1	TSC22D2	20	47	27	5	5	17	20	-1.31988	1106635	443716	819539	3.40803e-05	0.0027685	4.58229e-06	0.0018977
NM_001080448.2	EPHA6	201	229	86	0	0	86	143	-6.85959	1106635	443716	819539	0.327726	0.982667	5.07166e-06	0.00205997
NM_001011663.1;NM_032154.3	PCGF6	50	81	64	8	4	52	17	10.6889	1106635	443716	819539	7.61245e-10	3.34963e-07	6.88821e-06	0.00269418
NM_001031734.3	FDX1L	7	28	26	12	1	13	2	8.30657	1106635	443716	819539	3.3553e-09	1.31236e-06	6.81622e-06	0.00269418
NR_136252.1	LOC101927420	14	38	35	22	7	6	3	2.69027	1106635	443716	819539	6.84065e-10	3.17725e-07	8.02586e-06	0.00308208
NM_001304815.1	CIC	181	208	94	0	1	93	114	-2.70196	1106635	443716	819539	0.025623	0.28544	9.41134e-06	0.00354959
NM_016101.4	NIP7	15	39	18	6	4	8	21	-6.81926	1106635	443716	819539	0.00157008	0.0462845	9.74895e-06	0.00361241
NM_001288654.2;NM_024819.6	DCAKD	394	396	238	2	4	232	158	5.79968	1106635	443716	819539	5.91324e-07	0.000102372	1.0653e-05	0.00384454
NM_024524.3	ATP13A3	5	24	21	7	1	13	3	7.27524	1106635	443716	819539	5.20654e-08	1.32491e-05	1.07394e-05	0.00384454
NM_014892.4	SCAF8	77	107	82	6	5	71	25	11.0722	1106635	443716	819539	1.00124e-09	4.31575e-07	1.47484e-05	0.00502422
NM_001025105.2;NM_001892.5	CSNK1A1	77	107	78	12	7	59	29	7.49554	1106635	443716	819539	1.04823e-08	3.40609e-06	1.47484e-05	0.00502422
NR_144394.1;NR_144395.1	SUZ12P1	39	67	27	1	1	25	40	-4.58117	1106635	443716	819539	0.0215753	0.264976	1.46856e-05	0.00502422
NM_012094.4	PRDX5	22	47	26	6	6	14	21	-3.20424	1106635	443716	819539	0.000179587	0.00953807	1.60336e-05	0.00537534
NM_018670.3	MESP1	6	25	24	17	2	5	1	3.93848	1106635	443716	819539	7.90907e-09	2.69856e-06	1.67027e-05	0.00551217
NM_145886.3;NM_145887.3	PIDD1	19	43	33	8	2	23	10	6.2759	1106635	443716	819539	1.89812e-07	4.22003e-05	1.82398e-05	0.00583702
NR_024027.2	LINC00158	8	28	22	0	0	22	6	8.72074	1106635	443716	819539	5.08407e-07	9.17783e-05	1.8156e-05	0.00583702
NM_001008695.1	THAP7	30	56	40	10	5	25	16	3.73383	1106635	443716	819539	5.80751e-07	0.000101372	2.04853e-05	0.00645778
NM_020246.3	SLC12A9	4	21	17	6	7	4	4	0	1106635	443716	819539	9.8665e-07	0.000163884	2.54542e-05	0.00790614
NM_007111.4;NR_026580.1	TFDP1	22	46	21	3	2	16	25	-3.73383	1106635	443716	819539	0.00397715	0.088953	2.59264e-05	0.0079361
NM_001304941.1	GPATCH8	144	169	127	2	2	123	42	13.1119	1106635	443716	819539	1.58676e-10	8.59333e-08	3.00599e-05	0.00906992
NM_001242598.1	TMEM147	20	43	24	7	6	11	19	-4.03904	1106635	443716	819539	0.000274185	0.0130724	3.37903e-05	0.0099123
NM_013379.2	DPP7	8	27	24	9	6	9	3	4.87643	1106635	443716	819539	7.39311e-08	1.78085e-05	3.34688e-05	0.0099123
NM_001789.2	CDC25A	91	118	95	15	6	74	23	12.3216	1106635	443716	819539	1.00505e-10	5.58625e-08	3.58837e-05	0.0103822
NM_015284.3	SZT2	42	68	40	0	2	38	28	3.00514	1106635	443716	819539	9.02861e-05	0.00588559	3.66018e-05	0.0104469
NM_182746.2	MCM4	75	102	67	28	32	7	35	-12.2882	1106635	443716	819539	2.16564e-06	0.000319863	3.84142e-05	0.010818
NM_003302.2	TRIP6	35	60	48	14	10	24	12	5.45656	1106635	443716	819539	2.66978e-08	7.94204e-06	4.15717e-05	0.0115531
NM_018093.3	WDR74	38	63	46	4	10	32	17	5.58513	1106635	443716	819539	4.67436e-07	8.66027e-05	4.71048e-05	0.0129208
NM_001143958.1;NM_018247.3	TMEM30A	40	65	48	0	1	47	17	9.56788	1106635	443716	819539	3.11699e-07	6.33019e-05	5.05477e-05	0.0136874
NM_001094.4	ASIC2	70	96	55	0	0	55	41	3.22194	1106635	443716	819539	0.000177781	0.00953807	5.28091e-05	0.0141188
NM_001353662.1	WDR20	810	732	367	1	1	365	365	0	1106635	443716	819539	0.0286807	0.306561	5.41579e-05	0.0142984
NM_001134693.1	OST4	16	37	32	5	2	25	5	10.6829	1106635	443716	819539	5.19317e-08	1.32491e-05	5.54925e-05	0.0144698
NM_000989.3	RPL30	1	14	9	1	3	5	5	0	1106635	443716	819539	9.56534e-05	0.00606695	5.76158e-05	0.0148403
NM_014071.4	NCOA6	268	277	185	0	0	185	92	9.75835	1106635	443716	819539	1.71754e-08	5.49639e-06	6.03897e-05	0.0150564
NM_001114397.1;NM_020865.2	DHX36	21	43	32	1	1	30	11	8.10435	1106635	443716	819539	1.46309e-06	0.000232345	6.05932e-05	0.0150564
NM_024065.4	PDCL3	6	23	3	0	3	0	20	-13.3725	1106635	443716	819539	0.49991	1	6.04698e-05	0.0150564
NM_001317931.1;NM_003116.2	SPAG4	49	74	48	9	23	16	26	-4.09068	1106635	443716	819539	1.164e-05	0.00125597	6.30222e-05	0.0153738
NM_014427.4;NM_153636.2	CPNE7	17	38	28	5	2	21	10	5.48894	1106635	443716	819539	2.83847e-06	0.000397029	6.33265e-05	0.0153738
NM_007178.3	STRAP	23	45	26	5	4	17	19	-0.894706	1106635	443716	819539	0.000278771	0.0131721	7.24293e-05	0.0173839
NM_001351994.1	NMRAL1	224	237	141	20	4	117	96	2.64223	1106635	443716	819539	2.43293e-05	0.00214108	7.83751e-05	0.0185996
NM_001080541.2;NM_001164273.1	MGA	232	244	140	4	4	132	104	3.25496	1106635	443716	819539	0.000108662	0.00675014	7.92768e-05	0.0186045
NM_006617.1	NES	44	68	47	11	5	31	21	3.54439	1106635	443716	819539	3.21881e-06	0.000441457	8.23546e-05	0.0191144
NM_017582.6	UBE2Q1	25	47	42	4	1	37	5	14.4582	1106635	443716	819539	7.17662e-09	2.56911e-06	8.43456e-05	0.0193637
NM_006690.3	MMP24	507	477	235	13	23	199	242	-3.03191	1106635	443716	819539	0.0370216	0.366074	0.000102219	0.0219674
NR_109934.1	PCLAF	348	343	231	22	16	193	112	7.79363	1106635	443716	819539	3.82088e-09	1.46729e-06	0.000102204	0.0219674
NM_001005741.2	GBA	64	88	62	3	3	56	26	7.91134	1106635	443716	819539	8.65666e-07	0.000145109	9.99325e-05	0.0219674
NM_001025366.2;NM_001025367.2;NM_001025368.2;NM_001025369.2;NM_001025370.2;NM_001033756.2;NM_001171622.1;NM_001171623.1;NM_001171624.1;NM_001171625.1;NM_001171626.1;NM_001171627.1;NM_001171628.1;NM_001171629.1;NM_001171630.1;NM_001204384.1;NM_001204385.1;NM_001317010.1;NM_003376.5	VEGFA	38	61	24	0	4	20	37	-5.71728	1106635	443716	819539	0.0558085	0.462894	0.000102967	0.0219674
NM_003863.3	DPM2	21	42	31	3	4	24	11	6.0397	1106635	443716	819539	3.11766e-06	0.00043038	9.67867e-05	0.0219674
NM_000466.2;NM_001282677.1;NM_001282678.1	PEX1	13	32	21	2	2	17	11	3.14434	1106635	443716	819539	5.84976e-05	0.0042458	0.000100309	0.0219674
NM_001321190.1;NM_001321191.1;NM_006666.2;NR_135578.1	RUVBL2	4	19	5	1	3	1	14	-9.88691	1106635	443716	819539	0.0827889	0.538523	9.98328e-05	0.0219674
NM_001145713.1;NM_001145714.1;NM_005500.2	SAE1	360	353	54	0	3	51	299	-24.4116	1106635	443716	819539	1	1	0.000106014	0.0223911
NM_001319303.1	KAZALD1	225	236	155	42	54	59	81	-3.8311	1106635	443716	819539	2.5052e-07	5.34469e-05	0.000113524	0.0236109
NM_001098504.1;NM_006386.4	DDX17	110	132	82	4	11	67	50	3.38311	1106635	443716	819539	2.14367e-05	0.00197714	0.000114024	0.0236109
NM_015265.3	SATB2	106	128	38	1	9	28	90	-12.9975	1106635	443716	819539	0.750934	1	0.000121372	0.0242251
NM_001025242.1;NM_001025243.1;NM_001569.3	IRAK1	45	68	54	20	12	22	14	3.60355	1106635	443716	819539	5.8691e-08	1.45837e-05	0.000121069	0.0242251
NM_004317.3	ASNA1	11	29	4	0	1	3	25	-12.5419	1106635	443716	819539	0.661365	1	0.000121578	0.0242251
NM_033200.2	LMF2	3	17	14	1	4	9	3	4.87643	1106635	443716	819539	6.63409e-06	0.000819407	0.000120239	0.0242251
NM_001271811.1;NM_004264.4;NR_073463.1;NR_073464.1	MED21	1	13	2	0	0	2	11	-7.16704	1106635	443716	819539	0.19885	0.848295	0.000126813	0.025032
NM_000146.3	FTL	2	15	8	2	2	4	7	-2.50133	1106635	443716	819539	0.00112781	0.036647	0.000133442	0.0260965
NM_000386.3	BLMH	65	88	64	21	11	32	24	2.68977	1106635	443716	819539	4.01018e-07	7.77055e-05	0.000137373	0.0266188
NM_001113407.2;NM_001321612.1	LDB1	91	113	63	6	0	57	50	1.48301	1106635	443716	819539	0.000719717	0.0268098	0.000149885	0.0287612
NR_131187.1	LOC105376360	5	20	6	0	0	6	14	-5.1172	1106635	443716	819539	0.0636177	0.496552	0.000151152	0.0287612
NM_004343.3	CALR	21	41	25	2	13	10	16	-3.2853	1106635	443716	819539	0.000221902	0.0112124	0.000153498	0.0289468
NM_153608.3	ZNF114	102	123	56	8	17	31	67	-8.35742	1106635	443716	819539	0.0371511	0.367182	0.000168048	0.0313262
NM_001126121.1	SLC25A19	30	51	35	9	2	24	16	3.36734	1106635	443716	819539	1.73733e-05	0.0016988	0.000170565	0.0313262
NM_001300945.1	NR2C2AP	13	31	30	13	7	10	1	7.60221	1106635	443716	819539	2.74095e-08	8.0405e-06	0.000169597	0.0313262
NR_029472.1	SNRPC	46	68	41	18	20	3	27	-13.2465	1106635	443716	819539	0.000193924	0.0101383	0.000175708	0.0319925
NM_003325.3	HIRA	50	72	51	1	1	49	21	8.2946	1106635	443716	819539	2.98501e-06	0.000414779	0.000183178	0.0330675
NM_001035511.1;NM_001035512.1;NM_001035513.1;NM_001278172.1;NM_003001.3;NR_103459.1	SDHC	67	89	42	0	0	42	47	-1.21124	1106635	443716	819539	0.0163074	0.222643	0.000186451	0.0333731
NR_037661.1	FKBP1A-SDCBP2	55	77	54	2	0	52	23	8.17026	1106635	443716	819539	3.27684e-06	0.000445341	0.00018843	0.0334439
NM_001258206.1;NM_001258207.1;NM_005428.3	VAV1	24	44	17	0	0	17	27	-3.96646	1106635	443716	819539	0.0532519	0.454324	0.000190171	0.0334717
NM_001008237.2	TTC32	14	32	28	2	1	25	4	11.5775	1106635	443716	819539	3.55589e-07	7.01906e-05	0.000195066	0.0340495
NM_001004426.2;NM_001349864.1;NM_001349865.1;NM_003560.3	PLA2G6	152	168	116	15	5	96	52	7.45118	1106635	443716	819539	2.20411e-07	4.84928e-05	0.000213179	0.0369061
NM_001080495.2	TNRC18	229	236	156	2	1	153	80	8.74231	1106635	443716	819539	3.72597e-07	7.28669e-05	0.000221537	0.0380413
NM_031434.3	TMUB1	39	60	54	24	18	12	6	4.02858	1106635	443716	819539	3.03523e-09	1.23283e-06	0.000224754	0.0382826
NM_001113178.2;NM_006599.3;NM_138713.3;NM_138714.3;NM_173214.2	NFAT5	643	583	52	3	40	9	531	-49.1878	1106635	443716	819539	1	1	0.000229444	0.0387686
NM_007059.3;NR_111923.1	KPTN	16	34	22	5	8	9	12	-1.84242	1106635	443716	819539	0.000153916	0.00871547	0.000247554	0.0414968
NM_001128849.1;NM_003072.3	SMARCA4	133	150	77	0	0	77	73	0.657776	1106635	443716	819539	0.00704925	0.129368	0.00025431	0.0422936
NM_145294.4	WDR90	62	83	62	31	19	12	21	-4.29285	1106635	443716	819539	4.26255e-07	8.11075e-05	0.000259289	0.0427848
NR_038460.2	LOC284865	5	19	19	8	0	11	0	8.9083	1106635	443716	819539	4.14668e-07	7.962e-05	0.000286941	0.046619
NM_014330.3	PPP1R15A	5	19	12	4	4	4	7	-2.50133	1106635	443716	819539	0.000406374	0.0172631	0.000286941	0.046619
NM_001329434.1;NM_015135.2	NUP205	10	26	9	0	2	7	17	-5.81431	1106635	443716	819539	0.064438	0.498533	0.000302723	0.0488078
NM_001301020.1;NM_004152.3	OAZ1	25	44	27	8	7	12	17	-2.56119	1106635	443716	819539	0.000340744	0.0153779	0.000309229	0.049479
NM_001009959.2	ERMN	76	96	65	14	4	47	31	4.29183	1106635	443716	819539	7.99229e-06	0.000948343	0.000314266	0.0499068
NM_001172679.1;NM_033410.3	ZNF764	26	45	33	4	9	20	12	3.88107	1106635	443716	819539	1.03446e-05	0.00113796	0.000324836	0.0507323
NM_001184751.1	ZNF408	19	37	21	3	12	6	16	-6.11779	1106635	443716	819539	0.00126233	0.0394404	0.00032667	0.0507323
NM_004608.3	TBX6	14	31	23	3	4	16	8	4.61562	1106635	443716	819539	2.24405e-05	0.00203419	0.000323021	0.0507323
NM_001007553.2;NM_001130523.2;NM_001242891.1;NM_001242892.1;NM_001242893.1;NM_007158.5	CSDE1	41	61	55	13	11	31	6	11.8658	1106635	443716	819539	4.26012e-09	1.60675e-06	0.000334545	0.0515761
NM_207396.2	RNF207	118	135	76	11	26	39	59	-4.55289	1106635	443716	819539	0.00100201	0.033734	0.000344777	0.0523888
NM_001168551.1;NM_018087.4;NR_033142.1	NDC1	66	86	59	2	1	56	27	7.56358	1106635	443716	819539	8.34205e-06	0.000976296	0.000344573	0.0523888
NM_003972.2	BTAF1	63	83	53	4	1	48	30	4.8388	1106635	443716	819539	7.00016e-05	0.00484755	0.000351387	0.052412
NM_001304949.1;NM_001304951.1;NM_001304953.1;NM_152465.2	PROCA1	63	83	60	5	7	48	23	7.28018	1106635	443716	819539	1.85444e-06	0.000279769	0.000351387	0.052412
NM_001254.3	CDC6	20	38	5	1	2	2	33	-16.199	1106635	443716	819539	0.883244	1	0.000352375	0.052412
NM_175852.3	TXLNA	55	75	36	6	9	21	39	-5.84766	1106635	443716	819539	0.0160888	0.220944	0.000361408	0.0530986
NM_178564.3	NRBP2	15	32	23	11	6	6	9	-2.18616	1106635	443716	819539	4.14303e-05	0.00324092	0.000362018	0.0530986
NM_030665.3	RAI1	208	215	85	0	1	84	130	-5.81464	1106635	443716	819539	0.463283	1	0.00036626	0.0533502
NR_038955.1	LINC00963	135	150	91	19	30	42	59	-3.77558	1106635	443716	819539	0.000113381	0.00698171	0.000385323	0.0557426
NM_001112732.2	MCF2L	131	146	69	6	23	40	77	-7.48801	1106635	443716	819539	0.0408527	0.386062	0.000419986	0.0603437
NM_001276275.1	MAZ	74	93	62	21	26	15	31	-6.23832	1106635	443716	819539	1.9569e-05	0.00183697	0.000427585	0.0606109
NM_000419.4	ITGA2B	23	41	31	11	6	14	10	2.2847	1106635	443716	819539	9.284e-06	0.0010486	0.000425515	0.0606109
NM_004794.2	RAB33A	35	54	31	8	10	13	23	-4.52343	1106635	443716	819539	0.00119228	0.0378678	0.00043488	0.0607118
NM_001321111.1	RPS16	9	24	13	0	2	11	11	0	1106635	443716	819539	0.00273877	0.0689458	0.000436921	0.0607118
NM_000262.2	NAGA	9	24	20	4	3	13	4	6.31083	1106635	443716	819539	7.8617e-06	0.000938118	0.000436921	0.0607118
NM_001184782.1;NM_018015.5	CXorf57	68	87	49	5	14	30	38	-2.35075	1106635	443716	819539	0.00146209	0.0444968	0.000455787	0.0629194
NM_001324459.1	MYLPF	101	118	66	12	7	47	52	-1.121	1106635	443716	819539	0.00158775	0.0465761	0.00047803	0.0655615
NM_013434.4	KCNIP3	3	15	9	0	0	9	6	2.18616	1106635	443716	819539	0.00116421	0.0372001	0.000483004	0.0658164
NM_001171944.1	SUN1	53	72	60	13	33	14	12	1.08862	1106635	443716	819539	4.15772e-08	1.11158e-05	0.000499063	0.0675687
NM_207327.4	CDPF1	7	21	16	0	1	15	5	6.45872	1106635	443716	819539	5.58012e-05	0.00409228	0.000507144	0.0682254
NM_001085471.1	FOXN3	627	563	350	3	1	346	213	7.82071	1106635	443716	819539	6.32867e-07	0.000108673	0.000513025	0.0685797
NM_001164436.1	TMEM212	28	46	11	0	2	9	35	-10.8775	1106635	443716	819539	0.583029	1	0.000529119	0.0702863
NR_135032.1	MIR200CHG	5	18	10	2	6	2	8	-5.22378	1106635	443716	819539	0.00248075	0.0638976	0.0005396	0.0712305
NR_034053.2	TNPO3	298	290	180	4	7	169	110	6.05463	1106635	443716	819539	1.25281e-05	0.00132303	0.000547778	0.0714174
NM_018128.4	TSR1	107	123	92	54	32	6	31	-11.8658	1106635	443716	819539	1.04944e-07	2.4628e-05	0.000545506	0.0714174
NM_001308203.1;NM_001350217.1;NM_001350218.1;NM_032291.3	SGIP1	105	121	42	1	2	39	79	-8.07091	1106635	443716	819539	0.536406	1	0.000567321	0.0735116
NM_001320584.1	QRICH1	73	91	70	12	7	51	21	8.73953	1106635	443716	819539	2.29219e-07	4.94014e-05	0.000574343	0.0739677
NM_019554.2	S100A4	31	49	28	5	9	14	21	-3.20424	1106635	443716	819539	0.00166132	0.0481081	0.000578499	0.0740514
NR_138061.1	SNAPC5	71	89	65	2	1	62	24	9.81668	1106635	443716	819539	1.75051e-06	0.000272842	0.000588675	0.0744515
NR_036490.1	LINC01686	15	31	31	7	24	0	0	0	1106635	443716	819539	5.72431e-08	1.43932e-05	0.000587462	0.0744515
NM_006401.2	ANP32B	154	165	93	2	5	86	72	2.2164	1106635	443716	819539	0.00135268	0.041708	0.00059749	0.0751166
NM_001122957.2;NM_001271926.1;NM_005881.3	BCKDK	1	11	5	0	3	2	6	-3.7216	1106635	443716	819539	0.00877382	0.147024	0.000605478	0.0756704
NM_020442.5	VARS2	34	52	28	8	9	11	24	-6.0397	1106635	443716	819539	0.00408103	0.088953	0.0006181	0.0759275
NM_001321335.1	SELENOH	22	39	27	9	11	7	12	-3.25312	1106635	443716	819539	9.18474e-05	0.00593244	0.00061832	0.0759275
NM_015696.4	GPX7	22	39	23	0	7	16	16	0	1106635	443716	819539	0.00121692	0.0384194	0.00061832	0.0759275
NM_001040876.1;NM_002940.2	ABCE1	8	22	4	1	2	1	18	-11.8146	1106635	443716	819539	0.464613	1	0.000629726	0.0768812
NM_001203258.1;NM_004689.3	MTA1	23	40	17	0	2	15	23	-3.4809	1106635	443716	819539	0.0420943	0.394093	0.000650114	0.0775766
NM_001320821.1;NM_007368.3	RASA3	23	40	28	0	0	28	12	6.86682	1106635	443716	819539	7.46288e-05	0.00511765	0.000650114	0.0775766
NM_000884.2	IMPDH2	16	32	24	6	3	15	8	4.12532	1106635	443716	819539	3.4658e-05	0.00279394	0.000643782	0.0775766
NM_022044.2	SDF2L1	16	32	24	6	5	13	8	3.08279	1106635	443716	819539	3.4658e-05	0.00279394	0.000643782	0.0775766
NM_001048199.2;NR_030725.1;NR_030726.1	RCC1	365	345	85	4	14	67	260	-18.9854	1106635	443716	819539	0.999999	1	0.000672874	0.0785905
NM_001304547.1	MVB12A	255	252	134	13	13	108	118	-1.19928	1106635	443716	819539	0.00714144	0.130129	0.000689293	0.0785905
NM_001136195.1	TNPO2	221	223	151	24	32	95	72	3.49887	1106635	443716	819539	4.9858e-07	9.07802e-05	0.000668252	0.0785905
NR_110204.1	LOC101927027	49	67	36	6	6	24	31	-2.38068	1106635	443716	819539	0.00466593	0.0976702	0.000691715	0.0785905
NM_031918.3	KLF16	40	58	28	6	5	17	30	-4.96001	1106635	443716	819539	0.0177822	0.235325	0.000669963	0.0785905
NR_102367.1	TM7SF2	12	27	19	7	5	7	8	-0.726712	1106635	443716	819539	0.000152702	0.00866992	0.0006921	0.0785905
NM_001197139.1	DBNDD2	12	27	10	0	1	9	17	-4.40361	1106635	443716	819539	0.0694082	0.520217	0.0006921	0.0785905
NM_002038.3;NM_022872.2;NM_022873.2	IFI6	12	27	17	1	0	16	10	3.2853	1106635	443716	819539	0.000707856	0.0264145	0.0006921	0.0785905
NM_014234.4	HSD17B8	12	27	22	8	4	10	5	3.66372	1106635	443716	819539	1.34051e-05	0.00138789	0.0006921	0.0785905
NM_016095.2	GINS2	6	19	9	1	0	8	10	-1.33032	1106635	443716	819539	0.0110101	0.170612	0.000716937	0.0809755
NR_024333.1	ILF3-AS1	113	127	127	78	49	0	0	0	1106635	443716	819539	2.6234e-15	2.77044e-12	0.000776118	0.0862325
NM_001415.3	EIF2S3	88	104	18	2	6	10	86	-20.4782	1106635	443716	819539	0.998097	1	0.000779812	0.0862325
NR_110219.1	LINC01793	13	28	8	0	0	8	20	-6.40747	1106635	443716	819539	0.231096	0.913357	0.000777802	0.0862325
NM_001193376.1;NM_198253.2;NR_149162.1;NR_149163.1	TERT	13	28	22	15	4	3	6	-2.69027	1106635	443716	819539	2.63105e-05	0.00225896	0.000777802	0.0862325
NM_001271866.1;NM_001271867.1;NM_001271868.1;NM_001516.4	GTF2H3	67	84	11	0	3	8	73	-19.7609	1106635	443716	819539	0.999221	1	0.00082111	0.0903264
NM_003223.2	TFAP4	204	207	121	15	12	94	86	1.14472	1106635	443716	819539	0.000489298	0.0197978	0.000845611	0.0920627
NM_006937.3	SUMO2	31	48	29	0	3	26	19	2.72399	1106635	443716	819539	0.000962968	0.0327518	0.000845473	0.0920627
NM_020338.3	ZMIZ1	83	99	49	1	0	48	50	-0.451546	1106635	443716	819539	0.0213363	0.263689	0.000850649	0.0921362
NM_001303494.1;NM_014292.4	CBX6	32	49	33	6	7	20	16	1.79185	1106635	443716	819539	0.00013789	0.00811246	0.000862471	0.0929401
NM_052847.2	GNG7	390	364	190	0	4	186	174	0.994714	1106635	443716	819539	0.0162797	0.222438	0.000867498	0.0930072
NR_135804.1	LOC101928728	107	121	121	71	50	0	0	0	1106635	443716	819539	8.81941e-15	8.87022e-12	0.000880627	0.0935808
NM_001142288.1;NM_006067.4	EMC8	10	24	18	5	1	12	6	4.02858	1106635	443716	819539	9.39225e-05	0.00597511	0.00088614	0.0935808
NM_003655.2	CBX4	10	24	13	4	0	9	11	-1.25928	1106635	443716	819539	0.00465816	0.0976702	0.00088614	0.0935808
NM_001154.3	ANXA5	7	20	12	0	1	11	8	1.94326	1106635	443716	819539	0.00180831	0.0515551	0.000905576	0.09422
NM_001237.4	CCNA2	7	20	16	2	0	14	4	6.84306	1106635	443716	819539	5.58012e-05	0.00409228	0.000905576	0.09422
NM_001016.3	RPS12	7	20	11	3	6	2	9	-5.90776	1106635	443716	819539	0.00407169	0.088953	0.000905576	0.09422
NM_001191022.1;NM_006565.3	CTCF	256	251	132	0	1	131	119	1.3297	1106635	443716	819539	0.0116975	0.177616	0.000935162	0.0967041
NM_001321882.1	NAA35	51	68	29	3	2	24	39	-4.68395	1106635	443716	819539	0.0849396	0.5493	0.000945631	0.0967041
NM_003791.3	MBTPS1	50	67	45	0	1	44	22	6.72203	1106635	443716	819539	8.34437e-05	0.00555967	0.000949665	0.0967041
NM_001320595.1	DDX5	43	60	45	12	10	23	15	3.4809	1106635	443716	819539	7.25997e-06	0.000886346	0.000956922	0.0967041
NR_134627.1	LOC105373031	15	30	23	8	12	3	7	-3.46574	1106635	443716	819539	4.14303e-05	0.00324092	0.000944549	0.0967041
NM_030928.3	CDT1	3	14	7	0	6	1	7	-5.54518	1106635	443716	819539	0.0079925	0.140207	0.00095503	0.0967041
NM_007254.3	PNKP	11	25	16	1	0	15	9	3.44133	1106635	443716	819539	0.000861412	0.0305168	0.00101549	0.102134
NM_001042424.2	NSD2	186	190	93	0	1	92	97	-0.688842	1106635	443716	819539	0.048434	0.427359	0.00109337	0.103981
NM_001025107.2	ADAR	108	121	76	0	0	76	45	6.07396	1106635	443716	819539	0.000154436	0.00872148	0.00108938	0.103981
NR_110930.1	LOC101927814	98	112	96	38	37	21	16	2.20364	1106635	443716	819539	7.32009e-10	3.28952e-07	0.00106016	0.103981
NM_001130037.1;NM_001308018.1;NM_018712.3	ELMOD1	83	98	38	2	1	35	60	-5.85399	1106635	443716	819539	0.278777	0.947092	0.00110277	0.103981
NM_001165966.1;NM_031220.3	PITPNM3	26	42	39	20	6	13	3	7.27524	1106635	443716	819539	1.3556e-07	3.11214e-05	0.00109493	0.103981
NM_001011649.2;NM_001272039.1;NM_018249.5;NR_073554.1;NR_073555.1;NR_073556.1;NR_073557.1;NR_073558.1	CDK5RAP2	25	41	31	0	2	29	10	8.39395	1106635	443716	819539	2.51152e-05	0.00218295	0.001061	0.103981
NM_001330393.1;NM_007146.2	VEZF1	25	41	30	0	0	30	11	8.10435	1106635	443716	819539	4.92385e-05	0.00372183	0.001061	0.103981
NR_046089.1	LINC00992	25	41	10	0	0	10	31	-9.03332	1106635	443716	819539	0.5662	1	0.001061	0.103981
NM_001291963.1;NM_004394.2	DAP	8	21	19	0	2	17	2	10.3114	1106635	443716	819539	8.41778e-06	0.000976296	0.00110047	0.103981
NM_003910.3	BUD31	8	21	14	5	3	6	7	-0.775464	1106635	443716	819539	0.000670329	0.0252822	0.00110047	0.103981
NR_103853.1	EDNRB-AS1	0	8	4	0	4	0	4	-3.737	1106635	443716	819539	0.00670959	0.125744	0.00107395	0.103981
NR_147175.1	LOC654780	0	8	7	0	0	7	1	5.54518	1106635	443716	819539	0.000157293	0.00883563	0.00107395	0.103981
NM_001145400.1;NM_139174.3	ADAD2	0	8	1	0	0	1	7	-5.54518	1106635	443716	819539	0.286204	0.947092	0.00107395	0.103981
NR_030717.1	SNAPC2	0	8	4	0	4	0	4	-3.737	1106635	443716	819539	0.00670959	0.125744	0.00107395	0.103981
NM_001006941.2	ALG3	82	97	69	17	1	51	28	6.16557	1106635	443716	819539	6.25505e-06	0.000777135	0.00112268	0.105257
NM_001320265.1;NM_012095.5;NM_207012.3;NR_135191.1	AP3M1	27	43	29	13	3	13	14	-0.532228	1106635	443716	819539	0.000221062	0.0112124	0.00112628	0.105257
NM_001287490.1;NM_024037.2	AUNIP	12	26	15	1	0	14	11	1.67176	1106635	443716	819539	0.00301486	0.073276	0.0011432	0.106368
NM_031231.3;NM_031232.3	NECAB3	60	76	51	0	1	50	25	6.9885	1106635	443716	819539	7.9408e-05	0.00535839	0.00118805	0.108627
NM_001297616.1	UGT2B4	2	12	11	0	0	11	1	8.21515	1106635	443716	819539	4.48299e-05	0.00345567	0.00118396	0.108627
NR_110694.1	LINC01782	2	12	12	11	1	0	0	0	1106635	443716	819539	1.48925e-05	0.001505	0.00118396	0.108627
NM_002886.3	RAP2B	2	12	12	2	10	0	0	0	1106635	443716	819539	1.48925e-05	0.001505	0.00118396	0.108627
NM_001290139.1;NM_001323635.1;NM_032304.3	HAGHL	30	46	35	13	6	16	11	2.67236	1106635	443716	819539	1.73733e-05	0.0016988	0.00120523	0.109723
NR_104103.1	SNRNP35	31	47	15	4	0	11	32	-8.72947	1106635	443716	819539	0.325022	0.979425	0.00122673	0.111201
NR_034075.1	THAP9-AS1	76	91	69	21	11	37	22	4.90619	1106635	443716	819539	1.04832e-06	0.00017032	0.00124584	0.11245
NM_001145316.1	DSN1	33	49	37	8	3	26	12	6.17989	1106635	443716	819539	1.75982e-05	0.00171286	0.00126293	0.11347
NM_001145080.2	MEIOC	13	27	23	5	7	11	4	5.1713	1106635	443716	819539	1.16552e-05	0.00125597	0.00126789	0.11347
NM_001251888.1;NM_024083.3	ASPSCR1	52	68	31	3	0	28	37	-2.73153	1106635	443716	819539	0.0532815	0.454324	0.0012806	0.114124
NR_033983.1	LINC01538	6	18	15	0	0	15	3	8.31777	1106635	443716	819539	5.94476e-05	0.00425625	0.00129758	0.11467
NM_025250.2	TTYH3	6	18	8	0	0	8	10	-1.33032	1106635	443716	819539	0.0237736	0.270103	0.00129758	0.11467
NM_006349.2	ZNHIT1	1	10	5	2	3	0	5	-4.63163	1106635	443716	819539	0.00877382	0.147024	0.00131138	0.114928
NM_001256789.2;NM_001256790.2;NM_005183.3	CACNA1F	1	10	10	3	0	7	0	6.23832	1106635	443716	819539	3.0008e-05	0.00249527	0.00131138	0.114928
NM_001895.3;NM_177559.2	CSNK2A1	38	54	37	1	0	36	17	6.75828	1106635	443716	819539	0.000121285	0.00740364	0.00131789	0.115021
NM_001128612.2;NM_001271831.1	NUDT22	21	36	24	8	11	5	12	-4.85981	1106635	443716	819539	0.000428692	0.0179295	0.00137027	0.119101
NR_027928.2	CHKB-CPT1B	14	28	23	5	5	13	5	5.4162	1106635	443716	819539	2.24405e-05	0.00203419	0.00138846	0.120187
NM_001354097.1	FAM192A	143	151	101	9	9	83	50	6.0202	1106635	443716	819539	1.32013e-05	0.00137352	0.00143535	0.123739
NM_004100.4;NM_172103.3;NM_172105.3	EYA4	302	287	125	8	9	108	162	-5.68068	1106635	443716	819539	0.400344	1	0.00144592	0.124143
NM_016113.4	TRPV2	65	80	54	11	13	30	26	1.34131	1106635	443716	819539	7.54754e-05	0.00514457	0.00148049	0.126597
NR_036608.1	SRSF2	10	23	15	2	5	8	8	0	1106635	443716	819539	0.00104494	0.0345929	0.00149274	0.12713
NR_045513.1	NT5C	15	29	23	10	5	8	6	1.50218	1106635	443716	819539	4.14303e-05	0.00324092	0.00150407	0.12758
NR_120309.1	LOC102724467	165	170	117	20	28	69	53	3.08408	1106635	443716	819539	2.56028e-06	0.000367861	0.0015155	0.128035
NM_001018089.2;NM_024611.5;NR_147171.1	ICE2	103	115	73	2	3	68	42	5.45488	1106635	443716	819539	0.000176385	0.00953807	0.00153028	0.128769
NM_014323.2;NM_032050.1;NM_032052.1	PATZ1	61	76	65	29	7	29	11	7.78101	1106635	443716	819539	5.0277e-08	1.31099e-05	0.00156423	0.131104
NM_001282619.1;NM_001282620.1	GNAI2	77	91	57	4	18	35	34	0.290138	1106635	443716	819539	0.000399152	0.0171362	0.00159055	0.132783
NM_001290185.1	VPS11	16	30	16	4	7	5	14	-5.94842	1106635	443716	819539	0.00859246	0.147024	0.00161409	0.134217
NR_039997.1	LOC100506083	162	167	121	42	35	44	46	-0.480356	1106635	443716	819539	2.7275e-07	5.70372e-05	0.00163105	0.135096
NM_001193268.2;NM_001352052.1;NR_147900.1;NR_147901.1	EML2	219	216	136	26	21	89	80	1.35195	1106635	443716	819539	5.26726e-05	0.00391725	0.0016615	0.13612
NM_005937.3	MLLT6	56	71	47	11	17	19	24	-2.00066	1106635	443716	819539	0.000181058	0.00958429	0.00166276	0.13612
NR_040047.1	SDCBP2-AS1	27	42	25	4	15	6	17	-6.58977	1106635	443716	819539	0.00230646	0.0611994	0.00165345	0.13612
NR_073007.1	CDK2AP1	337	315	192	43	17	132	123	0.98161	1106635	443716	819539	7.96721e-05	0.00535909	0.00171435	0.138501
NM_053045.1	TMEM203	29	44	44	31	13	0	0	0	1106635	443716	819539	1.7917e-08	5.64813e-06	0.00171698	0.138501
NM_001278595.1;NM_005916.4	MCM7	17	31	22	8	6	8	9	-0.683985	1106635	443716	819539	0.000257825	0.0125184	0.00171807	0.138501
NM_015329.3	MAU2	17	31	20	1	8	11	11	0	1106635	443716	819539	0.0010174	0.033734	0.00171807	0.138501
NM_001012279.2	SOGA3	107	118	76	4	2	70	42	5.80514	1106635	443716	819539	0.000125631	0.00760303	0.00175917	0.141276
NM_001349335.1;NM_001349345.1	SLC25A48	173	176	70	1	0	69	106	-5.46149	1106635	443716	819539	0.498644	1	0.00180925	0.141972
NM_001089.2	ABCA3	82	95	51	1	1	49	44	1.17326	1106635	443716	819539	0.00983278	0.157451	0.0018664	0.141972
NM_001305018.1;NM_001305019.1	ZNF747	45	60	48	10	7	31	12	7.83724	1106635	443716	819539	2.60793e-06	0.000369678	0.00182393	0.141972
NM_000455.4	STK11	35	50	25	2	4	19	25	-2.36715	1106635	443716	819539	0.0206997	0.258239	0.00182923	0.141972
NM_002893.3	RBBP7	34	49	36	11	3	22	13	4.13577	1106635	443716	819539	4.91755e-05	0.00372183	0.00181783	0.141972
NM_001320717.1	BCS1L	33	48	34	7	7	20	14	2.79245	1106635	443716	819539	0.000111183	0.00688648	0.0018037	0.141972
NM_001184763.1	UHMK1	18	32	20	1	12	7	12	-3.25312	1106635	443716	819539	0.00157342	0.0462845	0.00181573	0.141972
NM_033018.3	CDK16	12	25	19	2	9	8	6	1.50218	1106635	443716	819539	0.000152702	0.00866992	0.00186862	0.141972
NM_018373.2	SYNJ2BP	5	16	16	1	1	14	0	10.5801	1106635	443716	819539	8.6277e-06	0.000990357	0.00184838	0.141972
NM_019072.2	SGTB	5	16	11	2	1	8	5	2.33341	1106635	443716	819539	0.0010161	0.033734	0.00184838	0.141972
NM_032928.3	TMEM141	3	13	10	3	2	5	3	1.85904	1106635	443716	819539	0.000428375	0.0179295	0.00186867	0.141972
NM_015439.2	CCDC28A	3	13	4	1	0	3	9	-4.87643	1106635	443716	819539	0.108856	0.630423	0.00186867	0.141972
NM_183376.2	ARRDC4	3	13	4	0	2	2	9	-5.90776	1106635	443716	819539	0.108856	0.630423	0.00186867	0.141972
NM_002339.2	LSP1	3	13	7	0	4	3	6	-2.69027	1106635	443716	819539	0.0079925	0.140207	0.00186867	0.141972
NM_001353366.1;NM_138400.1	NOM1	3	13	3	0	3	0	10	-8.29535	1106635	443716	819539	0.230574	0.913357	0.00186867	0.141972
NM_001319947.1	DCLRE1B	19	33	23	3	8	12	10	1.19609	1106635	443716	819539	0.000338769	0.0153544	0.00190689	0.143329
NR_024569.1	LOC100130872	8	20	16	6	1	9	4	3.91202	1106635	443716	819539	0.000122762	0.00745072	0.00190166	0.143329
NM_002415.1	MIF	8	20	19	5	12	2	1	1.04811	1106635	443716	819539	8.41778e-06	0.000976296	0.00190166	0.143329
NM_001330261.1	NFE2L1	101	112	47	6	5	36	65	-6.51302	1106635	443716	819539	0.223986	0.913357	0.00201248	0.150196
NR_024444.1	LINC01816	63	77	61	22	21	18	16	0.927109	1106635	443716	819539	1.06756e-06	0.000172122	0.00201128	0.150196
NR_027276.1	LOC100128239	13	26	9	2	1	6	17	-6.58977	1106635	443716	819539	0.14944	0.74139	0.00204539	0.151582
NM_016145.3	WDR83OS	13	26	22	8	2	12	4	5.75444	1106635	443716	819539	2.63105e-05	0.00225896	0.00204539	0.151582
NR_130317.1	TMEM143	109	119	71	14	9	48	48	0	1106635	443716	819539	0.00115675	0.0372001	0.00210068	0.155135
NR_073409.1;NR_073412.1	TMEM134	22	36	32	4	6	22	4	10.4466	1106635	443716	819539	2.60386e-06	0.000369678	0.0021411	0.156478
NM_001105538.1;NM_014520.3	MYBBP1A	22	36	21	5	4	12	15	-1.59891	1106635	443716	819539	0.00397715	0.088953	0.0021411	0.156478
NM_012088.2	PGLS	22	36	24	4	4	16	12	2.08921	1106635	443716	819539	0.00065428	0.0248971	0.0021411	0.156478
NM_001323571.1	CCP110	57	71	34	5	18	11	37	-10.1815	1106635	443716	819539	0.0444026	0.40989	0.00219164	0.158503
NM_152486.2	SAMD11	23	37	18	3	8	7	19	-6.70901	1106635	443716	819539	0.0263425	0.28963	0.00220632	0.158503
NR_126511.1	AUP1	9	21	17	10	4	3	4	-0.96441	1106635	443716	819539	0.000108064	0.00673279	0.00219887	0.158503
NM_001301202.1	RASAL1	9	21	17	4	5	8	4	3.22804	1106635	443716	819539	0.000108064	0.00673279	0.00219887	0.158503
NM_001271650.1;NM_022461.4	AZI2	9	21	16	0	0	16	5	6.94902	1106635	443716	819539	0.000250219	0.0122053	0.00219887	0.158503
NR_104643.1	FLJ32255	106	116	96	35	28	33	20	4.56772	1106635	443716	819539	1.03284e-08	3.40609e-06	0.00225085	0.161153
NM_001127325.1	MAD2L2	192	191	125	3	0	122	66	7.90262	1106635	443716	819539	2.27353e-05	0.0020521	0.00230427	0.164421
NM_019088.3;NR_046384.1	PAF1	6	17	12	4	2	6	5	0.831229	1106635	443716	819539	0.000900798	0.0315518	0.0023211	0.165064
NM_002270.3	TNPO1	104	114	73	3	12	58	41	3.832	1106635	443716	819539	0.000216691	0.0110549	0.00235661	0.167027
NM_001136022.2;NM_001198967.2;NM_001320043.1	NFATC4	26	40	25	3	6	16	15	0.490299	1106635	443716	819539	0.00163922	0.047623	0.00236581	0.167118
NM_004557.3;NR_134949.1;NR_134950.1	NOTCH4	49	63	50	11	13	26	13	5.62351	1106635	443716	819539	3.68656e-06	0.00049281	0.00240678	0.168375
NM_138417.2	KTI12	2	11	11	8	3	0	0	0	1106635	443716	819539	4.48299e-05	0.00345567	0.00240752	0.168375
NM_003192.2	TBCC	2	11	11	8	3	0	0	0	1106635	443716	819539	4.48299e-05	0.00345567	0.00240752	0.168375
NM_152641.3	ARID2	146	151	94	11	21	62	57	0.978678	1106635	443716	819539	0.000282713	0.0133285	0.00241653	0.168447
NM_001270895.1	TRAPPC3	81	93	49	0	0	49	44	1.17326	1106635	443716	819539	0.0158718	0.219203	0.00244026	0.169542
NM_001017964.1	YDJC	67	80	72	25	22	25	8	8.34945	1106635	443716	819539	7.92153e-09	2.69856e-06	0.00246887	0.169773
NM_178836.3	PLD6	47	61	47	9	1	37	14	8.50973	1106635	443716	819539	1.00528e-05	0.00111199	0.00245184	0.169773
NR_144447.1	ZNF8-ERVK3-1	29	43	18	2	4	12	25	-5.82305	1106635	443716	819539	0.0978858	0.595643	0.00247574	0.169773
NR_028514.1	PITPNA-AS1	29	43	34	6	14	14	9	2.93103	1106635	443716	819539	2.14006e-05	0.00197714	0.00247574	0.169773
NM_015871.4	ZNF593	10	22	13	3	7	3	9	-4.87643	1106635	443716	819539	0.00465816	0.0976702	0.00248642	0.169953
NM_032818.2	ARHGEF39	31	45	31	10	10	11	14	-1.67176	1106635	443716	819539	0.000308815	0.0142582	0.00252482	0.170373
NR_033867.2	LOC392232	0	7	7	0	0	7	0	6.23832	1106635	443716	819539	0.000157293	0.00883563	0.00252413	0.170373
NM_004646.3	NPHS1	0	7	4	0	2	2	3	-1.03133	1106635	443716	819539	0.00670959	0.125744	0.00252413	0.170373
NM_001256398.1	BCO2	0	7	2	0	0	2	5	-2.89037	1106635	443716	819539	0.0819124	0.538523	0.00252413	0.170373
NM_001160224.1	RNF170	159	162	102	1	0	101	60	6.47927	1106635	443716	819539	0.000177707	0.00953807	0.00255835	0.17064
NM_000946.2	PRIM1	42	56	21	3	3	15	35	-7.43617	1106635	443716	819539	0.242451	0.919687	0.00253969	0.17064
NM_001033002.3;NM_001160244.1;NM_001160246.1;NM_001160266.1;NR_027682.1;NR_027683.1;NR_027684.1;NR_027685.1	RPAIN	40	54	12	3	3	6	42	-14.9464	1106635	443716	819539	0.850918	1	0.00256198	0.17064
NM_001007533.3	PPP1R27	39	53	29	7	13	9	24	-7.29897	1106635	443716	819539	0.00929998	0.152178	0.00256974	0.17064
NR_133675.1	DDX39B-AS1	36	50	32	9	12	11	18	-3.59947	1106635	443716	819539	0.000962245	0.0327518	0.00257726	0.17064
NR_109982.1	TARID	33	47	35	0	1	34	12	8.74495	1106635	443716	819539	6.08966e-05	0.00433063	0.00255688	0.17064
NM_001354404.1	PCDH15	201	198	108	1	0	107	90	2.27152	1106635	443716	819539	0.00908791	0.150075	0.00259043	0.170976
NM_001351977.1;NM_001351978.1;NM_001351979.1;NM_015533.3	TKFC	143	148	77	2	9	66	71	-0.880669	1106635	443716	819539	0.023272	0.269385	0.00260199	0.171205
NR_134299.1	GIN1	77	89	58	4	0	54	31	5.83916	1106635	443716	819539	0.000261461	0.0126659	0.00264566	0.173072
NM_000075.3	CDK4	17	30	18	5	5	8	12	-2.5264	1106635	443716	819539	0.00370547	0.0845175	0.00265496	0.173072
NM_005450.4	NOG	17	30	30	14	16	0	0	0	1106635	443716	819539	5.67268e-07	0.000100683	0.00265496	0.173072
NR_038108.1	SNHG16	172	173	73	5	10	58	100	-6.74175	1106635	443716	819539	0.364941	1	0.00266554	0.173228
NM_005628.2	SLC1A5	141	146	108	26	16	66	38	6.14264	1106635	443716	819539	4.95799e-07	9.07802e-05	0.0027336	0.177105
NM_005789.3;NM_176863.2;NR_049772.1	PSME3	18	31	20	3	7	10	11	-0.612942	1106635	443716	819539	0.00157342	0.0462845	0.00278105	0.177996
NM_001130144.2;NM_001164266.1;NM_021070.4	LTBP3	18	31	19	2	2	15	12	1.59891	1106635	443716	819539	0.00296019	0.0721965	0.00278105	0.177996
NM_001407.2	CELSR3	18	31	25	16	4	5	6	-0.831229	1106635	443716	819539	5.02678e-05	0.00377045	0.00278105	0.177996
NM_003152.3	STAT5A	11	23	14	1	9	4	9	-3.91202	1106635	443716	819539	0.0037478	0.085024	0.00276108	0.177996
NR_038452.1	NAPA-AS1	74	86	47	9	9	29	39	-2.94265	1106635	443716	819539	0.00984421	0.157515	0.00280777	0.178623
NM_004095.3	EIF4EBP1	74	86	44	0	4	40	42	-0.513612	1106635	443716	819539	0.025843	0.28544	0.00280777	0.178623
NM_002888.3	RARRES1	1	9	7	2	0	5	2	2.89037	1106635	443716	819539	0.000943226	0.0326054	0.00281964	0.17884
NR_144567.1;NR_144568.1	MALAT1	309	288	253	85	143	25	35	-3.21204	1106635	443716	819539	1.17341e-16	1.41534e-13	0.0028743	0.181538
NM_024068.3	NABP2	19	32	18	3	7	8	14	-3.61502	1106635	443716	819539	0.00780565	0.138381	0.00289656	0.181538
NM_001144822.1;NM_001779.2;NR_026665.1	CD58	19	32	21	0	1	20	11	4.46421	1106635	443716	819539	0.00126233	0.0394404	0.00289656	0.181538
NR_033854.1	LOC283335	19	32	23	1	1	21	9	6.13527	1106635	443716	819539	0.000338769	0.0153544	0.00289656	0.181538
NR_037846.1	MSH5-SAPCD1	189	187	106	19	19	68	81	-2.1518	1106635	443716	819539	0.00386289	0.0870738	0.00294669	0.184133
NM_138481.1	CHADL	12	24	23	16	3	4	1	3.04385	1106635	443716	819539	5.77928e-06	0.000726573	0.00302064	0.187644
NM_033133.4	CNP	12	24	7	0	2	5	17	-7.421	1106635	443716	819539	0.286491	0.947092	0.00302064	0.187644
NM_001256534.1;NM_001287387.1;NM_005984.4	SLC25A1	21	34	24	9	4	11	10	0.612942	1106635	443716	819539	0.000428692	0.0179295	0.00309671	0.190687
NR_126342.1	LOC171391	21	34	19	3	4	12	15	-1.59891	1106635	443716	819539	0.00872091	0.147024	0.00309671	0.190687
NM_207375.2	CLEC2A	21	34	22	3	1	18	12	3.01632	1106635	443716	819539	0.00151788	0.0451539	0.00309671	0.190687
NM_002501.3	NFIX	68	80	29	0	1	28	51	-6.16557	1106635	443716	819539	0.428056	1	0.00315132	0.193486
NM_003368.4	USP1	22	35	26	2	9	15	9	3.44133	1106635	443716	819539	0.000179587	0.00953807	0.00318198	0.194801
NM_001286209.1	GAS8	268	253	117	0	0	117	136	-2.08726	1106635	443716	819539	0.237095	0.914374	0.00325649	0.197513
NR_036539.1	LOC644656	185	183	183	120	63	0	0	0	1106635	443716	819539	1.24774e-17	1.7569e-14	0.00325516	0.197513
NR_144445.1	ERVK3-1	13	25	6	1	0	5	19	-8.31571	1106635	443716	819539	0.4727	1	0.00326367	0.197513
NM_001918.3	DBT	13	25	16	1	0	15	9	3.44133	1106635	443716	819539	0.00242526	0.0633959	0.00326367	0.197513
NM_001127206.2	HMOX2	204	199	104	7	17	80	95	-2.19591	1106635	443716	819539	0.0278681	0.298935	0.00334702	0.199896
NM_001002838.3;NM_020922.4	WNK3	177	176	158	59	40	59	18	11.6771	1106635	443716	819539	5.48218e-13	4.13532e-10	0.00334641	0.199896
NM_080627.3	SOGA1	125	131	83	2	4	77	48	5.53223	1106635	443716	819539	0.000309183	0.0142582	0.00332732	0.199896
NM_014760.3	TATDN2	47	60	38	11	11	16	22	-2.60295	1106635	443716	819539	0.00115437	0.0372001	0.00331289	0.199896
NM_032859.2	ABHD13	5	15	1	0	0	1	14	-9.88691	1106635	443716	819539	0.867735	1	0.00335983	0.199896
NM_198475.2	FAM171A2	5	15	11	0	0	11	4	5.1713	1106635	443716	819539	0.0010161	0.033734	0.00335983	0.199896
NM_001217.4	CA11	88	98	87	37	30	20	11	4.46421	1106635	443716	819539	3.32355e-09	1.31236e-06	0.00338795	0.20044
NM_172209.2	TAPBP	25	38	31	14	4	13	7	3.8095	1106635	443716	819539	2.51152e-05	0.00218295	0.00338328	0.20044
NM_001308375.1;NM_001354023.1;NM_001354024.1;NM_001354025.1;NR_148696.1;NR_148697.1	ANKMY1	76	87	59	2	0	57	28	7.42774	1106635	443716	819539	0.000132965	0.00786517	0.00346006	0.204134
NM_000801.4;NM_001199786.1	FKBP1A	14	26	19	1	0	18	7	6.26944	1106635	443716	819539	0.000474694	0.0194016	0.00348934	0.20415
NM_005198.4	CHKB	14	26	22	5	4	13	4	6.31083	1106635	443716	819539	4.93401e-05	0.00372183	0.00348934	0.20415
NM_001040649.2;NM_004300.3;NM_007099.3;NR_024080.1	ACP1	14	26	14	1	0	13	12	0.556387	1106635	443716	819539	0.0136355	0.197397	0.00348934	0.20415
NR_040773.1	DCST1-AS1	208	202	117	18	6	93	85	1.15461	1106635	443716	819539	0.00234825	0.0620744	0.0035643	0.204607
NM_177983.2	PPM1G	62	74	65	14	13	38	9	11.7144	1106635	443716	819539	7.41984e-08	1.78085e-05	0.00351649	0.204607
NM_001102.3;NM_001130004.1;NM_001130005.1	ACTN1	35	48	34	4	3	27	14	5.43903	1106635	443716	819539	0.000231207	0.0114902	0.00359475	0.204607
NM_001199196.1	ARMC6	33	46	28	4	9	15	18	-1.41741	1106635	443716	819539	0.00306542	0.0737207	0.00359688	0.204607
NM_017916.2	PIH1D1	33	46	30	15	4	11	16	-2.67236	1106635	443716	819539	0.0010776	0.0355069	0.00359688	0.204607
NM_138378.2	FDXACB1	32	45	32	16	7	9	13	-2.39881	1106635	443716	819539	0.000248685	0.0121867	0.00359096	0.204607
NM_001195752.1;NM_001195753.1;NM_138350.3	THAP3	3	12	2	0	0	2	10	-6.5541	1106635	443716	819539	0.443216	1	0.00361339	0.204607
NR_111921.1	CELSR3-AS1	3	12	3	1	0	2	9	-5.90776	1106635	443716	819539	0.230574	0.913357	0.00361339	0.204607
NM_001318489.1;NM_001318490.1	TRAPPC4	3	12	10	1	5	4	2	1.99574	1106635	443716	819539	0.000428375	0.0179295	0.00361339	0.204607
NM_000555.3;NM_001195553.1;NM_178151.2;NM_178152.2;NM_178153.2	DCX	3	12	9	1	0	8	3	4.19245	1106635	443716	819539	0.00116421	0.0372001	0.00361339	0.204607
NM_001286511.1	SLC35B2	3	12	9	4	4	1	3	-2.07944	1106635	443716	819539	0.00116421	0.0372001	0.00361339	0.204607
NR_125752.1	LINC00383	3	12	4	0	0	4	8	-3.22804	1106635	443716	819539	0.108856	0.630423	0.00361339	0.204607
NM_001278284.1;NM_001278287.1	ZNF3	73	84	62	6	4	52	22	8.55791	1106635	443716	819539	1.47519e-05	0.001505	0.00368128	0.204656
NR_104312.1	COMMD4	73	84	35	0	0	35	49	-3.55237	1106635	443716	819539	0.220496	0.911602	0.00368128	0.204656
NM_001013619.3	HYKK	9	20	7	1	2	4	13	-6.31083	1106635	443716	819539	0.144444	0.738845	0.00368207	0.204656
NR_147607.1	LOC692247	9	20	20	5	14	1	0	0.693147	1106635	443716	819539	7.8617e-06	0.000938118	0.00368207	0.204656
NM_006848.2	CCDC85B	9	20	20	11	9	0	0	0	1106635	443716	819539	7.8617e-06	0.000938118	0.00368207	0.204656
NM_001351059.1;NM_006019.3	TCIRG1	9	20	13	1	0	12	7	3.25312	1106635	443716	819539	0.00273877	0.0689458	0.00368207	0.204656
NM_001321463.1;NM_020170.3	NCLN	9	20	12	2	0	10	8	1.33032	1106635	443716	819539	0.00578716	0.115639	0.00368207	0.204656
NM_006445.3	PRPF8	15	27	17	3	1	13	10	1.75247	1106635	443716	819539	0.00306026	0.0737207	0.00369731	0.204963
NM_001190847.1;NM_013316.3	CNOT4	143	146	103	0	0	103	43	10.4599	1106635	443716	819539	6.06596e-06	0.000758101	0.0038115	0.21074
NR_121682.1	LINC01465	82	92	92	63	29	0	0	0	1106635	443716	819539	1.69335e-11	9.66629e-09	0.00387155	0.213501
NM_018706.6	DHTKD1	56	68	28	1	1	26	40	-4.22432	1106635	443716	819539	0.200397	0.85197	0.00389431	0.214197
NM_017966.4	VPS37C	70	81	44	0	2	42	37	1.31948	1106635	443716	819539	0.013776	0.197397	0.00391289	0.21466
NM_001324069.1;NM_001324070.1;NM_001324071.1;NM_001324074.1;NM_001324075.1;NM_001324078.1;NM_001799.3;NR_136690.1	CDK7	81	91	35	2	2	31	56	-6.25399	1106635	443716	819539	0.389519	1	0.00395786	0.216565
NM_001320199.1	METTL18	69	80	67	31	10	26	13	5.62351	1106635	443716	819539	3.03991e-07	6.2336e-05	0.00399234	0.217887
NM_001171937.1;NM_001352262.1;NM_025129.4;NR_033269.1	FUZ	17	29	21	5	9	7	8	-0.726712	1106635	443716	819539	0.000516983	0.0207195	0.00406049	0.220301
NM_004656.3	BAP1	17	29	19	2	4	13	10	1.75247	1106635	443716	819539	0.00196254	0.0537625	0.00406049	0.220301
NM_001270370.1;NM_001270371.1;NM_001270372.1;NM_001270373.1;NM_025125.3	TMEM254	10	21	12	2	4	6	9	-2.18616	1106635	443716	819539	0.00944523	0.153692	0.00409205	0.220301
NM_006842.2	SF3B2	10	21	7	0	5	2	14	-8.8388	1106635	443716	819539	0.187694	0.838826	0.00409205	0.220301
NM_001033026.1;NM_033420.3	TMEM259	6	16	11	2	0	9	5	3.01739	1106635	443716	819539	0.00213392	0.0577088	0.00409916	0.220301
NM_020649.2	CBX8	6	16	13	6	1	6	3	2.69027	1106635	443716	819539	0.000371418	0.0164115	0.00409916	0.220301
NM_025259.5;NM_172165.3;NM_172166.3	MSH5	189	185	104	19	18	67	81	-2.32985	1106635	443716	819539	0.00629147	0.121464	0.00412241	0.220429
NM_001105562.2;NM_006048.4	UBE4B	189	185	118	18	16	84	67	2.78859	1106635	443716	819539	0.000133314	0.00786517	0.00412241	0.220429
NM_001321019.1	UBA52	18	30	4	0	2	2	26	-13.9301	1106635	443716	819539	0.912166	1	0.00421643	0.22432
NR_135509.1	LOC105378591	18	30	27	12	11	4	3	0.96441	1106635	443716	819539	1.13288e-05	0.00123338	0.00421643	0.22432
NM_019020.3	TBC1D16	296	274	180	28	24	128	94	4.15494	1106635	443716	819539	9.43042e-06	0.00105947	0.00446345	0.230225
NM_033518.3	SLC38A5	96	104	76	4	5	67	28	9.32784	1106635	443716	819539	9.98694e-06	0.00111199	0.00442164	0.230225
NR_038361.1	APTR	48	60	43	12	6	25	17	3.26185	1106635	443716	819539	0.000127169	0.00763051	0.0043892	0.230225
NM_153265.2	EML3	48	60	43	8	7	28	17	4.30563	1106635	443716	819539	0.000127169	0.00763051	0.0043892	0.230225
NM_001025205.1;NM_001311198.1;NM_004068.3	AP2M1	20	32	3	0	0	3	29	-13.9167	1106635	443716	819539	0.978179	1	0.00448002	0.230225
NM_001190787.1	MCIDAS	20	32	21	10	3	8	11	-1.94326	1106635	443716	819539	0.00189476	0.0530055	0.00448002	0.230225
NM_001350515.1;NM_001350517.1;NM_019022.4	TMX3	19	31	21	1	2	18	10	4.21241	1106635	443716	819539	0.00126233	0.0394404	0.00435604	0.230225
NM_001198953.1;NM_024071.3	ZFYVE21	11	22	6	0	0	6	16	-6.11779	1106635	443716	819539	0.3544	1	0.00447377	0.230225
NM_024511.6	HAUS3	11	22	11	3	1	7	11	-2.66997	1106635	443716	819539	0.0276921	0.297349	0.00447377	0.230225
NM_001290293.2	SDR39U1	11	22	16	2	1	13	6	4.58497	1106635	443716	819539	0.000861412	0.0305168	0.00447377	0.230225
NR_024421.1	ZNF503-AS2	11	22	12	3	2	7	10	-2.05703	1106635	443716	819539	0.0146675	0.207219	0.00447377	0.230225
NM_001204466.1;NM_001204467.1;NM_005676.4;NM_152856.2	RBM10	11	22	15	3	0	12	7	3.25312	1106635	443716	819539	0.0018185	0.0515551	0.00447377	0.230225
NM_080668.3	CDCA5	11	22	15	4	5	6	7	-0.775464	1106635	443716	819539	0.0018185	0.0515551	0.00447377	0.230225
NM_152546.2	SRFBP1	11	22	3	0	1	2	19	-11.2061	1106635	443716	819539	0.810651	1	0.00447377	0.230225
NM_001131015.1;NM_012127.2	CIZ1	63	74	51	11	3	37	23	4.51853	1106635	443716	819539	0.000182077	0.00961412	0.00449117	0.230238
NM_001197325.1;NM_001286035.1;NM_001286036.1;NM_001350224.1;NM_001350225.1;NM_001350226.1;NM_001668.3;NM_178427.2	ARNT	95	103	73	0	3	70	30	9.20176	1106635	443716	819539	2.93918e-05	0.00246343	0.004528	0.231564
NM_001134709.1;NM_003472.3	DEK	62	73	49	3	4	42	24	5.46127	1106635	443716	819539	0.000353574	0.015904	0.00457769	0.231883
NR_132322.1	CASP16P	45	57	34	2	11	21	23	-0.786965	1106635	443716	819539	0.00433242	0.0934157	0.00456072	0.231883
NM_003036.3	SKI	45	57	20	1	1	18	37	-6.58203	1106635	443716	819539	0.395794	1	0.00456072	0.231883
NM_019589.2	YLPM1	21	33	22	3	6	13	11	1.13953	1106635	443716	819539	0.00151788	0.0451539	0.00458913	0.231883
NM_001143985.1	BANF1	21	33	15	4	11	0	18	-12.5078	1106635	443716	819539	0.0643251	0.498533	0.00458913	0.231883
NM_001329536.1	RHBDD3	135	138	76	4	26	46	62	-3.37869	1106635	443716	819539	0.0118631	0.179386	0.00465798	0.234597
NM_001282234.1	PSMA6	61	72	25	0	0	25	47	-6.30603	1106635	443716	819539	0.503969	1	0.00466506	0.234597
NM_033387.3	FAM78A	311	286	205	12	26	167	81	9.86202	1106635	443716	819539	3.96179e-08	1.10101e-05	0.00469474	0.234971
NM_001172698.1;NM_133263.3	PPARGC1B	22	34	14	2	0	12	20	-3.88107	1106635	443716	819539	0.120747	0.665488	0.00468417	0.234971
NM_031442.3	TMEM47	83	92	56	1	0	55	36	4.56574	1106635	443716	819539	0.00206952	0.056183	0.00478305	0.235044
NM_015446.4	AHCTF1	24	36	15	0	2	13	21	-3.73646	1106635	443716	819539	0.119972	0.665488	0.00483521	0.235044
NM_001014443.2	USP21	23	35	24	6	9	9	11	-1.25928	1106635	443716	819539	0.000976333	0.0329411	0.00476592	0.235044
NM_001193286.1;NM_030593.2	SIRT2	12	23	16	2	1	13	7	3.8095	1106635	443716	819539	0.00147773	0.044651	0.00482573	0.235044
NM_002812.4	PSMD8	7	17	3	0	1	2	14	-8.8388	1106635	443716	819539	0.57959	1	0.0048068	0.235044
NM_001346116.1;NM_153339.2	PUSL1	7	17	10	4	3	3	7	-3.46574	1106635	443716	819539	0.0089046	0.147973	0.0048068	0.235044
NM_001039771.2	CBLN3	7	17	17	8	6	3	0	2.77259	1106635	443716	819539	2.23209e-05	0.00203419	0.0048068	0.235044
NR_026943.1	LOC642852	7	17	3	1	1	1	14	-9.88691	1106635	443716	819539	0.57959	1	0.0048068	0.235044
NM_033271.2	BTBD6	7	17	13	8	3	2	4	-1.99574	1106635	443716	819539	0.000782655	0.0285436	0.0048068	0.235044
NM_001316307.1;NM_005052.2	RAC3	4	13	10	2	3	5	3	1.85904	1106635	443716	819539	0.00111281	0.0362711	0.00483799	0.235044
NM_001810.5	CENPB	4	13	13	10	3	0	0	0	1106635	443716	819539	6.00425e-05	0.00428432	0.00483799	0.235044
NM_021072.3	HCN1	4	13	10	3	0	7	3	3.46574	1106635	443716	819539	0.00111281	0.0362711	0.00483799	0.235044
NR_145524.1;NR_145525.1	LOC100128988	2	10	5	0	0	5	5	0	1106635	443716	819539	0.0234499	0.269385	0.00484087	0.235044
NM_001346312.1;NM_001346314.1;NM_001346315.1;NM_001346319.1;NM_001346320.1;NM_001346322.1;NM_001346323.1;NM_001346324.1;NM_001346325.1;NM_001346328.1;NM_001346333.1;NM_001346336.1;NM_001346338.1;NM_001346344.1;NM_001346348.1;NM_001346350.1;NM_001346353.1;NM_001346357.1	ATG13	82	91	41	2	19	20	50	-8.93048	1106635	443716	819539	0.14559	0.73954	0.00489347	0.235971
NR_146783.1;NR_146784.1;NR_146785.1	PRPF4B	25	37	15	1	2	12	22	-4.69216	1106635	443716	819539	0.143307	0.738845	0.00489283	0.235971
NM_007033.4	RER1	25	37	4	0	1	3	33	-15.1676	1106635	443716	819539	0.982226	1	0.00489283	0.235971
NM_001321196.1;NM_012254.2	SLC27A5	37	49	34	12	4	18	15	1.41741	1106635	443716	819539	0.000455463	0.0187887	0.00492505	0.236952
NM_006589.2	FAM189B	26	38	32	11	10	11	6	3.44544	1106635	443716	819539	2.04685e-05	0.0019129	0.00493954	0.237109
NM_000492.3	CFTR	57	68	18	0	0	18	50	-9.79522	1106635	443716	819539	0.84471	1	0.00502185	0.237817
NM_001174101.1;NM_030567.4	PRR7	34	46	28	18	2	8	18	-5.54273	1106635	443716	819539	0.00408103	0.088953	0.00500396	0.237817
NM_001043229.1	CSKMT	34	46	35	11	17	7	11	-2.66997	1106635	443716	819539	8.96797e-05	0.00587413	0.00500396	0.237817
NM_001286408.1;NM_198081.4	SCML4	29	41	18	0	0	18	23	-2.06349	1106635	443716	819539	0.0978858	0.595643	0.00502161	0.237817
NM_021167.4;NR_052016.1	GATAD1	29	41	28	3	5	20	13	3.32468	1106635	443716	819539	0.000849355	0.030354	0.00502161	0.237817
NM_006443.2;NM_199184.1	DNPH1	27	39	34	0	0	34	5	13.6048	1106635	443716	819539	8.45898e-06	0.000976296	0.0049761	0.237817
NM_001142298.1	SQSTM1	146	147	65	0	1	64	82	-3.03059	1106635	443716	819539	0.263473	0.947092	0.00511352	0.24091
NM_032340.3	UQCC2	80	89	47	0	1	46	42	0.976719	1106635	443716	819539	0.0251105	0.281806	0.00512137	0.24091
NM_001317381.1	HSPA4L	80	89	41	3	1	37	48	-2.76165	1106635	443716	819539	0.119838	0.665488	0.00512137	0.24091
NM_004170.5	SLC1A1	13	24	8	0	0	8	16	-4.61562	1106635	443716	819539	0.231096	0.913357	0.00514745	0.241063
NM_001114123.2;NM_001257168.1	ELK1	13	24	16	4	3	9	8	0.683985	1106635	443716	819539	0.00242526	0.0633959	0.00514745	0.241063
NM_001129890.1	LRRC69	89	97	51	1	0	50	46	0.917	1106635	443716	819539	0.0275074	0.297349	0.00522024	0.243392
NM_001278642.1;NM_005711.4	EDIL3	89	97	60	0	0	60	37	5.29072	1106635	443716	819539	0.00149304	0.0449208	0.00522024	0.243392
NM_001324184.1;NM_001324186.1;NR_136712.1	SH3GL3	468	413	173	3	1	169	240	-5.34745	1106635	443716	819539	0.830759	1	0.0052549	0.244469
NM_025205.4	MED28	14	25	5	0	2	3	20	-10.5999	1106635	443716	819539	0.671732	1	0.00543915	0.252484
NM_001278616.1;NM_001278617.1;NM_004336.4	BUB1	8	18	16	0	0	16	2	9.83939	1106635	443716	819539	0.000122762	0.00745072	0.00547132	0.252866
NM_001288770.2;NM_001288771.2;NM_001351264.1	C17orf80	8	18	11	1	4	6	7	-0.775464	1106635	443716	819539	0.00718385	0.130129	0.00547132	0.252866
NR_125948.1;NR_125949.1	LOC101928118	15	26	18	0	1	17	8	5.0876	1106635	443716	819539	0.00157008	0.0462845	0.00570157	0.262359
NM_001195263.1	PDZD7	15	26	22	2	4	16	4	7.84366	1106635	443716	819539	8.87929e-05	0.00584235	0.00570157	0.262359
NM_178818.2	CMTM4	324	295	177	0	1	176	118	5.70226	1106635	443716	819539	0.000655404	0.0248971	0.00583087	0.265562
NM_001282564.1;NM_018202.5	MACO1	73	82	44	1	2	41	38	0.791304	1106635	443716	819539	0.0222436	0.269385	0.00599626	0.265562
NM_001277378.1	C19orf67	16	27	18	6	4	8	9	-0.683985	1106635	443716	819539	0.00244971	0.0634851	0.00593579	0.265562
NM_001270482.1;NM_002815.3	PSMD11	16	27	8	1	3	4	19	-9.21034	1106635	443716	819539	0.376728	1	0.00593579	0.265562
NM_000937.4	POLR2A	16	27	7	2	0	5	20	-8.74088	1106635	443716	819539	0.501736	1	0.00593579	0.265562
NM_001085430.3	C17orf67	16	27	23	13	2	8	4	3.22804	1106635	443716	819539	7.36234e-05	0.00506515	0.00593579	0.265562
NR_003003.2	SCARNA17	1	8	8	2	6	0	0	0	1106635	443716	819539	0.000302085	0.0140227	0.00601006	0.265562
NM_020975.5	RET	1	8	2	0	1	1	6	-4.76971	1106635	443716	819539	0.19885	0.848295	0.00601006	0.265562
NR_003670.1	FGF7P3	1	8	7	4	3	0	1	-0.693147	1106635	443716	819539	0.000943226	0.0326054	0.00601006	0.265562
NM_152600.2	ZNF579	1	8	7	0	1	6	1	4.76971	1106635	443716	819539	0.000943226	0.0326054	0.00601006	0.265562
NM_001100878.1	MROH6	1	8	4	0	4	0	4	-3.737	1106635	443716	819539	0.0258668	0.28544	0.00601006	0.265562
NM_052857.3	ZNF830	1	8	8	1	7	0	0	0	1106635	443716	819539	0.000302085	0.0140227	0.00601006	0.265562
NM_006442.3	DRAP1	1	8	7	2	2	3	1	2.07944	1106635	443716	819539	0.000943226	0.0326054	0.00601006	0.265562
NM_000094.3	COL7A1	0	6	4	2	1	1	2	-1.04811	1106635	443716	819539	0.00670959	0.125744	0.00593253	0.265562
NM_181537.3	KRT27	0	6	4	2	0	2	2	0	1106635	443716	819539	0.00670959	0.125744	0.00593253	0.265562
NR_109950.1	LINC01271	0	6	5	5	0	0	1	-0.693147	1106635	443716	819539	0.0019203	0.0530871	0.00593253	0.265562
NM_001321150.1;NM_003367.3;NM_207291.2	USF2	0	6	5	2	0	3	1	2.07944	1106635	443716	819539	0.0019203	0.0530871	0.00593253	0.265562
NM_152219.3	GJD3	0	6	6	5	1	0	0	0	1106635	443716	819539	0.000549591	0.0217785	0.00593253	0.265562
NR_003528.3	ZNF658B	0	6	6	0	0	6	0	5.46286	1106635	443716	819539	0.000549591	0.0217785	0.00593253	0.265562
NM_006361.5	HOXB13	5	14	12	4	7	1	2	-1.04811	1106635	443716	819539	0.000406374	0.0172631	0.00602414	0.265628
NR_027428.1;NR_027429.1;NR_027430.1;NR_027431.2;NR_027432.1	TMEM254-AS1	61	71	48	7	6	35	23	3.95527	1106635	443716	819539	0.000431941	0.0179941	0.00604704	0.266082
NM_001345968.1	ZNF394	9	19	13	4	3	6	6	0	1106635	443716	819539	0.00273877	0.0689458	0.00608623	0.266144
NR_003365.2	SUGT1P3	9	19	15	5	3	7	4	2.50133	1106635	443716	819539	0.000568109	0.0222616	0.00608623	0.266144
NM_001146254.1;NM_001146255.1	PODNL1	9	19	12	2	2	8	7	0.726712	1106635	443716	819539	0.00578716	0.115639	0.00608623	0.266144
NM_001351511.1;NM_001351512.1;NM_001351513.1;NR_147216.1;NR_147217.1;NR_147218.1	TIA1	173	169	110	0	1	109	59	7.6908	1106635	443716	819539	0.000131745	0.0078383	0.006152	0.266463
NM_001278253.1;NM_003558.3	PIP5K1B	82	90	28	0	0	28	62	-8.40642	1106635	443716	819539	0.798303	1	0.0061569	0.266463
NR_038937.1	RPARP-AS1	72	81	58	21	17	20	23	-1.19875	1106635	443716	819539	7.55086e-05	0.00514457	0.00613144	0.266463
NM_001289067.1;NM_001289068.1;NM_001289069.1;NM_001289070.1;NM_001289071.1;NM_001289072.1;NM_001289073.1;NM_001289074.1;NM_001289075.1;NM_018063.4	HELLS	60	70	40	6	7	27	30	-0.993557	1106635	443716	819539	0.0094756	0.154068	0.00616923	0.266463
NM_015898.3	ZBTB7A	45	56	41	9	5	27	15	4.92873	1106635	443716	819539	0.00014144	0.00822964	0.00610862	0.266463
NM_005296.2	LPAR4	17	28	11	1	3	7	17	-5.81431	1106635	443716	819539	0.149431	0.74139	0.00614311	0.266463
NM_020337.2	ANKRD50	44	55	45	9	6	30	10	8.71729	1106635	443716	819539	1.06213e-05	0.00116234	0.00619475	0.267019
NR_038883.2	LINC00649	107	112	55	4	1	50	57	-1.48301	1106635	443716	819539	0.080271	0.538523	0.00636095	0.273624
NR_135237.1	LOC730100	330	299	110	0	0	110	189	-7.72071	1106635	443716	819539	0.959906	1	0.00653528	0.279416
NR_040063.1	SMG7-AS1	106	111	91	37	23	31	20	3.95617	1106635	443716	819539	1.28477e-07	2.98194e-05	0.00652207	0.279416
NM_001204747.1;NM_002913.4	RFC1	40	51	24	3	2	19	27	-3.07175	1106635	443716	819539	0.0783305	0.538523	0.00651911	0.279416
NM_001330161.1	ING5	170	166	119	25	39	55	47	1.75613	1106635	443716	819539	3.2893e-06	0.000445341	0.00663416	0.280846
NR_147964.1	ASH1L-AS1	39	50	44	14	24	6	6	0	1106635	443716	819539	2.66017e-06	0.000374569	0.00659348	0.280846
NM_025004.2	CCDC15	20	31	22	2	6	14	9	2.93103	1106635	443716	819539	0.0010134	0.033734	0.00661825	0.280846
NM_001282062.1	DOC2A	10	20	12	2	3	7	8	-0.726712	1106635	443716	819539	0.00944523	0.153692	0.00664849	0.280846
NM_001199021.1	SPON2	10	20	14	0	0	14	6	5.1172	1106635	443716	819539	0.0022342	0.0596418	0.00664849	0.280846
NM_001243704.1	ZBTB14	10	20	14	4	0	10	6	2.83249	1106635	443716	819539	0.0022342	0.0596418	0.00664849	0.280846
NM_017686.3	GDAP2	21	32	24	1	0	23	8	7.60622	1106635	443716	819539	0.000428692	0.0179295	0.00673274	0.283837
NM_001288713.1;NM_001288714.1;NM_006157.4;NM_201551.2	NELL1	970	809	357	5	4	348	452	-4.50448	1106635	443716	819539	0.922166	1	0.00677236	0.284938
NR_125341.1	DDX46	118	121	29	3	4	22	92	-15.4558	1106635	443716	819539	0.994758	1	0.00715581	0.285228
NM_004839.3;NM_199330.2	HOMER2	94	100	72	3	0	69	28	9.68197	1106635	443716	819539	3.56597e-05	0.00286376	0.00714447	0.285228
NR_024079.1	LINC00471	76	84	68	18	11	39	16	8.0513	1106635	443716	819539	1.76135e-06	0.000272842	0.00708453	0.285228
NR_134854.1	SLC39A13	76	84	43	5	13	25	41	-4.84021	1106635	443716	819539	0.0456719	0.416869	0.00708453	0.285228
NM_004379.4;NM_134442.4;NR_135473.1	CREB1	53	63	45	2	0	43	18	8.15176	1106635	443716	819539	0.000205806	0.0106802	0.00706194	0.285228
NM_001129994.1;NM_001129995.1;NM_024076.2	KCTD15	34	45	19	2	5	12	26	-6.17989	1106635	443716	819539	0.155619	0.765089	0.00690399	0.285228
NM_001111298.2;NM_001286360.1;NM_001286361.1;NM_173672.4;NR_104429.1	PPIL6	32	43	31	1	0	30	12	7.52121	1106635	443716	819539	0.00044225	0.0183873	0.0069896	0.285228
NM_001330308.1	DPF2	32	43	22	4	3	15	21	-2.69394	1106635	443716	819539	0.0374579	0.36935	0.0069896	0.285228
NM_003403.4	YY1	30	41	24	5	5	14	17	-1.47258	1106635	443716	819539	0.00952503	0.154278	0.00704537	0.285228
NM_001304288.1;NM_002295.5	RPSA	28	39	9	2	3	4	30	-13.2756	1106635	443716	819539	0.772791	1	0.00706496	0.285228
NM_000913.5;NM_001318853.1;NM_182647.3	OPRL1	28	39	26	4	4	18	13	2.45994	1106635	443716	819539	0.00185247	0.0523075	0.00706496	0.285228
NM_001099737.2;NR_029375.1	WDR83	28	39	15	3	4	8	24	-7.98296	1106635	443716	819539	0.226449	0.913357	0.00706496	0.285228
NM_000449.3;NM_001025603.1	RFX5	26	37	24	5	7	12	13	-0.556387	1106635	443716	819539	0.00287349	0.0709835	0.00704103	0.285228
NM_033126.2	PSKH2	24	35	23	0	0	23	12	5.07982	1106635	443716	819539	0.00254932	0.0651867	0.00696515	0.285228
NM_001324475.1	INTS3	23	34	32	9	9	14	2	8.8388	1106635	443716	819539	4.51567e-06	0.000588738	0.00690479	0.285228
NR_003667.3	SUGT1P1	22	33	29	8	7	14	4	6.84306	1106635	443716	819539	2.2986e-05	0.00206591	0.00682778	0.285228
NM_001194990.1	MEPCE	22	33	27	14	3	10	6	2.83249	1106635	443716	819539	9.18474e-05	0.00593244	0.00682778	0.285228
NM_001037174.1;NM_177985.2	ARL5A	11	21	16	0	0	16	5	6.94902	1106635	443716	819539	0.000861412	0.0305168	0.00715736	0.285228
NM_006943.3	SOX12	11	21	21	12	9	0	0	0	1106635	443716	819539	1.52756e-05	0.00151473	0.00715736	0.285228
NR_036640.1;NR_135075.1	YIPF1	6	15	13	0	0	13	2	8.30657	1106635	443716	819539	0.000371418	0.0164115	0.00713847	0.285228
NM_001100625.2	CENPN	6	15	4	1	0	3	11	-6.13571	1106635	443716	819539	0.31399	0.978324	0.00713847	0.285228
NM_001265.5;NM_001354700.1	CDX2	6	15	15	0	1	14	0	10.5801	1106635	443716	819539	5.94476e-05	0.00425625	0.00713847	0.285228
NM_022785.3;NM_198856.2	EFCAB6	6	15	13	1	1	11	2	7.16704	1106635	443716	819539	0.000371418	0.0164115	0.00713847	0.285228
NM_015649.2	IRF2BP1	6	15	15	11	4	0	0	0	1106635	443716	819539	5.94476e-05	0.00425625	0.00713847	0.285228
NM_133639.3	RHOV	6	15	9	2	6	1	6	-4.76971	1106635	443716	819539	0.0110101	0.170612	0.00713847	0.285228
NR_026668.2	VPS13A-AS1	6	15	13	5	4	4	2	1.99574	1106635	443716	819539	0.000371418	0.0164115	0.00713847	0.285228
NM_001281298.1;NM_001281299.1;NM_003792.3	EDF1	3	11	9	0	1	8	2	5.22378	1106635	443716	819539	0.00116421	0.0372001	0.00689392	0.285228
NM_014704.3	CEP104	3	11	9	1	2	6	2	3.7216	1106635	443716	819539	0.00116421	0.0372001	0.00689392	0.285228
NR_133662.1	KCNK4-TEX40	75	83	60	23	22	15	23	-3.4809	1106635	443716	819539	6.57296e-05	0.00459694	0.00725128	0.288426
NM_001122838.1;NM_198990.4	NAPEPLD	64	73	45	8	3	34	28	1.87813	1106635	443716	819539	0.00310052	0.0738288	0.00730856	0.290158
NR_111943.1	RPS17	84	91	59	14	12	33	32	0.302466	1106635	443716	819539	0.000810189	0.0292905	0.00734732	0.29115
NM_001003943.2	BMF	362	324	246	79	58	109	78	4.33161	1106635	443716	819539	2.63136e-10	1.35553e-07	0.00745463	0.294849
NM_012310.4	KIF4A	268	247	128	4	6	118	119	-0.115496	1106635	443716	819539	0.0588956	0.478621	0.00751369	0.296629
NM_001354812.1	SMAD1	73	81	39	3	6	30	42	-3.39662	1106635	443716	819539	0.0906056	0.574852	0.0075957	0.297794
NM_001080407.2	GLB1L3	12	22	16	4	1	11	6	3.44544	1106635	443716	819539	0.00147773	0.044651	0.0076137	0.297794
NM_001170754.1	C1orf127	12	22	16	0	0	16	6	6.11779	1106635	443716	819539	0.00147773	0.044651	0.0076137	0.297794
NM_001271314.1	ZNF266	12	22	18	8	1	9	4	3.91202	1106635	443716	819539	0.000331989	0.0151446	0.0076137	0.297794
NM_013342.3	TFPT	12	22	21	9	1	11	1	8.21515	1106635	443716	819539	3.06464e-05	0.00253798	0.0076137	0.297794
NM_015001.2	SPEN	398	353	195	6	10	179	158	1.83657	1106635	443716	819539	0.0129466	0.191891	0.00763116	0.297925
NM_020366.3	RPGRIP1	434	382	160	14	12	134	222	-7.46708	1106635	443716	819539	0.829769	1	0.0077036	0.300199
NM_199341.3	ZSWIM9	48	58	26	0	0	26	32	-1.96643	1106635	443716	819539	0.13392	0.717355	0.00772618	0.300524
NM_001288659.1;NM_001288660.1	METTL9	354	317	137	5	3	129	180	-4.80631	1106635	443716	819539	0.653948	1	0.00789908	0.306287
NM_001319055.1	GEMIN7	310	281	127	1	7	119	154	-3.62991	1106635	443716	819539	0.43699	1	0.00800819	0.306287
NR_135044.1	LOC100506691	176	170	90	16	14	60	80	-3.47964	1106635	443716	819539	0.0364046	0.362347	0.00790509	0.306287
NM_207344.3	SPRYD4	98	103	72	34	21	17	31	-5.27605	1106635	443716	819539	8.98321e-05	0.00587413	0.00796992	0.306287
NM_001080398.1	ECPAS	46	56	33	3	10	20	23	-1.19875	1106635	443716	819539	0.00837837	0.14493	0.00799302	0.306287
NM_000882.3;NM_001354583.1	IL12A	13	23	16	4	2	10	7	2.05703	1106635	443716	819539	0.00242526	0.0633959	0.00801935	0.306287
NM_178523.4;NR_135823.1	ZNF616	13	23	14	5	2	7	9	-1.4107	1106635	443716	819539	0.00921199	0.151061	0.00801935	0.306287
NM_001079668.2	NKX2-1	13	23	16	9	3	4	7	-2.50133	1106635	443716	819539	0.00242526	0.0633959	0.00801935	0.306287
NM_001106.3	ACVR2B	13	23	9	0	0	9	14	-2.93103	1106635	443716	819539	0.14944	0.74139	0.00801935	0.306287
NM_001001552.4;NM_001199050.1;NM_001199051.1;NM_001199052.1;NR_037583.1	LEMD1	13	23	18	0	1	17	5	7.421	1106635	443716	819539	0.000580233	0.0226527	0.00801935	0.306287
NM_024551.2	ADIPOR2	59	68	24	0	0	24	44	-5.95763	1106635	443716	819539	0.517734	1	0.00813101	0.309991
NM_152313.3	SLC36A4	7	16	11	0	0	11	5	4.27667	1106635	443716	819539	0.00407169	0.088953	0.00816331	0.310103
NM_016052.3	RRP15	7	16	4	1	0	3	12	-6.71885	1106635	443716	819539	0.390005	1	0.00816331	0.310103
NM_153712.4	TTL	44	54	29	4	2	23	25	-0.743229	1106635	443716	819539	0.0269782	0.295237	0.00825775	0.313127
NM_032932.5	RAB11FIP4	79	86	23	1	0	22	63	-10.7697	1106635	443716	819539	0.931551	1	0.00828877	0.31374
NM_024864.4	MRM1	69	77	49	11	17	21	28	-2.57397	1106635	443716	819539	0.00181295	0.0515551	0.00832971	0.314256
NM_080605.3	B3GALT6	14	24	24	8	16	0	0	0	1106635	443716	819539	1.00558e-05	0.00111199	0.00837679	0.314256
NM_024098.3	CCDC86	14	24	18	2	14	2	6	-3.7216	1106635	443716	819539	0.000972598	0.0329411	0.00837679	0.314256
NM_001282668.1	MICAL2	14	24	5	0	0	5	19	-8.31571	1106635	443716	819539	0.671732	1	0.00837679	0.314256
NM_001195007.1;NM_001319293.1;NM_006112.3;NM_203456.2;NR_036543.1;NR_036544.1	PPIE	14	24	2	0	0	2	22	-12.4423	1106635	443716	819539	0.966325	1	0.00837679	0.314256
NM_021228.2	SCAF1	78	85	41	0	0	41	44	-0.75093	1106635	443716	819539	0.0971874	0.595246	0.00849063	0.317962
NM_001199207.1;NM_005685.3;NM_016328.2	GTF2IRD1	68	76	32	1	7	24	44	-5.95763	1106635	443716	819539	0.259056	0.947092	0.00852291	0.318606
NM_001324504.1;NM_001324505.1;NM_020382.4;NR_136910.1	KMT5A	86	92	19	0	0	19	73	-13.7786	1106635	443716	819539	0.995317	1	0.00870667	0.32262
NR_036647.1	CCDC144B	86	92	49	2	0	47	43	0.960988	1106635	443716	819539	0.032244	0.328839	0.00870667	0.32262
NM_001130849.1	CAB39	15	25	17	0	1	16	8	4.61562	1106635	443716	819539	0.00306026	0.0737207	0.00868884	0.32262
NM_001126129.1;NM_001126130.1;NM_022770.3	GINS3	15	25	6	0	4	2	19	-11.2061	1106635	443716	819539	0.583878	1	0.00868884	0.32262
NR_125376.1	LOC100419583	15	25	13	1	4	8	12	-2.5264	1106635	443716	819539	0.0342295	0.344091	0.00868884	0.32262
NM_001039672.2;NM_001039673.2;NM_001145463.1	YIF1B	152	149	94	0	0	94	55	6.54167	1106635	443716	819539	0.000742224	0.0274065	0.00884981	0.322711
NM_005530.2	IDH3A	124	125	51	2	1	48	74	-5.04141	1106635	443716	819539	0.467657	1	0.00894894	0.322711
NM_001270976.1	IST1	101	105	56	5	22	29	49	-5.38959	1106635	443716	819539	0.0329727	0.334173	0.00905575	0.322711
NM_015360.4	MTREX	40	50	8	0	0	8	42	-13.4442	1106635	443716	819539	0.981479	1	0.00877095	0.322711
NM_001270524.1	OTX2	40	50	37	3	1	33	13	7.8924	1106635	443716	819539	0.000239573	0.0118721	0.00877095	0.322711
NM_002292.3	LAMB2	40	50	38	14	19	5	12	-4.85981	1106635	443716	819539	0.000138432	0.00812174	0.00877095	0.322711
NM_001304437.1;NM_001350602.1;NM_001350603.1;NM_001350604.1;NM_198920.2;NR_146807.1;NR_146808.1;NR_146809.1	UBE3D	39	49	34	0	0	34	15	7.14603	1106635	443716	819539	0.000853755	0.0304597	0.00889362	0.322711
NM_001949.4	E2F3	39	49	35	6	14	15	14	0.510299	1106635	443716	819539	0.000506701	0.0203968	0.00889362	0.322711
NM_017423.2	GALNT7	38	48	24	5	6	13	24	-4.90017	1106635	443716	819539	0.0558085	0.462894	0.00901311	0.322711
NM_001330192.1;NM_020401.3	NUP107	38	48	25	8	15	2	23	-12.83	1106635	443716	819539	0.0385795	0.371056	0.00901311	0.322711
NM_001289750.1;NM_001289751.1	DLD	16	26	12	0	4	8	14	-3.61502	1106635	443716	819539	0.0759615	0.538523	0.0089585	0.322711
NM_030981.2	RAB1B	16	26	13	0	2	11	13	-1.13953	1106635	443716	819539	0.0461732	0.418999	0.0089585	0.322711
NM_013397.5	PRICKLE4	16	26	20	7	9	4	6	-1.72586	1106635	443716	819539	0.000638451	0.0243847	0.0089585	0.322711
NM_033015.3	FASTK	16	26	17	1	3	13	9	2.39881	1106635	443716	819539	0.00464357	0.0976702	0.0089585	0.322711
NM_001185095.1;NM_001185096.1;NM_031426.3;NR_033701.1	AIF1L	8	17	10	2	1	7	7	0	1106635	443716	819539	0.0149457	0.2085	0.00909111	0.322711
NM_001025604.2	ARRDC2	8	17	9	1	1	7	8	-0.726712	1106635	443716	819539	0.0300126	0.313251	0.00909111	0.322711
NM_001144878.1	IMPA1	8	17	12	5	2	5	5	0	1106635	443716	819539	0.00334679	0.0776786	0.00909111	0.322711
NM_001080824.2;NM_001277053.1	TRABD2A	8	17	14	0	0	14	3	7.80747	1106635	443716	819539	0.000670329	0.0252822	0.00909111	0.322711
NM_006801.2	KDELR1	8	17	10	1	3	6	7	-0.775464	1106635	443716	819539	0.0149457	0.2085	0.00909111	0.322711
NR_146903.1	LINC01894	8	17	14	0	1	13	3	7.27524	1106635	443716	819539	0.000670329	0.0252822	0.00909111	0.322711
NM_001282546.1;NM_001282547.1;NM_032017.2	STK40	4	12	8	0	0	8	4	3.22804	1106635	443716	819539	0.00694906	0.128296	0.00884755	0.322711
NM_001317338.1;NM_001331042.1;NM_017898.4	MARC2	4	12	3	1	0	2	9	-5.90776	1106635	443716	819539	0.321862	0.978324	0.00884755	0.322711
NM_020169.3	LXN	4	12	10	2	2	6	2	3.7216	1106635	443716	819539	0.00111281	0.0362711	0.00884755	0.322711
NM_001025096.1;NM_001025097.1;NM_001308188.1;NM_144662.2	PSMA8	4	12	1	1	0	0	11	-8.9083	1106635	443716	819539	0.814702	1	0.00884755	0.322711
NR_131245.1	C5orf17	4	12	3	0	0	3	9	-4.87643	1106635	443716	819539	0.321862	0.978324	0.00884755	0.322711
NM_001163436.2	TBCK	315	284	167	3	3	161	117	4.50727	1106635	443716	819539	0.00231848	0.0614411	0.00915243	0.324343
NM_001134398.1;NM_003371.3	VAV2	268	245	114	1	0	113	131	-2.03446	1106635	443716	819539	0.316215	0.978324	0.00978205	0.324499
NM_001199427.1;NM_003300.3;NM_145725.2;NM_145726.2	TRAF3	246	227	111	0	1	110	116	-0.719365	1106635	443716	819539	0.164663	0.799324	0.00963989	0.324499
NR_038998.1	LINC00629	218	204	91	7	11	73	113	-5.63603	1106635	443716	819539	0.394354	1	0.00940271	0.324499
NM_001127240.2	BBC3	176	169	90	7	5	78	79	-0.158816	1106635	443716	819539	0.0364046	0.362347	0.0092682	0.324499
NM_001252406.2;NM_001256455.1	ZBTB7B	120	121	67	15	12	40	54	-3.27218	1106635	443716	819539	0.0194053	0.248249	0.0099176	0.324499
NM_001317955.1;NR_134300.1	IDI1	106	109	70	10	1	59	39	4.55289	1106635	443716	819539	0.000960491	0.0327518	0.00971788	0.324499
NR_073481.1	ZNF689	74	81	53	9	4	40	28	3.5374	1106635	443716	819539	0.00106163	0.0350355	0.00934645	0.324499
NM_001318812.1	TTC9C	64	72	38	4	8	26	34	-2.56505	1106635	443716	819539	0.0367559	0.363831	0.00933577	0.324499
NM_001170715.2	BCAR1	51	60	30	0	0	30	30	0	1106635	443716	819539	0.0627077	0.495936	0.00957459	0.324499
NM_001318082.1	ZKSCAN5	51	60	33	9	2	22	27	-1.83549	1106635	443716	819539	0.0228681	0.269385	0.00957459	0.324499
NM_199074.1	NDUFAF3	49	58	38	12	10	16	20	-1.79185	1106635	443716	819539	0.0019396	0.0534807	0.00995574	0.324499
NM_022095.3	ZNF335	36	46	16	1	2	13	30	-6.96482	1106635	443716	819539	0.416695	1	0.00924037	0.324499
NM_001042402.1	NAAA	35	45	29	6	4	19	16	1.36669	1106635	443716	819539	0.00330274	0.0769946	0.00934689	0.324499
NM_001353591.1;NM_001353592.1;NM_001353593.1;NM_001353594.1;NM_001353595.1;NM_001353596.1;NM_001353597.1;NM_001353598.1;NM_001353599.1;NM_001353600.1;NM_001353601.1;NM_001353602.1;NM_001353603.1;NM_001353604.1;NM_001353605.1;NM_001353606.1;NM_001353607.1;NM_001353608.1;NM_001353609.1;NM_001353610.1;NM_005050.3;NM_020324.2;NM_020325.2;NR_003256.2;NR_148466.1;NR_148467.1;NR_148468.1;NR_148469.1;NR_…	ABCD4	34	44	23	0	1	22	21	0.39931	1106635	443716	819539	0.0379416	0.369959	0.00944776	0.324499
NM_001127266.1;NM_138385.3	TMEM129	33	43	32	14	8	10	11	-0.612942	1106635	443716	819539	0.000356122	0.0159695	0.00954221	0.324499
NM_139159.4	DPP9	31	41	22	2	1	19	19	0	1106635	443716	819539	0.0301529	0.313415	0.00970836	0.324499
NR_034003.1	LOC100130298	30	40	33	9	4	20	7	7.13418	1106635	443716	819539	6.23511e-05	0.00438972	0.00977815	0.324499
NM_001256494.1;NM_001256495.1;NM_001256496.1;NM_006715.3	MAN2C1	30	40	32	7	4	21	8	6.81926	1106635	443716	819539	0.000115851	0.00711303	0.00977815	0.324499
NM_001080533.2	UNC119B	29	39	23	2	9	12	16	-2.08921	1106635	443716	819539	0.0117762	0.178297	0.00983764	0.324499
NM_001006.4;NM_001267699.1	RPS3A	28	38	10	0	7	3	28	-13.5857	1106635	443716	819539	0.68189	1	0.00988564	0.324499
NM_001199942.1;NM_015018.3	DOPEY1	27	37	16	1	6	9	21	-6.13527	1106635	443716	819539	0.141194	0.738709	0.00992085	0.324499
NM_015157.3	PHLDB1	27	37	11	0	0	11	26	-6.76304	1106635	443716	819539	0.543389	1	0.00992085	0.324499
NM_198489.2;NR_104049.1;NR_104050.1;NR_104051.1	CCDC84	26	36	10	2	4	4	26	-11.9343	1106635	443716	819539	0.606801	1	0.00994184	0.324499
NM_001138.1	AGRP	25	35	32	16	7	9	3	4.87643	1106635	443716	819539	1.26434e-05	0.00132857	0.00994707	0.324499
NM_001032293.2;NM_001098507.1;NM_003457.3	ZNF207	24	34	8	1	6	1	26	-14.9782	1106635	443716	819539	0.735947	1	0.00993486	0.324499
NM_001206559.1	POLR1D	23	33	17	1	1	15	16	-0.490299	1106635	443716	819539	0.0420943	0.394093	0.0099034	0.324499
NM_022830.2	TUT1	23	33	7	0	0	7	26	-9.43301	1106635	443716	819539	0.797721	1	0.0099034	0.324499
NR_038285.1	MELTF-AS1	22	32	27	8	13	6	5	0.831229	1106635	443716	819539	9.18474e-05	0.00593244	0.00985071	0.324499
NM_001130524.1;NM_032493.3	AP1M1	21	31	16	0	4	12	15	-1.59891	1106635	443716	819539	0.0406416	0.384411	0.00977467	0.324499
NM_001039469.2;NM_001163296.1;NM_001163297.1;NM_004954.4	MARK2	20	30	14	1	1	12	16	-2.08921	1106635	443716	819539	0.079483	0.538523	0.00967299	0.324499
NM_004864.3	GDF15	20	30	22	7	11	4	8	-3.22804	1106635	443716	819539	0.0010134	0.033734	0.00967299	0.324499
NR_149135.1	LINC02542	20	30	25	0	0	25	5	10.6829	1106635	443716	819539	0.000138991	0.00813192	0.00967299	0.324499
NM_198316.1	TNS2	19	29	11	2	1	8	18	-5.54273	1106635	443716	819539	0.216394	0.899875	0.00954322	0.324499
NR_026891.1	GABPB1-IT1	19	29	29	16	13	0	0	0	1106635	443716	819539	4.43619e-06	0.000581967	0.00954322	0.324499
NM_001128085.1	ASPA	18	28	11	1	1	9	17	-4.40361	1106635	443716	819539	0.181479	0.836719	0.00938274	0.324499
NM_021170.3	HES4	17	27	23	9	9	5	4	0.894632	1106635	443716	819539	0.000126341	0.00762416	0.0091888	0.324499
NM_001349975.1;NM_001349978.1;NM_170672.2	RASGRP3	17	27	7	0	2	5	20	-8.74088	1106635	443716	819539	0.55321	1	0.0091888	0.324499
NM_001242397.1;NM_002822.4	TWF1	9	18	14	0	0	14	4	6.84306	1106635	443716	819539	0.00126231	0.0394404	0.00992055	0.324499
NM_000999.3	RPL38	9	18	4	0	1	3	14	-7.80747	1106635	443716	819539	0.535619	1	0.00992055	0.324499
NM_001329647.1;NM_001329650.1;NM_001329653.1;NM_001329662.1;NM_001329663.1;NM_001329664.1;NR_138066.1;NR_138067.1;NR_138068.1	ZNF25	9	18	16	2	0	14	2	8.8388	1106635	443716	819539	0.000250219	0.0122053	0.00992055	0.324499
NM_001282582.1;NM_001282583.1	MXRA8	9	18	14	7	4	3	4	-0.96441	1106635	443716	819539	0.00126231	0.0394404	0.00992055	0.324499
NM_001351168.1;NM_030792.7	GDPD5	9	18	15	0	2	13	3	7.27524	1106635	443716	819539	0.000568109	0.0222616	0.00992055	0.324499
NM_001320715.1;NM_003921.4	BCL10	9	18	13	0	0	13	5	5.4162	1106635	443716	819539	0.00273877	0.0689458	0.00992055	0.324499
NM_001289414.1	ANAPC11	9	18	13	2	0	11	5	4.27667	1106635	443716	819539	0.00273877	0.0689458	0.00992055	0.324499
NM_001010858.2	RNF187	9	18	10	0	0	10	8	1.33032	1106635	443716	819539	0.02357	0.269385	0.00992055	0.324499
NM_022823.2	FNDC4	9	18	17	8	1	8	1	6.27189	1106635	443716	819539	0.000108064	0.00673279	0.00992055	0.324499
NR_037449.1	MIR3678	2	9	9	1	8	0	0	0	1106635	443716	819539	0.000391057	0.0170225	0.00960683	0.324499
NM_001282275.1	PRAC2	2	9	0	0	0	0	9	-7.64902	1106635	443716	819539	1	1	0.00960683	0.324499
NM_001042683.2;NM_173082.3	SHPRH	2	9	7	0	1	6	2	3.7216	1106635	443716	819539	0.00318722	0.074885	0.00960683	0.324499
NR_146393.1;NR_146394.1	SORD2P	2	9	5	0	0	5	4	0.894632	1106635	443716	819539	0.0234499	0.269385	0.00960683	0.324499
NR_027378.1	UG0898H09	2	9	9	4	5	0	0	0	1106635	443716	819539	0.000391057	0.0170225	0.00960683	0.324499
NM_001205.2;NM_013978.2;NM_013979.2;NM_013980.2	BNIP1	2	9	4	0	3	1	5	-3.93848	1106635	443716	819539	0.0600527	0.480262	0.00960683	0.324499
NM_138727.3	ST7L	300	271	166	23	33	110	105	0.623259	1106635	443716	819539	0.000617182	0.0238309	0.0100404	0.326753
NM_199054.2	MKNK2	48	57	42	8	9	25	15	4.22413	1106635	443716	819539	0.000213405	0.0109401	0.0101486	0.329765
NR_136528.1;NR_136529.1	ZNF460-AS1	119	120	83	2	4	77	37	8.29388	1106635	443716	819539	9.85179e-05	0.00621133	0.0101763	0.330159
NM_001323407.1	PSMF1	47	56	24	0	0	24	32	-2.68977	1106635	443716	819539	0.200302	0.85197	0.0103426	0.33504
NR_103534.1	LINC00337	111	113	96	43	39	14	17	-1.47258	1106635	443716	819539	4.66989e-08	1.23291e-05	0.0103648	0.335246
NR_130935.1	C11orf72	414	363	312	144	116	52	51	0.21769	1106635	443716	819539	1.2062e-16	1.41534e-13	0.0104759	0.338321
NM_001348527.1	KNOP1	46	55	35	4	2	29	20	3.31679	1106635	443716	819539	0.00354556	0.0815749	0.0105376	0.339794
NM_012093.3;NM_174858.2	AK5	10	19	7	0	0	7	12	-3.25312	1106635	443716	819539	0.187694	0.838826	0.0106541	0.339919
NM_001289123.1;NM_001289127.1;NM_001289129.1	TUBB4A	10	19	16	4	3	9	3	4.87643	1106635	443716	819539	0.000477668	0.0194016	0.0106541	0.339919
NM_001287349.1	ZNF852	5	13	12	0	0	12	1	8.79829	1106635	443716	819539	0.000406374	0.0172631	0.0106382	0.339919
NM_001330763.1;NM_006899.4;NM_174855.3;NR_136344.1	IDH3B	5	13	9	4	0	5	4	0.894632	1106635	443716	819539	0.00589248	0.11604	0.0106382	0.339919
NR_015396.1	CDIPTOSP	5	13	7	3	1	3	6	-2.69027	1106635	443716	819539	0.0300333	0.313251	0.0106382	0.339919
NM_005146.4	SART1	5	13	2	0	1	1	11	-8.21515	1106635	443716	819539	0.640606	1	0.0106382	0.339919
NM_000372.4	TYR	5	13	6	0	0	6	7	-0.775464	1106635	443716	819539	0.0636177	0.496552	0.0106382	0.339919
NM_001007026.1	ATN1	102	105	59	9	11	39	46	-1.75404	1106635	443716	819539	0.016714	0.225282	0.0107683	0.343043
NM_001077239.1;NM_207343.3	RNF214	94	98	36	4	2	30	62	-7.75203	1106635	443716	819539	0.62496	1	0.0108233	0.344276
NM_001242786.1;NM_001242787.1	BRF1	57	65	35	0	1	34	30	1.22374	1106635	443716	819539	0.0321759	0.328462	0.0109166	0.346722
NM_001355008.1	MMP24-AS1-EDEM2	739	621	347	3	1	343	274	3.70048	1106635	443716	819539	0.00876686	0.147024	0.0109781	0.348151
NR_110940.1;NR_110941.1	MIR762HG	274	249	186	56	85	45	63	-3.80556	1106635	443716	819539	3.71639e-08	1.04658e-05	0.0110113	0.348157
NM_001166279.1;NM_014871.4	PAN2	116	117	83	31	18	34	34	0	1106635	443716	819539	5.31912e-05	0.00392815	0.0109951	0.348157
NM_001297718.1	C1orf43	240	221	141	16	15	110	80	4.13836	1106635	443716	819539	0.000245471	0.0121135	0.0111116	0.350714
NM_006547.2	IGF2BP3	156	151	100	8	8	84	51	5.95086	1106635	443716	819539	0.000208043	0.0107434	0.011142	0.350714
NM_001931.4	DLAT	43	52	39	10	10	19	13	2.89951	1106635	443716	819539	0.000216228	0.0110549	0.0111258	0.350714
NR_136229.2;NR_136230.2	FAM120AOS	56	64	51	7	14	30	13	6.96482	1106635	443716	819539	2.36508e-05	0.00209886	0.011159	0.350729
NM_014364.4	GAPDHS	66	73	41	7	14	20	32	-4.26525	1106635	443716	819539	0.0192777	0.247366	0.0113103	0.351819
NM_001329609.1	ARL16	11	20	10	4	3	3	10	-5.52277	1106635	443716	819539	0.0504464	0.436244	0.0112966	0.351819
NM_032930.2	CFAP300	11	20	7	1	2	4	13	-6.31083	1106635	443716	819539	0.235406	0.914374	0.0112966	0.351819
NM_001423.2	EMP1	11	20	9	2	1	6	11	-3.44544	1106635	443716	819539	0.0883056	0.562965	0.0112966	0.351819
NM_001257360.1;NM_139156.3	AMPD2	11	20	9	0	3	6	11	-3.44544	1106635	443716	819539	0.0883056	0.562965	0.0112966	0.351819
NM_001146069.1	MFSD10	11	20	17	7	4	6	3	2.69027	1106635	443716	819539	0.000399177	0.0171362	0.0112966	0.351819
NM_001164407.1	TLCD2	11	20	14	2	3	9	6	2.18616	1106635	443716	819539	0.0037478	0.085024	0.0112966	0.351819
NM_001198665.1;NM_015313.2	ARHGEF12	148	144	56	3	4	49	88	-6.98832	1106635	443716	819539	0.669295	1	0.0115881	0.359928
NM_144732.4	HNRNPUL1	173	165	64	0	0	64	101	-5.72009	1106635	443716	819539	0.73103	1	0.0116837	0.362365
NM_152243.2	CDC42EP1	160	154	75	0	0	75	79	-0.644749	1106635	443716	819539	0.14811	0.74139	0.0118323	0.364427
NM_000317.2	PTS	12	21	8	0	3	5	13	-5.4162	1106635	443716	819539	0.187517	0.838826	0.0118537	0.364427
NM_002358.3	MAD2L1	12	21	14	6	1	7	7	0	1106635	443716	819539	0.00599866	0.116638	0.0118537	0.364427
NR_110614.1	TAF1A-AS1	12	21	11	2	7	2	10	-6.5541	1106635	443716	819539	0.0396313	0.376881	0.0118537	0.364427
NM_001195001.1;NM_005704.4;NM_133177.3;NM_133178.3	PTPRU	12	21	15	0	0	15	6	5.62749	1106635	443716	819539	0.00301486	0.073276	0.0118537	0.364427
NM_001348194.1;NM_031480.2	RIOK1	12	21	7	1	2	4	14	-6.84306	1106635	443716	819539	0.286491	0.947092	0.0118537	0.364427
NM_001177643.2	DAG1	113	114	61	7	13	41	53	-2.80145	1106635	443716	819539	0.0382243	0.369959	0.0118823	0.364775
NM_001353005.1	TPRA1	73	79	40	1	0	39	39	0	1106635	443716	819539	0.0701707	0.525373	0.0120029	0.367945
NM_001286561.1;NM_006185.3;NR_104476.1	NUMA1	264	239	154	0	0	154	85	8.07177	1106635	443716	819539	0.000169333	0.00936069	0.0138564	0.367952
NM_017811.3	UBE2R2	219	202	121	10	10	101	81	2.84384	1106635	443716	819539	0.00314075	0.0746185	0.0139683	0.367952
NR_046657.1	ZFX-AS1	199	186	123	18	7	98	63	5.50939	1106635	443716	819539	0.000132844	0.00786517	0.0129383	0.367952
NM_005104.3	BRD2	196	184	73	8	9	56	111	-8.53782	1106635	443716	819539	0.725526	1	0.0120458	0.367952
NM_007086.3	WDHD1	173	164	70	13	5	52	94	-7.1768	1106635	443716	819539	0.498644	1	0.0136238	0.367952
NM_001304508.1	ZBTB25	165	158	105	17	5	83	53	5.36703	1106635	443716	819539	0.000179733	0.00953807	0.0122218	0.367952
NM_001256121.1	S100PBP	142	138	61	2	0	59	77	-3.19882	1106635	443716	819539	0.351154	1	0.0135125	0.367952
NM_001243127.2	PACS2	125	124	91	18	47	26	33	-2.26889	1106635	443716	819539	1.51434e-05	0.00151473	0.0125207	0.367952
NM_001099270.1	ZBTB34	112	113	47	0	4	43	66	-4.84652	1106635	443716	819539	0.426065	1	0.0121942	0.367952
NM_203500.1	KEAP1	101	103	55	11	10	34	48	-3.61506	1106635	443716	819539	0.0424579	0.396969	0.0134252	0.367952
NR_110522.1;NR_110523.1	C22orf34	96	99	57	0	4	53	42	2.54689	1106635	443716	819539	0.0129107	0.191629	0.0125687	0.367952
NM_153607.2	CREBRF	86	90	74	21	34	19	16	1.36669	1106635	443716	819539	1.70131e-06	0.00026816	0.0132834	0.367952
NM_001005862.2;NM_001289936.1	ERBB2	81	86	50	9	17	24	36	-3.86291	1106635	443716	819539	0.0115717	0.176755	0.012229	0.367952
NM_001135811.1;NM_001135812.1;NM_021238.2	SINHCAF	80	85	60	0	1	59	25	8.87036	1106635	443716	819539	0.000224609	0.0112952	0.0125419	0.367952
NR_073537.1	CEP76	72	78	49	3	6	40	29	3.20635	1106635	443716	819539	0.00334113	0.0776786	0.0123025	0.367952
NR_002188.3	GBAP1	70	76	49	3	1	45	27	5.12865	1106635	443716	819539	0.00223514	0.0596418	0.0129237	0.367952
NM_001012984.2	C16orf86	68	74	42	10	11	21	32	-3.85347	1106635	443716	819539	0.019218	0.246799	0.0135755	0.367952
NM_001354703.1	TF	57	64	23	0	0	23	41	-5.58344	1106635	443716	819539	0.532006	1	0.0139703	0.367952
NM_182704.1	SELENOV	48	56	31	6	10	15	25	-4.22413	1106635	443716	819539	0.0272442	0.29556	0.0132393	0.367952
NM_004523.3	KIF11	48	56	7	0	0	7	49	-15.8406	1106635	443716	819539	0.998521	1	0.0132393	0.367952
NM_001018054.2;NM_004631.4;NM_017522.4;NM_033300.3	LRP8	47	55	37	3	3	31	18	4.82092	1106635	443716	819539	0.00184212	0.052085	0.0135153	0.367952
NM_022078.2	GPATCH3	46	54	46	27	16	3	8	-4.19245	1106635	443716	819539	1.24276e-05	0.00131901	0.0137944	0.367952
NR_125777.1	CATIP-AS2	46	54	40	1	0	39	14	9.0519	1106635	443716	819539	0.000324825	0.0149469	0.0137944	0.367952
NR_109902.1	TCEA1	45	53	37	0	0	37	16	7.50913	1106635	443716	819539	0.00108105	0.0355651	0.0140763	0.367952
NR_133664.1	LINC00449	45	53	47	23	14	10	6	2.83249	1106635	443716	819539	4.75659e-06	0.000616343	0.0140763	0.367952
NM_138441.2	CGAS	38	47	36	7	6	23	11	5.66296	1106635	443716	819539	0.0002125	0.0109202	0.0120942	0.367952
NM_021640.3	C12orf10	37	46	29	7	6	16	17	-0.471979	1106635	443716	819539	0.00566802	0.113905	0.0122818	0.367952
NM_014188.2	SSU72	35	44	20	0	1	19	24	-2.00066	1106635	443716	819539	0.131929	0.708003	0.0126456	0.367952
NM_001136180.1	HSBP1L1	35	44	23	3	0	20	21	-0.411784	1106635	443716	819539	0.0462852	0.418999	0.0126456	0.367952
NM_001282708.1;NM_001282709.1;NM_014285.6;NR_104230.1	EXOSC2	34	43	9	1	1	7	34	-11.9981	1106635	443716	819539	0.903954	1	0.0128204	0.367952
NM_001287592.1	SLC50A1	32	41	29	9	9	11	12	-0.583143	1106635	443716	819539	0.00133772	0.0413673	0.0131508	0.367952
NR_027302.1;NR_149093.1;NR_149094.1	XPA	31	40	29	4	0	25	11	6.40619	1106635	443716	819539	0.000962968	0.0327518	0.0133043	0.367952
NM_001130172.1;NM_001130173.1;NM_001161656.1;NM_001161657.1;NM_001161658.1;NM_001161659.1;NM_001161660.1;NM_005375.3;NR_134958.1;NR_134959.1;NR_134960.1;NR_134961.1;NR_134962.1;NR_134963.1;NR_134964.1;NR_134965.1	MYB	31	40	12	0	0	12	28	-6.86682	1106635	443716	819539	0.598306	1	0.0133043	0.367952
NM_001282207.1	SIGMAR1	28	37	28	12	7	9	9	0	1106635	443716	819539	0.000593011	0.0229395	0.0137027	0.367952
NM_000995.4	RPL34	27	36	0	0	0	0	36	-18.8109	1106635	443716	819539	1	1	0.0138096	0.367952
NM_001321783.1;NM_001321784.1;NM_001321785.1;NM_017782.4	FAM208B	27	36	20	2	1	17	16	0.471979	1106635	443716	819539	0.0285513	0.305389	0.0138096	0.367952
NM_032840.2	SPRYD3	24	33	21	0	1	20	12	3.88107	1106635	443716	819539	0.00767739	0.137186	0.0140265	0.367952
NM_015346.3	ZFYVE26	24	33	23	5	0	18	10	4.21241	1106635	443716	819539	0.00254932	0.0651867	0.0140265	0.367952
NM_001130031.1;NM_001130032.1;NM_001300885.1;NM_017656.3	ZNF562	24	33	18	1	0	17	15	0.962279	1106635	443716	819539	0.034044	0.343382	0.0140265	0.367952
NM_001156.4;NM_001320879.1;NM_001320880.1;NM_004034.3	ANXA7	23	32	24	0	2	22	8	7.21857	1106635	443716	819539	0.000976333	0.0329411	0.0140565	0.367952
NM_005331.4	HBQ1	23	32	27	17	8	2	5	-2.89037	1106635	443716	819539	0.000145344	0.00834189	0.0140565	0.367952
NM_001010942.2;NM_001251917.1;NM_001251918.1;NM_001251921.1;NM_001251922.1;NM_015646.5	RAP1B	23	32	14	0	0	14	18	-1.92771	1106635	443716	819539	0.145261	0.738845	0.0140565	0.367952
NM_001142281.1;NM_001655.4	ARCN1	22	31	8	0	2	6	23	-9.1084	1106635	443716	819539	0.66042	1	0.014061	0.367952
NM_001304947.1	KRBA2	21	30	29	18	9	2	1	1.04811	1106635	443716	819539	1.36481e-05	0.00140616	0.0140369	0.367952
NM_144772.2	NAXE	21	30	23	4	13	6	7	-0.775464	1106635	443716	819539	0.000814048	0.0292905	0.0140369	0.367952
NM_001135217.1;NM_006992.3;NM_201650.2	LRRC23	21	30	23	9	8	6	7	-0.775464	1106635	443716	819539	0.000814048	0.0292905	0.0140369	0.367952
NR_108105.2	LOC100507468	20	29	22	12	2	8	7	0.726712	1106635	443716	819539	0.0010134	0.033734	0.0139808	0.367952
NM_001243750.1;NM_181843.2	NUDT8	20	29	17	4	3	10	12	-1.19609	1106635	443716	819539	0.0186821	0.243072	0.0139808	0.367952
NM_001304743.1;NM_014720.3	SLK	20	29	20	0	12	8	9	-0.683985	1106635	443716	819539	0.00347208	0.0802704	0.0139808	0.367952
NR_038913.1	NAGPA-AS1	20	29	11	1	5	5	18	-7.87613	1106635	443716	819539	0.253778	0.947092	0.0139808	0.367952
NM_001303253.1	ACAT2	19	28	14	3	3	8	14	-3.61502	1106635	443716	819539	0.062764	0.495936	0.013889	0.367952
NM_001006109.1	HMCES	19	28	15	5	0	10	13	-1.75247	1106635	443716	819539	0.0388796	0.371991	0.013889	0.367952
NM_001297703.1;NM_001321417.1;NM_031941.3;NR_135632.1	USHBP1	19	28	14	3	3	8	14	-3.61502	1106635	443716	819539	0.062764	0.495936	0.013889	0.367952
NM_001142936.1;NM_139179.3	DAGLB	18	27	19	2	2	15	8	4.12532	1106635	443716	819539	0.00296019	0.0721965	0.0137573	0.367952
NM_001312686.1;NM_014813.2	LRIG2	18	27	10	2	2	6	17	-6.58977	1106635	443716	819539	0.261407	0.947092	0.0137573	0.367952
NM_001099285.1;NM_002823.4	PTMA	18	27	10	2	0	8	17	-5.0876	1106635	443716	819539	0.261407	0.947092	0.0137573	0.367952
NM_001011699.1;NM_033417.1	HAUS8	18	27	8	0	0	8	19	-5.9823	1106635	443716	819539	0.477313	1	0.0137573	0.367952
NM_001950.3	E2F4	17	26	19	4	6	9	7	1.4107	1106635	443716	819539	0.00196254	0.0537625	0.0135815	0.367952
NM_005926.2	MFAP1	17	26	2	0	1	1	24	-14.2548	1106635	443716	819539	0.985766	1	0.0135815	0.367952
NM_001145056.1	SLC44A2	17	26	12	0	0	12	14	-1.08862	1106635	443716	819539	0.0969885	0.595246	0.0135815	0.367952
NM_001290256.1	KHNYN	17	26	17	1	5	11	9	1.25928	1106635	443716	819539	0.00683743	0.127461	0.0135815	0.367952
NM_001947.3	DUSP7	15	24	16	2	2	12	8	2.5264	1106635	443716	819539	0.00582636	0.115677	0.013077	0.367952
NM_001289125.1;NM_001289126.1;NM_001289128.1;NM_207585.2	IFNAR2	15	24	7	2	0	5	17	-7.421	1106635	443716	819539	0.448435	1	0.013077	0.367952
NM_004952.4	EFNA3	14	23	6	1	0	5	17	-7.421	1106635	443716	819539	0.529664	1	0.0127375	0.367952
NR_037876.2	SLIT2-IT1	14	23	4	1	1	2	19	-11.2061	1106635	443716	819539	0.802361	1	0.0127375	0.367952
NR_131215.1	XLOC_009911	14	23	15	0	2	13	8	3.08279	1106635	443716	819539	0.00732049	0.131812	0.0127375	0.367952
NM_080836.3	STK35	14	23	16	4	4	8	7	0.726712	1106635	443716	819539	0.00382627	0.0864328	0.0127375	0.367952
NM_002818.2	PSME2	14	23	20	1	1	18	3	9.73517	1106635	443716	819539	0.000227195	0.0113442	0.0127375	0.367952
NM_001261430.1	PTGES3L	13	22	15	3	3	9	7	1.4107	1106635	443716	819539	0.00478847	0.099741	0.0123318	0.367952
NM_001048241.2;NM_024292.3	UBL5	13	22	12	2	2	8	10	-1.33032	1106635	443716	819539	0.0312273	0.320884	0.0123318	0.367952
NM_001197302.1	DKKL1	7	15	7	0	5	2	8	-5.22378	1106635	443716	819539	0.0747407	0.537121	0.0136513	0.367952
NM_001271848.1;NM_144566.2	ZNF700	7	15	4	0	0	4	11	-5.1713	1106635	443716	819539	0.390005	1	0.0136513	0.367952
NR_109815.1	FAM83C-AS1	7	15	13	5	2	6	2	3.7216	1106635	443716	819539	0.000782655	0.0285436	0.0136513	0.367952
NM_001355128.1	RPA2	7	15	11	1	0	10	4	4.55836	1106635	443716	819539	0.00407169	0.088953	0.0136513	0.367952
NM_016069.10	PAM16	7	15	9	0	0	9	6	2.18616	1106635	443716	819539	0.0188378	0.243072	0.0136513	0.367952
NM_000858.5	GUK1	6	14	9	2	1	6	5	0.831229	1106635	443716	819539	0.0110101	0.170612	0.0122409	0.367952
NM_032862.4	TIGD5	6	14	14	7	7	0	0	0	1106635	443716	819539	0.000149983	0.0085816	0.0122409	0.367952
NM_001199642.1	ADCY5	6	14	9	1	0	8	5	2.33341	1106635	443716	819539	0.0110101	0.170612	0.0122409	0.367952
NM_002688.5	SEPT5	6	14	8	1	0	7	6	0.775464	1106635	443716	819539	0.0237736	0.270103	0.0122409	0.367952
NM_001695.4	ATP6V1C1	3	10	5	0	4	1	5	-3.93848	1106635	443716	819539	0.0478934	0.423778	0.012952	0.367952
NM_001136046.2;NM_001267822.1;NM_032265.2	ZMYND15	3	10	3	1	0	2	7	-4.49707	1106635	443716	819539	0.230574	0.913357	0.012952	0.367952
NM_001040442.1	FABP6	3	10	6	0	0	6	4	1.72586	1106635	443716	819539	0.0199771	0.250861	0.012952	0.367952
NM_018295.4	TMEM140	3	10	7	0	1	6	3	2.69027	1106635	443716	819539	0.0079925	0.140207	0.012952	0.367952
NM_016607.3;NM_177947.2	ARMCX3	3	10	6	0	5	1	4	-3.04385	1106635	443716	819539	0.0199771	0.250861	0.012952	0.367952
NM_001145457.2;NM_001145458.2;NM_004829.6	NCR1	3	10	5	0	5	0	5	-4.63163	1106635	443716	819539	0.0478934	0.423778	0.012952	0.367952
NM_001271872.2;NM_001329984.1	SRGAP2C	3	10	5	0	0	5	5	0	1106635	443716	819539	0.0478934	0.423778	0.012952	0.367952
NM_001287529.1;NM_174983.4	MFSD12	3	10	8	0	0	8	2	5.22378	1106635	443716	819539	0.00309249	0.0737207	0.012952	0.367952
NR_073512.1	LOC100506403	1	7	6	0	0	6	1	4.76971	1106635	443716	819539	0.00290338	0.0710571	0.0126754	0.367952
NM_001195755.1;NM_181745.3	FFAR4	1	7	1	0	0	1	6	-4.76971	1106635	443716	819539	0.490495	1	0.0126754	0.367952
NM_003725.3	HSD17B6	1	7	0	0	0	0	7	-6.23832	1106635	443716	819539	1	1	0.0126754	0.367952
NR_038405.1	FGF13-AS1	1	7	1	0	0	1	6	-4.76971	1106635	443716	819539	0.490495	1	0.0126754	0.367952
NM_000396.3	CTSK	1	7	7	0	0	7	0	6.23832	1106635	443716	819539	0.000943226	0.0326054	0.0126754	0.367952
NM_001351298.1;NM_001351299.1;NM_001351300.1;NM_018358.2	ABCF3	1	7	6	2	2	2	1	1.04811	1106635	443716	819539	0.00290338	0.0710571	0.0126754	0.367952
NR_146274.1	KRT7-AS	1	7	7	1	2	4	0	3.737	1106635	443716	819539	0.000943226	0.0326054	0.0126754	0.367952
NM_002696.2	POLR2G	1	7	5	2	2	1	2	-1.04811	1106635	443716	819539	0.00877382	0.147024	0.0126754	0.367952
NM_001159878.1;NM_007009.2	ZPBP	1	7	7	0	0	7	0	6.23832	1106635	443716	819539	0.000943226	0.0326054	0.0126754	0.367952
NM_001308209.1;NM_214710.4	PRSS57	1	7	6	0	0	6	1	4.76971	1106635	443716	819539	0.00290338	0.0710571	0.0126754	0.367952
NM_019601.3	SUSD2	0	5	5	0	5	0	0	0	1106635	443716	819539	0.0019203	0.0530871	0.0139434	0.367952
NR_002952.1	SNORA9	0	5	5	4	1	0	0	0	1106635	443716	819539	0.0019203	0.0530871	0.0139434	0.367952
NR_120401.1	LINC00354	0	5	1	0	1	0	4	-3.737	1106635	443716	819539	0.286204	0.947092	0.0139434	0.367952
NM_019018.2	OTULINL	0	5	1	0	0	1	4	-3.04385	1106635	443716	819539	0.286204	0.947092	0.0139434	0.367952
NM_015414.3;NM_033643.2	RPL36	0	5	3	0	0	3	2	1.03133	1106635	443716	819539	0.0234435	0.269385	0.0139434	0.367952
NM_001303255.2;NM_199340.4	LRRC37A3	0	5	3	1	0	2	2	0	1106635	443716	819539	0.0234435	0.269385	0.0139434	0.367952
NM_001103175.1	BICDL2	0	5	2	0	2	0	3	-2.77259	1106635	443716	819539	0.0819124	0.538523	0.0139434	0.367952
NM_001015050.2;NM_001195223.1	ALG1L	0	5	4	0	1	3	1	2.07944	1106635	443716	819539	0.00670959	0.125744	0.0139434	0.367952
NM_001042471.1;NM_001165958.1;NM_001165959.1	GSDMB	0	5	5	1	0	4	0	3.737	1106635	443716	819539	0.0019203	0.0530871	0.0139434	0.367952
NR_038385.1	LINC02458	0	5	5	0	0	5	0	4.63163	1106635	443716	819539	0.0019203	0.0530871	0.0139434	0.367952
NM_138353.3	DCAF15	0	5	2	0	0	2	3	-1.03133	1106635	443716	819539	0.0819124	0.538523	0.0139434	0.367952
NM_145754.3	KIFC2	0	5	4	2	1	1	1	0	1106635	443716	819539	0.00670959	0.125744	0.0139434	0.367952
NM_001050.2	SSTR2	0	5	5	0	4	1	0	0.693147	1106635	443716	819539	0.0019203	0.0530871	0.0139434	0.367952
NM_001039783.1	TXNRD3NB	0	5	4	3	0	1	1	0	1106635	443716	819539	0.00670959	0.125744	0.0139434	0.367952
NM_001300968.1	CCDC181	0	5	4	0	0	4	1	3.04385	1106635	443716	819539	0.00670959	0.125744	0.0139434	0.367952
NR_110661.1	LINC01180	0	5	5	3	2	0	0	0	1106635	443716	819539	0.0019203	0.0530871	0.0139434	0.367952
NM_000679.3	ADRA1B	0	5	2	1	0	1	3	-2.07944	1106635	443716	819539	0.0819124	0.538523	0.0139434	0.367952
NM_012227.3	GTPBP6	0	5	3	1	0	2	2	0	1106635	443716	819539	0.0234435	0.269385	0.0139434	0.367952
NM_001005212.3	OR9Q1	0	5	0	0	0	0	5	-4.63163	1106635	443716	819539	1	1	0.0139434	0.367952
NR_110050.1	LOC101927418	0	5	3	0	2	1	2	-1.04811	1106635	443716	819539	0.0234435	0.269385	0.0139434	0.367952
NM_002630.3	PGC	0	5	5	1	0	4	0	3.737	1106635	443716	819539	0.0019203	0.0530871	0.0139434	0.367952
NR_026656.1	LINC02381	0	5	3	1	2	0	2	-1.74126	1106635	443716	819539	0.0234435	0.269385	0.0139434	0.367952
NM_001017963.2	HSP90AA1	153	147	84	7	3	74	63	1.93955	1106635	443716	819539	0.0133521	0.19721	0.0141339	0.369002
NR_037926.1	SENP3-EIF4A1	106	107	62	9	9	44	45	-0.242107	1106635	443716	819539	0.0123304	0.184851	0.0142536	0.371356
NM_001286431.1;NM_001286432.1;NM_002912.4	REV3L	66	72	51	1	3	47	21	7.83622	1106635	443716	819539	0.000392498	0.0170225	0.0142593	0.371356
NM_018561.4	USP49	91	94	50	1	0	49	44	1.17326	1106635	443716	819539	0.046266	0.418999	0.0143059	0.372111
NM_002629.3	PGAM1	44	52	14	0	0	14	38	-8.78334	1106635	443716	819539	0.815031	1	0.0143606	0.373076
NM_015030.1	FRYL	378	331	239	11	2	226	92	12.8192	1106635	443716	819539	4.11323e-08	1.11158e-05	0.0144509	0.374959
NM_145239.2	PRRT2	65	71	65	23	38	4	6	-1.72586	1106635	443716	819539	2.27378e-07	4.94014e-05	0.0146135	0.37825
NM_001258437.1;NM_001258438.1;NM_152295.4;NR_047676.1;NR_047677.1;NR_047678.1	TARS	65	71	11	0	0	11	60	-15.4722	1106635	443716	819539	0.998824	1	0.0146135	0.37825
NM_012238.4	SIRT1	43	51	14	2	1	11	37	-10.1815	1106635	443716	819539	0.793174	1	0.0146472	0.378657
NM_032590.4	KDM2B	392	342	224	17	17	190	118	6.84754	1106635	443716	819539	1.91856e-05	0.00181712	0.0148348	0.382708
NM_021103.3	TMSB10	8	16	12	3	6	3	4	-0.96441	1106635	443716	819539	0.00334679	0.0776786	0.0148763	0.382708
NM_138347.4;NR_073102.1	ZNF551	8	16	5	1	1	3	11	-6.13571	1106635	443716	819539	0.30485	0.9766	0.0148763	0.382708
NM_018438.5	FBXO6	8	16	11	0	0	11	5	4.27667	1106635	443716	819539	0.00718385	0.130129	0.0148763	0.382708
NM_144999.3	LRRC45	73	78	50	20	12	18	28	-3.8505	1106635	443716	819539	0.00278855	0.0697007	0.0149713	0.382819
NM_001039496.1	CATSPERZ	73	78	58	23	21	14	20	-2.79245	1106635	443716	819539	9.79189e-05	0.00619205	0.0149713	0.382819
NM_001080424.2;NM_001348716.1	KDM6B	42	50	24	6	2	16	26	-4.09068	1106635	443716	819539	0.106283	0.628753	0.0149356	0.382819
NM_001267617.1;NM_001267619.1;NM_016300.4	ARPP21	42	50	20	0	0	20	30	-3.64014	1106635	443716	819539	0.305736	0.978324	0.0149356	0.382819
NM_003091.3;NM_198216.1	SNRPB	42	50	22	0	0	22	28	-2.17466	1106635	443716	819539	0.188115	0.839462	0.0149356	0.382819
NR_110817.1	LOC101928135	81	85	50	0	0	50	35	3.77646	1106635	443716	819539	0.0115717	0.176755	0.0151062	0.385801
NM_000254.2;NM_001291939.1;NM_001291940.1	MTR	40	48	21	3	2	16	27	-4.43844	1106635	443716	819539	0.192996	0.848295	0.0155161	0.395792
NM_001243198.2;NM_005338.6	HIP1	95	97	54	0	0	54	43	2.50831	1106635	443716	819539	0.0264372	0.290521	0.0156989	0.399973
NM_001201479.1	CORO7-PAM16	39	47	28	1	0	27	19	3.07175	1106635	443716	819539	0.0142895	0.203375	0.0158073	0.401765
NM_001008726.2	WDR89	39	47	37	8	5	24	10	6.65264	1106635	443716	819539	0.000171487	0.00936069	0.0158073	0.401765
NM_001322039.1	NUTF2	9	17	8	2	5	1	9	-6.95587	1106635	443716	819539	0.0826569	0.538523	0.0159285	0.401942
NR_119376.1	FER1L4	9	17	12	2	1	9	5	3.01739	1106635	443716	819539	0.00578716	0.115639	0.0159285	0.401942
NM_000149.3;NM_001097639.1;NM_001097640.1;NM_001097641.1	FUT3	4	11	9	2	0	7	2	4.49707	1106635	443716	819539	0.00281984	0.0699856	0.0159154	0.401942
NM_001142726.1;NM_198446.2	C1orf122	4	11	4	1	2	1	7	-5.54518	1106635	443716	819539	0.169819	0.809102	0.0159154	0.401942
NR_026780.1	LINC00574	4	11	4	0	1	3	7	-3.46574	1106635	443716	819539	0.169819	0.809102	0.0159154	0.401942
NM_006233.4	POLR2I	4	11	10	6	2	2	1	1.04811	1106635	443716	819539	0.00111281	0.0362711	0.0159154	0.401942
NM_003627.5	SLC43A1	51	58	33	4	7	22	25	-1.13088	1106635	443716	819539	0.0228681	0.269385	0.0160321	0.404074
NM_198534.2	TEX45	38	46	31	10	7	14	15	-0.510299	1106635	443716	819539	0.00286372	0.0709835	0.0160984	0.405261
NR_110073.1	LOC101927243	172	162	95	24	31	40	67	-5.79044	1106635	443716	819539	0.00804618	0.141032	0.0162434	0.408424
NM_014905.4	GLS	78	82	37	0	6	31	45	-3.81906	1106635	443716	819539	0.22768	0.913357	0.0163215	0.4099
NR_003189.2	SYS1-DBNDD2	37	45	19	0	2	17	26	-3.6187	1106635	443716	819539	0.229468	0.913357	0.0163887	0.410125
NM_024773.2	KDM8	37	45	10	1	5	4	35	-14.7895	1106635	443716	819539	0.902086	1	0.0163887	0.410125
NM_001242904.1;NM_001319154.1;NM_001330563.1;NM_023075.5;NR_040241.1;NR_040242.3;NR_040243.1	MPPE1	37	45	25	5	0	20	20	0	1106635	443716	819539	0.0316716	0.32394	0.0163887	0.410125
NM_001281765.2;NM_001281766.2;NM_004439.7;NM_182472.4	EPHA5	147	141	95	0	0	95	46	8.67007	1106635	443716	819539	0.000240017	0.0118721	0.0164715	0.411709
NM_024706.4	ZNF668	60	66	44	4	6	34	22	4.05278	1106635	443716	819539	0.00195171	0.0537445	0.0165153	0.412316
NM_000635.3;NM_134433.2	RFX2	85	88	61	0	0	61	27	8.55468	1106635	443716	819539	0.000453878	0.0187887	0.0167239	0.417032
NM_001304363.1;NM_020924.3	ZBTB26	10	18	12	1	2	9	6	2.18616	1106635	443716	819539	0.00944523	0.153692	0.0168223	0.418497
NM_203425.2	C17orf82	10	18	18	9	9	0	0	0	1106635	443716	819539	9.39225e-05	0.00597511	0.0168223	0.418497
NM_002359.3	MAFG	35	43	38	5	6	27	5	11.3875	1106635	443716	819539	2.15446e-05	0.00197845	0.0169639	0.421027
NM_001345950.1;NM_030912.2;NR_144321.1	TRIM8	35	43	33	15	10	8	10	-1.33032	1106635	443716	819539	0.000405142	0.0172631	0.0169639	0.421027
NM_024430.3	PSTPIP2	99	100	64	1	4	59	36	5.37394	1106635	443716	819539	0.00222562	0.0596418	0.0171214	0.424438
NM_016231.4	NLK	782	649	275	2	0	273	374	-5.22435	1106635	443716	819539	0.972624	1	0.0171582	0.424852
NM_001322879.1;NM_001322880.1;NM_001322881.1;NM_139167.3	SGCZ	145	139	100	2	2	96	39	10.5607	1106635	443716	819539	2.86668e-05	0.00243029	0.0173363	0.428256
NM_002726.4	PREP	145	139	92	2	0	90	47	7.73523	1106635	443716	819539	0.000461418	0.0189603	0.0173363	0.428256
NM_001304562.1;NM_001304563.1;NM_173618.2;NR_130786.1;NR_130787.1;NR_134855.1	INO80E	33	41	24	6	7	11	17	-3.14434	1106635	443716	819539	0.0201539	0.252175	0.0175259	0.43158
NR_021491.2;NR_109820.1;NR_109821.1;NR_109823.1;NR_109824.1	NR2F1-AS1	33	41	31	0	0	31	10	9.03332	1106635	443716	819539	0.000624083	0.0239659	0.0175259	0.43158
NM_003530.4	HIST1H3D	11	19	14	1	1	12	5	4.85981	1106635	443716	819539	0.0037478	0.085024	0.017573	0.43158
NM_001304271.1;NM_024585.3	ARMC7	11	19	5	3	2	0	14	-10.5801	1106635	443716	819539	0.501141	1	0.017573	0.43158
NR_038921.1	LOC100130992	11	19	19	7	12	0	0	0	1106635	443716	819539	8.08167e-05	0.00541883	0.017573	0.43158
NM_001348451.1	CHD1L	57	63	34	5	2	27	29	-0.670214	1106635	443716	819539	0.0444026	0.40989	0.0177665	0.434817
NM_001321724.2	LOC645177	57	63	25	1	1	23	38	-4.79214	1106635	443716	819539	0.394314	1	0.0177665	0.434817
NM_012083.2	FRAT2	57	63	63	36	27	0	0	0	1106635	443716	819539	3.40334e-08	9.71377e-06	0.0177665	0.434817
NM_001199182.1	ATP2C1	486	415	210	15	15	180	205	-1.9648	1106635	443716	819539	0.193329	0.848295	0.0181187	0.435814
NM_003128.2	SPTBN1	341	299	123	0	0	123	176	-5.13226	1106635	443716	819539	0.855181	1	0.0183552	0.435814
NM_080592.3	ATRAID	234	212	123	23	32	68	89	-3.34796	1106635	443716	819539	0.00949561	0.154274	0.0189656	0.435814
NM_006311.3	NCOR1	130	126	83	1	4	78	43	6.88452	1106635	443716	819539	0.000736584	0.0272928	0.0184159	0.435814
NM_032603.4	LOXL3	128	124	92	3	6	83	32	10.6854	1106635	443716	819539	1.93482e-05	0.00182435	0.0193975	0.435814
NR_146284.1	MEF2C-AS2	127	123	46	0	0	46	77	-5.99768	1106635	443716	819539	0.748052	1	0.0199086	0.435814
NM_001042588.1	SNUPN	104	104	69	18	8	43	35	2.133	1106635	443716	819539	0.000950996	0.0327518	0.018086	0.435814
NR_108071.1	TNKS2-AS1	88	90	51	0	4	47	39	1.98856	1106635	443716	819539	0.0240344	0.272334	0.0188677	0.435814
NM_024040.2	CUEDC2	88	90	57	2	1	54	33	5.22761	1106635	443716	819539	0.00361567	0.082917	0.0188677	0.435814
NM_001242599.1;NM_001242600.1	RBM39	86	88	44	10	18	16	44	-9.32498	1106635	443716	819539	0.112098	0.644817	0.0198909	0.435814
NM_001282403.1;NM_001282404.1;NM_005918.3	MDH2	72	76	38	0	0	38	38	0	1106635	443716	819539	0.103544	0.618133	0.019063	0.435814
NM_001318949.1	SLC30A3	66	71	42	1	0	41	29	3.4654	1106635	443716	819539	0.0137635	0.197397	0.0178755	0.435814
NM_007243.2	NRM	66	71	51	22	10	19	20	-0.425169	1106635	443716	819539	0.000392498	0.0170225	0.0178755	0.435814
NM_001301187.1	LINGO1	65	70	47	2	0	45	23	6.57648	1106635	443716	819539	0.00171631	0.0494545	0.0183342	0.435814
NR_135167.1	HNRNPA1	65	70	27	3	8	16	43	-9.07887	1106635	443716	819539	0.477866	1	0.0183342	0.435814
NM_001077195.1	ZNF436	62	67	53	21	16	16	14	1.0006	1106635	443716	819539	5.25847e-05	0.00391725	0.0197818	0.435814
NM_003681.4	PDXK	55	61	30	2	1	27	31	-1.30959	1106635	443716	819539	0.108665	0.630423	0.0186492	0.435814
NR_038222.1	PROSER2-AS1	53	59	34	0	0	34	25	2.9219	1106635	443716	819539	0.0229362	0.269385	0.0195719	0.435814
NM_001287511.1	PPCS	46	53	35	12	7	16	18	-0.927109	1106635	443716	819539	0.00354556	0.0815749	0.0179279	0.435814
NM_001317165.1;NM_001317166.1;NM_001317171.1;NM_003096.3	SNRPG	46	53	25	0	0	25	28	-1.04377	1106635	443716	819539	0.136843	0.729314	0.0179279	0.435814
NM_001127197.1	ELF4	45	52	31	0	0	31	21	3.54439	1106635	443716	819539	0.015228	0.212017	0.0183255	0.435814
NR_023918.2	LINC00339	45	52	33	7	11	15	19	-1.85698	1106635	443716	819539	0.00668829	0.125744	0.0183255	0.435814
NM_001080452.1	GPR108	45	52	41	6	1	34	11	9.32809	1106635	443716	819539	0.00014144	0.00822964	0.0183255	0.435814
NM_001184998.1;NM_001184999.1;NM_014647.3	MARF1	44	51	26	0	2	24	25	-0.36649	1106635	443716	819539	0.0765828	0.538523	0.0187288	0.435814
NM_001207001.2	C5orf56	44	51	20	0	1	19	31	-4.38134	1106635	443716	819539	0.365254	1	0.0187288	0.435814
NM_001145548.1;NM_017740.2	ZDHHC7	42	49	38	0	0	38	11	10.4551	1106635	443716	819539	0.000267437	0.0128668	0.0195516	0.435814
NM_012204.3;NR_133925.1	GTF3C4	42	49	30	10	10	10	19	-4.65198	1106635	443716	819539	0.0120502	0.181535	0.0195516	0.435814
NM_022470.3;NM_152240.2	ZMAT3	42	49	32	0	0	32	17	5.58513	1106635	443716	819539	0.005079	0.104048	0.0195516	0.435814
NM_001282358.1	NLRX1	41	48	19	0	0	19	29	-3.74196	1106635	443716	819539	0.34594	1	0.0199705	0.435814
NM_001135156.2	DPF1	31	39	22	0	0	22	17	2.13097	1106635	443716	819539	0.0301529	0.313415	0.0180658	0.435814
NM_000938.2;NM_001303268.1;NM_001303269.1	POLR2B	29	37	14	6	6	2	23	-12.83	1106635	443716	819539	0.336428	0.999395	0.0185726	0.435814
NM_004164.2	RBP2	28	36	20	1	1	18	16	0.927109	1106635	443716	819539	0.0360849	0.359843	0.0188094	0.435814
NM_001346579.1	ZKSCAN1	26	34	12	0	3	9	22	-6.53458	1106635	443716	819539	0.402031	1	0.0192392	0.435814
NM_001330685.1;NM_032305.2	POLR3GL	25	33	18	4	7	7	15	-4.85203	1106635	443716	819539	0.0432794	0.402158	0.0194274	0.435814
NM_014752.2	SPCS2	24	32	10	0	2	8	22	-7.21857	1106635	443716	819539	0.523946	1	0.019594	0.435814
NM_005002.4	NDUFA9	24	32	13	0	1	12	19	-3.4559	1106635	443716	819539	0.239518	0.914374	0.019594	0.435814
NM_001316902.1;NM_014383.2	ZBTB32	24	32	25	13	6	6	7	-0.775464	1106635	443716	819539	0.000783831	0.0285436	0.019594	0.435814
NM_006886.3	ATP5F1E	24	32	20	1	1	18	12	3.01632	1106635	443716	819539	0.0129086	0.191629	0.019594	0.435814
NM_001318934.1;NM_001318935.1;NM_003071.3;NM_139048.2	HLTF	23	31	20	0	0	20	11	4.46421	1106635	443716	819539	0.00957739	0.154548	0.0197358	0.435814
NM_018143.2	KLHL11	23	31	26	11	6	9	5	3.01739	1106635	443716	819539	0.000278771	0.0131721	0.0197358	0.435814
NM_015492.4	C15orf39	23	31	12	0	0	12	19	-3.4559	1106635	443716	819539	0.283542	0.947092	0.0197358	0.435814
NM_001278241.1;NM_014389.2	PELP1	23	31	11	2	0	9	20	-5.72349	1106635	443716	819539	0.375955	1	0.0197358	0.435814
NM_001168370.1	CUL7	23	31	16	0	4	12	15	-1.59891	1106635	443716	819539	0.0654854	0.502403	0.0197358	0.435814
NM_001093725.1	MEX3A	22	30	24	6	7	11	6	3.44544	1106635	443716	819539	0.00065428	0.0248971	0.019849	0.435814
NM_001042422.2;NM_001206950.1	SLC16A3	22	30	14	0	4	10	16	-3.2853	1106635	443716	819539	0.120747	0.665488	0.019849	0.435814
NM_000719.6;NM_001129827.1;NM_001129829.1;NM_001129830.2;NM_001129831.1;NM_001129832.1;NM_001129833.1;NM_001129834.1;NM_001129835.1;NM_001129836.1;NM_001129837.1;NM_001129838.1;NM_001129839.1;NM_001129840.1;NM_001129841.1;NM_001129842.1;NM_001129843.1;NM_001129844.1;NM_001129846.1;NM_001167623.1;NM_001167624.2;NM_001167625.1;NM_199460.3	CACNA1C	22	30	26	7	11	8	4	3.22804	1106635	443716	819539	0.000179587	0.00953807	0.019849	0.435814
NM_020945.1	WDFY4	22	30	16	0	5	11	14	-1.67176	1106635	443716	819539	0.0520414	0.446997	0.019849	0.435814
NM_001350678.1;NM_001350683.1;NM_001350692.1;NM_001350693.1;NM_001350695.1	KRIT1	21	29	15	3	3	9	14	-2.93103	1106635	443716	819539	0.0643251	0.498533	0.0199297	0.435814
NM_001958.3	EEF1A2	21	29	21	4	2	15	8	4.12532	1106635	443716	819539	0.00277611	0.0695464	0.0199297	0.435814
NM_001143782.1;NM_016594.2	FKBP11	20	28	21	3	9	9	7	1.4107	1106635	443716	819539	0.00189476	0.0530055	0.019973	0.435814
NR_033884.1	HTATSF1P2	20	28	28	19	9	0	0	0	1106635	443716	819539	1.65116e-05	0.00162964	0.019973	0.435814
NM_001164245.1;NM_001164246.1;NM_017847.5	ODR4	20	28	8	0	1	7	20	-7.13418	1106635	443716	819539	0.573356	1	0.019973	0.435814
NM_001270481.1;NM_002798.2	PSMB6	20	28	6	0	0	6	22	-8.72074	1106635	443716	819539	0.797387	1	0.019973	0.435814
NR_003584.3;NR_034010.1;NR_034011.1	SNHG8	20	28	13	1	7	5	15	-6.45872	1106635	443716	819539	0.121181	0.665488	0.019973	0.435814
NM_001113348.1	ECE1	19	27	15	0	0	15	12	1.59891	1106635	443716	819539	0.0388796	0.371991	0.0199739	0.435814
NM_001270974.2	HYDIN	19	27	17	2	1	14	10	2.2847	1106635	443716	819539	0.0136848	0.197397	0.0199739	0.435814
NM_017681.2;NR_033676.1	NUP62CL	19	27	22	0	0	22	5	9.55197	1106635	443716	819539	0.000660022	0.0250275	0.0199739	0.435814
NM_032437.3	EFCAB7	19	27	14	0	2	12	13	-0.556387	1106635	443716	819539	0.062764	0.495936	0.0199739	0.435814
NM_001033677.1	CABP1	19	27	12	2	1	9	15	-3.44133	1106635	443716	819539	0.148423	0.74139	0.0199739	0.435814
NM_001014985.2	GLTPD2	18	26	22	7	11	4	4	0	1106635	443716	819539	0.000418527	0.0176794	0.0199264	0.435814
NM_002635.3;NM_005888.3	SLC25A3	18	26	8	0	3	5	18	-7.87613	1106635	443716	819539	0.477313	1	0.0199264	0.435814
NM_002853.3;NR_026591.1	RAD1	18	26	13	4	2	7	13	-3.8095	1106635	443716	819539	0.0780184	0.538523	0.0199264	0.435814
NM_001174166.1;NM_004694.4	SLC16A6	18	26	17	4	4	9	9	0	1106635	443716	819539	0.00979538	0.157104	0.0199264	0.435814
NM_001242898.1;NM_001242899.1;NM_001242900.1;NM_001351641.1;NM_001351642.1;NM_001351643.1;NM_001351644.1;NM_001351645.1;NM_001351646.1;NM_001351647.1;NM_001351648.1;NM_014678.4	PPP6R2	18	26	8	1	0	7	18	-6.26944	1106635	443716	819539	0.477313	1	0.0199264	0.435814
NR_046548.1	USP12-AS2	17	25	12	0	3	9	13	-2.39881	1106635	443716	819539	0.0969885	0.595246	0.019824	0.435814
NM_018362.3	LIN7C	17	25	17	2	4	11	8	1.94326	1106635	443716	819539	0.00683743	0.127461	0.019824	0.435814
NM_003095.2	SNRPF	17	25	2	0	2	0	23	-14.5713	1106635	443716	819539	0.985766	1	0.019824	0.435814
NM_181873.3	MTMR11	16	24	17	4	8	5	7	-1.60669	1106635	443716	819539	0.00464357	0.0976702	0.0196593	0.435814
NM_020715.2	PLEKHH1	16	24	14	0	1	13	10	1.75247	1106635	443716	819539	0.0271549	0.295335	0.0196593	0.435814
NM_001124767.1	SMIM4	16	24	13	1	4	8	11	-1.94326	1106635	443716	819539	0.0461732	0.418999	0.0196593	0.435814
NM_000747.2	CHRNB1	16	24	9	5	1	3	15	-8.31777	1106635	443716	819539	0.269395	0.947092	0.0196593	0.435814
NM_012267.4	HSPBP1	16	24	18	6	2	10	6	2.83249	1106635	443716	819539	0.00244971	0.0634851	0.0196593	0.435814
NM_001040443.2;NR_135322.1	PHF11	16	24	15	5	7	3	9	-4.87643	1106635	443716	819539	0.0154913	0.214975	0.0196593	0.435814
NM_001083956.1;NM_138494.2	ZNF655	16	24	18	2	2	14	6	5.1172	1106635	443716	819539	0.00244971	0.0634851	0.0196593	0.435814
NM_003145.3	SSR2	15	23	16	5	5	6	7	-0.775464	1106635	443716	819539	0.00582636	0.115677	0.0194239	0.435814
NM_001261451.2;NR_134666.1	UCK1	15	23	21	8	2	11	2	7.16704	1106635	443716	819539	0.000187192	0.00985956	0.0194239	0.435814
NM_000988.4;NM_001349921.1	RPL27	15	23	10	1	2	7	13	-3.8095	1106635	443716	819539	0.149851	0.74139	0.0194239	0.435814
NM_024308.3	DHRS11	15	23	13	5	1	7	10	-2.05703	1106635	443716	819539	0.0342295	0.344091	0.0194239	0.435814
NM_032178.2	SLC7A6OS	15	23	20	5	2	13	3	7.27524	1106635	443716	819539	0.000387751	0.0169559	0.0194239	0.435814
NM_003047.4;NR_046474.1	SLC9A1	15	23	17	2	2	13	6	4.58497	1106635	443716	819539	0.00306026	0.0737207	0.0194239	0.435814
NM_000215.3	JAK3	14	22	15	5	5	5	7	-1.60669	1106635	443716	819539	0.00732049	0.131812	0.0191085	0.435814
NM_024578.2	OCEL1	14	22	14	5	5	4	8	-3.22804	1106635	443716	819539	0.0136355	0.197397	0.0191085	0.435814
NM_031459.4	SESN2	13	21	9	0	1	8	12	-2.5264	1106635	443716	819539	0.14944	0.74139	0.0187028	0.435814
NM_001256047.1	C19orf12	13	21	14	4	5	5	7	-1.60669	1106635	443716	819539	0.00921199	0.151061	0.0187028	0.435814
NR_126522.1	EXOC3-AS1	13	21	21	10	11	0	0	0	1106635	443716	819539	5.84976e-05	0.0042458	0.0187028	0.435814
NM_001198836.1;NM_001198837.1;NM_006328.3	RBM14	12	20	5	1	3	1	15	-10.3972	1106635	443716	819539	0.562284	1	0.0181952	0.435814
NR_003038.2	SNHG5	12	20	13	3	3	7	7	0	1106635	443716	819539	0.0116124	0.176755	0.0181952	0.435814
NM_032709.2	PYROXD2	5	12	8	0	4	4	4	0	1106635	443716	819539	0.0135558	0.197397	0.0184705	0.435814
NM_004804.2	CIAO1	5	12	1	0	0	1	11	-8.21515	1106635	443716	819539	0.867735	1	0.0184705	0.435814
NM_001134453.2;NM_177986.4	DSG4	5	12	6	0	0	6	6	0	1106635	443716	819539	0.0636177	0.496552	0.0184705	0.435814
NR_125967.1;NR_125968.1	LINC01719	5	12	12	6	5	1	0	0.693147	1106635	443716	819539	0.000406374	0.0172631	0.0184705	0.435814
NM_001258373.1	SPATA20	5	12	9	2	1	6	3	2.69027	1106635	443716	819539	0.00589248	0.11604	0.0184705	0.435814
NM_199344.2	SFT2D2	5	12	2	0	0	2	10	-6.5541	1106635	443716	819539	0.640606	1	0.0184705	0.435814
NM_001004.3	RPLP2	5	12	1	0	0	1	11	-8.21515	1106635	443716	819539	0.867735	1	0.0184705	0.435814
NR_034081.1	IGFBP7-AS1	5	12	6	0	4	2	6	-3.7216	1106635	443716	819539	0.0636177	0.496552	0.0184705	0.435814
NM_006497.3	HIC1	5	12	5	0	1	4	7	-2.50133	1106635	443716	819539	0.127624	0.689221	0.0184705	0.435814
NM_002808.4	PSMD2	2	8	0	0	0	0	8	-6.96504	1106635	443716	819539	1	1	0.0187717	0.435814
NM_001289746.1	GAPDH	2	8	1	0	0	1	7	-5.54518	1106635	443716	819539	0.636317	1	0.0187717	0.435814
NR_026816.2;NR_152830.1;NR_152831.1;NR_152832.1;NR_152833.1;NR_152834.1;NR_152837.1	PSORS1C3	2	8	3	2	1	0	5	-4.63163	1106635	443716	819539	0.145313	0.738845	0.0187717	0.435814
NR_038323.1	LOC100507156	2	8	1	0	0	1	7	-5.54518	1106635	443716	819539	0.636317	1	0.0187717	0.435814
NM_152637.2	METTL7B	2	8	7	2	3	2	1	1.04811	1106635	443716	819539	0.00318722	0.074885	0.0187717	0.435814
NM_006088.5	TUBB4B	2	8	7	3	2	2	1	1.04811	1106635	443716	819539	0.00318722	0.074885	0.0187717	0.435814
NM_001039355.2;NM_001291813.1;NM_001291814.1;NM_001352820.1;NM_001352821.1;NM_001352822.1;NM_001352823.1;NM_152333.3	SLC25A29	2	8	8	0	0	8	0	6.96504	1106635	443716	819539	0.00112781	0.036647	0.0187717	0.435814
NR_120541.1	MRGPRF-AS1	2	8	3	0	3	0	5	-4.63163	1106635	443716	819539	0.145313	0.738845	0.0187717	0.435814
NM_001142634.1;NM_182756.3	SPDYA	2	8	1	0	0	1	7	-5.54518	1106635	443716	819539	0.636317	1	0.0187717	0.435814
NM_144611.3	CYB5D2	99	99	70	12	24	34	29	1.54708	1106635	443716	819539	0.000247806	0.0121867	0.0206399	0.447571
NR_130766.1	BISPR	92	93	48	8	12	28	45	-4.78948	1106635	443716	819539	0.0839739	0.544391	0.0205978	0.447571
NM_001024.3	RPS21	6	13	6	2	1	3	7	-3.46574	1106635	443716	819539	0.097202	0.595246	0.0206355	0.447571
NM_001287764.1	NSG1	6	13	7	2	0	5	6	-0.831229	1106635	443716	819539	0.0492571	0.430256	0.0206355	0.447571
NM_003693.3;NM_145350.2;NR_028075.2;NR_102409.1	SCARF1	6	13	8	1	1	6	5	0.831229	1106635	443716	819539	0.0237736	0.270103	0.0206355	0.447571
NR_149025.1	LOC100130207	6	13	8	0	0	8	5	2.33341	1106635	443716	819539	0.0237736	0.270103	0.0206355	0.447571
NM_001351285.1;NM_001351286.1;NM_013244.4	MGAT4C	527	446	284	0	0	284	162	8.66244	1106635	443716	819539	4.4169e-05	0.00344241	0.0207087	0.448573
NR_027117.2	LOC285847	174	162	102	14	14	74	60	2.51234	1106635	443716	819539	0.00167642	0.0483712	0.0207287	0.448573
NM_001005271.2	CHD3	138	132	73	3	6	64	59	0.95485	1106635	443716	819539	0.0342445	0.344091	0.0207498	0.448573
NM_001251934.1	NR1H3	84	86	64	13	25	26	22	1.48773	1106635	443716	819539	0.000103825	0.00652645	0.0209725	0.452461
NM_006369.4	LRRC41	84	86	50	2	2	46	36	2.57508	1106635	443716	819539	0.0182922	0.241167	0.0209725	0.452461
NM_001278312.1;NM_153485.2	NUP155	38	45	16	3	6	7	29	-10.451	1106635	443716	819539	0.485963	1	0.0212522	0.457095
NM_198938.2	PTGES2	38	45	35	2	0	33	10	9.64487	1106635	443716	819539	0.000367552	0.0163778	0.0212522	0.457095
NM_001136482.2	C19orf38	38	45	22	1	1	20	23	-1.19875	1106635	443716	819539	0.109811	0.635256	0.0212522	0.457095
NM_001017369.2;NM_006745.4	MSMO1	49	55	28	1	1	26	27	-0.347756	1106635	443716	819539	0.0863089	0.55628	0.0215412	0.46284
NM_001115007.2	LIN54	104	103	79	1	2	76	24	12.2737	1106635	443716	819539	1.89328e-05	0.00181712	0.0216917	0.465128
NM_001019.4;NM_001030009.1	RPS15A	37	44	9	1	0	8	35	-11.5615	1106635	443716	819539	0.940808	1	0.0216859	0.465128
NM_001300836.1	PLEKHJ1	75	78	58	9	8	41	20	6.78219	1106635	443716	819539	0.000161814	0.00899389	0.0217432	0.465759
NM_001321006.1;NM_001321007.1;NM_001351219.1;NM_001351221.1;NM_004412.6	TRDMT1	206	188	124	10	3	111	64	6.9808	1106635	443716	819539	0.00027536	0.0130988	0.0218097	0.46671
NM_001143990.1	WRAP53	110	108	52	1	7	44	56	-2.67704	1106635	443716	819539	0.185331	0.838826	0.0220994	0.472431
NM_004422.2	DVL2	36	43	37	14	0	23	6	9.1084	1106635	443716	819539	5.84031e-05	0.0042458	0.0221218	0.472431
NM_012110.3	CHIC2	465	396	252	11	11	230	144	7	1106635	443716	819539	8.65778e-05	0.00571441	0.0224133	0.473709
NM_199203.2	TMEM189-UBE2V1	243	218	114	0	0	114	104	1.23355	1106635	443716	819539	0.0933356	0.587408	0.0224253	0.473709
NM_001199237.1	GPANK1	103	102	76	19	18	39	26	3.96062	1106635	443716	819539	5.2959e-05	0.00392473	0.0222744	0.473709
NM_003249.4	THOP1	66	70	37	1	2	34	33	0.296158	1106635	443716	819539	0.0651561	0.502249	0.0222803	0.473709
NM_001018025.3	MTCP1	66	70	49	9	6	34	21	4.45209	1106635	443716	819539	0.000934144	0.0326054	0.0222803	0.473709
NM_016107.4;NR_144318.1	ZFR	57	62	43	0	1	42	19	7.46193	1106635	443716	819539	0.00149108	0.0449208	0.0224508	0.473709
NR_110791.1	LINC01477	7	14	8	1	0	7	6	0.775464	1106635	443716	819539	0.0383604	0.369959	0.0224457	0.473709
NM_001567.3	INPPL1	7	14	8	1	2	5	6	-0.831229	1106635	443716	819539	0.0383604	0.369959	0.0224457	0.473709
NM_001256809.2	GRM4	7	14	11	0	1	10	3	5.52277	1106635	443716	819539	0.00407169	0.088953	0.0224457	0.473709
NM_004146.5	NDUFB7	7	14	7	0	2	5	7	-1.60669	1106635	443716	819539	0.0747407	0.537121	0.0224457	0.473709
NM_001286078.1	UBXN1	7	14	11	2	3	6	3	2.69027	1106635	443716	819539	0.00407169	0.088953	0.0224457	0.473709
NM_001078645.2;NM_001318517.2;NM_001318518.2;NM_001330101.1;NM_001330104.1;NM_001330105.1;NM_003903.4	CDC16	7	14	2	0	0	2	12	-7.75018	1106635	443716	819539	0.778313	1	0.0224457	0.473709
NM_002687.3	PNN	35	42	15	0	12	3	27	-13.2465	1106635	443716	819539	0.467433	1	0.022559	0.475518
NM_001272071.1;NM_003916.4	AP1S2	47	53	36	5	3	28	17	4.30563	1106635	443716	819539	0.00290062	0.0710571	0.0225891	0.475677
NM_000990.4	RPL27A	122	118	83	28	53	2	35	-16.7853	1106635	443716	819539	0.000177063	0.00953807	0.0226818	0.476679
NM_001004320.1	AGMO	122	118	65	0	0	65	53	2.36777	1106635	443716	819539	0.0396528	0.376916	0.0226818	0.476679
NM_001163678.1;NM_003030.4;NM_006884.3	SHOX2	73	76	47	2	2	43	29	3.97022	1106635	443716	819539	0.00828315	0.144228	0.0229232	0.481273
NM_001320668.2	ZFP30	34	41	28	1	2	25	13	5.26666	1106635	443716	819539	0.00408103	0.088953	0.0229967	0.481859
NM_001126049.1	KLLN	34	41	41	29	12	0	0	0	1106635	443716	819539	2.0447e-06	0.000306285	0.0229967	0.481859
NM_030806.3	C1orf21	46	52	28	0	0	28	24	1.41026	1106635	443716	819539	0.0546979	0.461097	0.0231289	0.483669
NM_001199743.1;NM_032486.3;NR_037573.1	DCTN5	46	52	16	3	6	7	36	-12.5726	1106635	443716	819539	0.731683	1	0.0231289	0.483669
NM_001122681.1	SH3BP2	267	237	164	64	61	39	73	-7.09394	1106635	443716	819539	1.52609e-05	0.00151473	0.0237284	0.486036
NM_138430.4	ADPRHL1	87	88	46	1	0	45	42	0.73847	1106635	443716	819539	0.0786648	0.538523	0.02353	0.486036
NM_001329548.1	PTDSS2	79	81	36	1	2	33	45	-3.20751	1106635	443716	819539	0.293243	0.962483	0.0239555	0.486036
NM_001005360.2;NM_001005361.2;NM_001005362.2;NM_001190716.1;NM_004945.3	DNM2	79	81	25	0	0	25	56	-8.26819	1106635	443716	819539	0.874504	1	0.0239555	0.486036
NM_014872.2	ZBTB5	72	75	59	0	0	59	16	12.6042	1106635	443716	819539	4.73024e-05	0.00360677	0.0235381	0.486036
NR_038396.1	TMEM147-AS1	64	68	41	1	1	39	27	3.61286	1106635	443716	819539	0.0137356	0.197397	0.0234726	0.486036
NM_014267.5	C11orf58	45	51	27	4	3	20	24	-1.57549	1106635	443716	819539	0.0647876	0.499591	0.0236794	0.486036
NR_148222.1	MICA-AS1	33	40	26	6	8	12	14	-1.08862	1106635	443716	819539	0.00815332	0.142555	0.0234337	0.486036
NM_001037984.2	SLC38A10	32	39	28	2	0	26	11	6.76304	1106635	443716	819539	0.00227238	0.0604469	0.0238689	0.486036
NM_152755.1	CNPY4	32	39	18	2	7	9	21	-6.13527	1106635	443716	819539	0.15892	0.776979	0.0238689	0.486036
NM_001351263.1;NM_012339.4;NR_147091.1	TSPAN15	8	15	9	1	6	2	6	-3.7216	1106635	443716	819539	0.0300126	0.313251	0.0239411	0.486036
NM_001244871.1;NM_001343.3	DAB2	8	15	10	1	1	8	5	2.33341	1106635	443716	819539	0.0149457	0.2085	0.0239411	0.486036
NM_001287010.1;NM_001287011.1;NM_001287012.1;NM_001287013.1;NM_001287014.1;NM_022343.3;NR_104637.1;NR_104638.1;NR_104639.1;NR_104640.1;NR_104641.1	GLIPR2	8	15	5	0	0	5	10	-3.66372	1106635	443716	819539	0.30485	0.9766	0.0239411	0.486036
NM_001161527.1	TNIP2	8	15	11	1	0	10	4	4.55836	1106635	443716	819539	0.00718385	0.130129	0.0239411	0.486036
NM_001352287.1	RHOT2	8	15	9	2	2	5	6	-0.831229	1106635	443716	819539	0.0300126	0.313251	0.0239411	0.486036
NR_033979.2;NR_110459.1;NR_110460.1;NR_110461.1;NR_110465.1;NR_110466.1	HAGLR	8	15	11	0	1	10	4	4.55836	1106635	443716	819539	0.00718385	0.130129	0.0239411	0.486036
NM_152766.4	TMEM256	8	15	12	3	2	7	3	3.46574	1106635	443716	819539	0.00334679	0.0776786	0.0239411	0.486036
NM_001002914.2	KCTD11	8	15	15	5	10	0	0	0	1106635	443716	819539	0.000289767	0.0135543	0.0239411	0.486036
NM_006493.2	CLN5	8	15	9	1	0	8	6	1.50218	1106635	443716	819539	0.0300126	0.313251	0.0239411	0.486036
NM_001317721.1;NM_152892.2	LRWD1	3	9	3	0	0	3	6	-2.69027	1106635	443716	819539	0.230574	0.913357	0.0239047	0.486036
NM_206873.1	PPP1CA	3	9	8	1	1	6	1	4.76971	1106635	443716	819539	0.00309249	0.0737207	0.0239047	0.486036
NM_001304389.1	LRTM1	3	9	8	0	0	8	1	6.27189	1106635	443716	819539	0.00309249	0.0737207	0.0239047	0.486036
NM_024694.3	ADGB	3	9	3	0	1	2	6	-3.7216	1106635	443716	819539	0.230574	0.913357	0.0239047	0.486036
NM_019074.3	DLL4	3	9	6	1	1	4	3	0.96441	1106635	443716	819539	0.0199771	0.250861	0.0239047	0.486036
NM_005088.2;NR_027383.1	AKAP17A	3	9	4	0	0	4	5	-0.894632	1106635	443716	819539	0.108856	0.630423	0.0239047	0.486036
NR_046740.1	INTS6L-AS1	3	9	8	3	3	2	1	1.04811	1106635	443716	819539	0.00309249	0.0737207	0.0239047	0.486036
NM_001243259.1;NM_001351957.1;NM_001351958.1;NM_001351959.1;NM_001351960.1;NM_001351961.1;NM_001351962.1;NM_001351963.1;NM_001351964.1;NM_001351965.1;NM_001351966.1;NM_001351969.1;NM_001351971.1;NM_001351972.1;NM_001351974.1;NM_015517.4;NM_198971.2	HINFP	3	9	3	0	3	0	6	-5.46286	1106635	443716	819539	0.230574	0.913357	0.0239047	0.486036
NM_152492.2	CCDC27	3	9	8	1	7	0	1	-0.693147	1106635	443716	819539	0.00309249	0.0737207	0.0239047	0.486036
NM_001014979.2;NM_001195620.1	CCDC189	3	9	4	0	2	2	5	-2.89037	1106635	443716	819539	0.108856	0.630423	0.0239047	0.486036
NM_138431.2;NR_130120.1	MFSD3	3	9	8	5	1	2	1	1.04811	1106635	443716	819539	0.00309249	0.0737207	0.0239047	0.486036
NM_001006933.1;NM_032926.2	TCEAL3	3	9	6	0	3	3	3	0	1106635	443716	819539	0.0199771	0.250861	0.0239047	0.486036
NM_032382.4	COG8	93	93	55	14	11	30	38	-2.35075	1106635	443716	819539	0.01516	0.21121	0.0242128	0.489285
NM_178863.4;NR_110933.1	KCTD13	71	74	44	2	2	40	30	2.88301	1106635	443716	819539	0.0162423	0.222185	0.0241703	0.489285
NR_152594.1;NR_152597.1	SNHG15	54	59	32	0	1	31	27	1.30959	1106635	443716	819539	0.052737	0.45188	0.024219	0.489285
NM_001039920.2;NM_001135734.2	ZNF384	31	38	27	1	2	24	11	6.0397	1106635	443716	819539	0.00281933	0.0699856	0.0243009	0.489285
NM_016535.3	ZNF581	31	38	18	10	0	8	20	-6.40747	1106635	443716	819539	0.136667	0.72874	0.0243009	0.489285
NM_001033575.1	DUSP28	31	38	33	8	20	5	5	0	1106635	443716	819539	9.34676e-05	0.00597511	0.0243009	0.489285
NM_000413.3;NM_001330219.2	HSD17B1	31	38	33	7	18	8	5	2.33341	1106635	443716	819539	9.34676e-05	0.00597511	0.0243009	0.489285
NM_001398.2	ECH1	31	38	32	15	4	13	6	4.58497	1106635	443716	819539	0.000171076	0.00936069	0.0243009	0.489285
NM_001083601.2;NM_001317093.1	NAA60	119	115	58	0	2	56	57	-0.203325	1106635	443716	819539	0.128213	0.692098	0.0245361	0.493549
NR_028581.1	G6PC3	43	49	35	9	9	17	14	1.47258	1106635	443716	819539	0.00163642	0.047623	0.0248118	0.49673
NM_001874.4	CPM	43	49	43	2	1	40	6	14.4328	1106635	443716	819539	2.35102e-05	0.00209518	0.0248118	0.49673
NM_014797.2	ZBTB24	43	49	35	0	2	33	14	7.36017	1106635	443716	819539	0.00163642	0.047623	0.0248118	0.49673
NM_005207.3	CRKL	43	49	29	11	13	5	20	-8.74088	1106635	443716	819539	0.0222021	0.269385	0.0248118	0.49673
NM_014602.2	PIK3R4	30	37	20	4	1	15	17	-0.962279	1106635	443716	819539	0.0553623	0.462441	0.0247281	0.49673
NM_001318908.1	TCF19	53	58	41	8	23	10	17	-3.75728	1106635	443716	819539	0.00136312	0.0419686	0.024838	0.496783
NM_177938.2;NM_177939.2	P4HTM	155	145	89	17	28	44	56	-2.67704	1106635	443716	819539	0.0047666	0.0993835	0.0248815	0.497182
NM_001166160.1;NM_017650.2	PPP1R9A	178	164	82	4	7	71	82	-1.78357	1106635	443716	819539	0.165239	0.801566	0.0249328	0.497736
NR_046638.1	PCYT1B-AS1	200	182	65	3	5	57	117	-9.04892	1106635	443716	819539	0.940231	1	0.0251673	0.498647
NM_001159642.1;NM_138278.3	BNIPL	29	36	36	11	23	2	0	1.74126	1106635	443716	819539	5.64798e-06	0.000714317	0.0251488	0.498647
NM_007204.4	DDX20	9	16	5	0	4	1	11	-8.21515	1106635	443716	819539	0.370896	1	0.0251612	0.498647
NR_027456.1	LINC00894	9	16	9	1	1	7	7	0	1106635	443716	819539	0.0450795	0.412532	0.0251612	0.498647
NM_017631.5	DDX60	9	16	13	2	0	11	3	6.13571	1106635	443716	819539	0.00273877	0.0689458	0.0251612	0.498647
NM_005263.4	GFI1	9	16	9	0	0	9	7	1.4107	1106635	443716	819539	0.0450795	0.412532	0.0251612	0.498647
NM_138715.2;NM_138716.2	MSR1	9	16	13	0	0	13	3	7.27524	1106635	443716	819539	0.00273877	0.0689458	0.0251612	0.498647
NM_021615.4	CHST6	9	16	13	3	4	6	3	2.69027	1106635	443716	819539	0.00273877	0.0689458	0.0251612	0.498647
NM_001267562.1;NM_001267563.1;NM_001352465.1;NM_001352466.1;NM_001352467.1;NM_183013.2	CREM	77	79	29	0	0	29	50	-5.61368	1106635	443716	819539	0.648606	1	0.0252709	0.500231
NM_173475.3	DCUN1D3	136	129	80	0	1	79	49	5.62396	1106635	443716	819539	0.00457473	0.0972061	0.0255871	0.502465
NM_001024674.2	LIN52	111	108	29	0	3	26	79	-12.0315	1106635	443716	819539	0.986883	1	0.0255868	0.502465
NM_173554.2	CABCOCO1	97	96	47	8	11	28	49	-5.72064	1106635	443716	819539	0.164624	0.799316	0.026134	0.502465
NR_110692.1	LINC01635	91	91	66	15	19	32	25	2.32328	1106635	443716	819539	0.000221785	0.0112124	0.025544	0.502465
NM_001018024.2	CMC4	68	71	49	9	6	34	22	4.05278	1106635	443716	819539	0.00146209	0.0444968	0.0261757	0.502465
NM_003000.2	SDHB	51	56	42	0	0	42	14	9.82921	1106635	443716	819539	0.000506998	0.0203968	0.0261222	0.502465
NM_006194.3	PAX9	51	56	29	3	6	20	27	-2.64658	1106635	443716	819539	0.0849396	0.5493	0.0261222	0.502465
NM_001300912.1	ZNF333	28	35	14	0	0	14	21	-3.20424	1106635	443716	819539	0.300621	0.973389	0.0255608	0.502465
NM_001042474.2	ZNF565	28	35	24	0	4	20	11	4.46421	1106635	443716	819539	0.00539703	0.109501	0.0255608	0.502465
NM_001135575.1	SMIM13	27	34	13	4	0	9	21	-6.13527	1106635	443716	819539	0.348634	1	0.0259619	0.502465
NM_022115.4	PRDM15	27	34	26	2	1	23	8	7.60622	1106635	443716	819539	0.0013158	0.0408692	0.0259619	0.502465
NM_001270550.1	MDK	27	34	26	5	12	9	8	0.683985	1106635	443716	819539	0.0013158	0.0408692	0.0259619	0.502465
NR_015429.1;NR_024429.1;NR_024431.2	ZMIZ1-AS1	27	34	27	0	0	27	7	9.78077	1106635	443716	819539	0.000737852	0.0272928	0.0259619	0.502465
NM_001328638.1	SNRPE	26	33	7	1	0	6	26	-10.2085	1106635	443716	819539	0.873833	1	0.0263495	0.502465
NM_014023.3	WDR37	26	33	14	0	1	13	19	-2.89951	1106635	443716	819539	0.232844	0.914374	0.0263495	0.502465
NM_005225.2	E2F1	26	33	31	2	0	29	2	14.948	1106635	443716	819539	3.99853e-05	0.00317492	0.0263495	0.502465
NM_001287245.1;NM_198484.4	ZNF621	26	33	21	6	1	14	12	1.08862	1106635	443716	819539	0.0137756	0.197397	0.0263495	0.502465
NM_003131.3	SRF	26	33	19	9	8	2	14	-8.8388	1106635	443716	819539	0.0351587	0.352515	0.0263495	0.502465
NR_149049.1	CAMTA1-DT	10	17	16	8	1	7	1	5.54518	1106635	443716	819539	0.000477668	0.0194016	0.026142	0.502465
NM_001278293.2;NM_001323513.1;NM_001323514.1;NM_177976.3;NR_136597.1;NR_136598.1	ARL6	10	17	7	2	0	5	10	-3.66372	1106635	443716	819539	0.187694	0.838826	0.026142	0.502465
NM_018998.3	FBXW5	10	17	14	5	4	5	3	1.85904	1106635	443716	819539	0.0022342	0.0596418	0.026142	0.502465
NM_001166348.1	SLC26A11	10	17	6	2	1	3	11	-6.13571	1106635	443716	819539	0.295563	0.962915	0.026142	0.502465
NM_003710.3;NM_181642.2	SPINT1	10	17	14	7	1	6	3	2.69027	1106635	443716	819539	0.0022342	0.0596418	0.026142	0.502465
NR_147183.1;NR_147184.1	LINC02484	10	17	6	0	0	6	11	-3.44544	1106635	443716	819539	0.295563	0.962915	0.026142	0.502465
NM_139075.3	TPCN2	10	17	9	0	1	8	8	0	1106635	443716	819539	0.064438	0.498533	0.026142	0.502465
NM_021128.4	POLR2L	1	6	5	0	0	5	1	3.93848	1106635	443716	819539	0.00877382	0.147024	0.0263829	0.502465
NM_206920.2	MAMDC4	1	6	5	2	1	2	1	1.04811	1106635	443716	819539	0.00877382	0.147024	0.0263829	0.502465
NR_102737.1;NR_102738.1	LINC00911	1	6	1	0	0	1	5	-3.93848	1106635	443716	819539	0.490495	1	0.0263829	0.502465
NR_039679.1	MIR4469	1	6	6	5	1	0	0	0	1106635	443716	819539	0.00290338	0.0710571	0.0263829	0.502465
NR_046268.1	TGFB2-AS1	1	6	5	0	0	5	1	3.93848	1106635	443716	819539	0.00877382	0.147024	0.0263829	0.502465
NM_006500.2	MCAM	1	6	5	0	1	4	1	3.04385	1106635	443716	819539	0.00877382	0.147024	0.0263829	0.502465
NM_001171864.1;NM_024803.2	TUBAL3	1	6	4	0	0	4	2	1.99574	1106635	443716	819539	0.0258668	0.28544	0.0263829	0.502465
NM_001001653.2;NM_052877.4;NM_201542.4	MED8	1	6	5	0	0	5	1	3.93848	1106635	443716	819539	0.00877382	0.147024	0.0263829	0.502465
NR_135517.1	LINC01668	1	6	6	0	0	6	0	5.46286	1106635	443716	819539	0.00290338	0.0710571	0.0263829	0.502465
NM_005516.5	HLA-E	1	6	4	1	2	1	2	-1.04811	1106635	443716	819539	0.0258668	0.28544	0.0263829	0.502465
NM_001012303.2;NM_006217.4	SERPINI2	1	6	6	1	0	5	0	4.63163	1106635	443716	819539	0.00290338	0.0710571	0.0263829	0.502465
NM_021632.3	ZNF350	1	6	5	0	0	5	1	3.93848	1106635	443716	819539	0.00877382	0.147024	0.0263829	0.502465
NM_006969.3;NR_036599.1;NR_036600.1	ZNF28	1	6	3	0	0	3	3	0	1106635	443716	819539	0.0736454	0.534707	0.0263829	0.502465
NR_146884.1	LINC01975	1	6	0	0	0	0	6	-5.46286	1106635	443716	819539	1	1	0.0263829	0.502465
NM_002428.3	MMP15	1	6	3	0	0	3	3	0	1106635	443716	819539	0.0736454	0.534707	0.0263829	0.502465
NM_173503.3	EFCAB3	1	6	3	0	0	3	3	0	1106635	443716	819539	0.0736454	0.534707	0.0263829	0.502465
NM_001206833.1;NM_006388.3;NM_182709.2;NM_182710.2	KAT5	1	6	6	3	2	1	0	0.693147	1106635	443716	819539	0.00290338	0.0710571	0.0263829	0.502465
NM_001008489.3;NM_001199285.1;NM_001199286.1;NM_001199288.1	PHOSPHO2	25	32	14	1	3	10	18	-4.21241	1106635	443716	819539	0.201506	0.855308	0.0267205	0.507521
NR_048541.1	SRP68	25	32	13	0	1	12	19	-3.4559	1106635	443716	819539	0.274504	0.947092	0.0267205	0.507521
NM_018433.5	KDM3A	25	32	13	1	1	11	19	-4.03904	1106635	443716	819539	0.274504	0.947092	0.0267205	0.507521
NM_001358310.1;NM_001358311.1;NM_001358312.1	DGLUCY	175	161	68	1	0	67	93	-4.09333	1106635	443716	819539	0.610729	1	0.0268363	0.508031
NR_024091.1	ZFP91-CNTF	67	70	40	4	4	32	30	0.625115	1106635	443716	819539	0.0310679	0.320884	0.0268823	0.508031
NM_001031677.3;NR_109790.1	RAB24	11	18	16	7	5	4	2	1.99574	1106635	443716	819539	0.000861412	0.0305168	0.0269157	0.508031
NM_001127660.1	MFN2	11	18	8	0	1	7	10	-2.05703	1106635	443716	819539	0.147832	0.74139	0.0269157	0.508031
NM_001355016.1;NM_001355017.1;NM_002609.3	PDGFRB	11	18	10	2	1	7	8	-0.726712	1106635	443716	819539	0.0504464	0.436244	0.0269157	0.508031
NM_001242799.1	ZNF322	11	18	13	0	0	13	5	5.4162	1106635	443716	819539	0.00752283	0.134995	0.0269157	0.508031
NM_013336.3	SEC61A1	11	18	6	2	1	3	12	-6.71885	1106635	443716	819539	0.3544	1	0.0269157	0.508031
NM_001204299.2;NM_001347902.1	ZNF664-RFLNA	433	368	158	1	0	157	210	-4.34614	1106635	443716	819539	0.855659	1	0.0284559	0.508566
NM_014709.3	USP34	361	311	221	6	8	207	90	11.7456	1106635	443716	819539	7.21872e-07	0.000121973	0.0278296	0.508566
NM_002833.3	PTPN9	259	229	157	35	17	105	72	4.81806	1106635	443716	819539	3.72486e-05	0.00298003	0.0283386	0.508566
NM_001293640.1;NM_015275.2	WASHC4	217	195	106	14	10	82	89	-1.04182	1106635	443716	819539	0.055378	0.462441	0.0281737	0.508566
NM_001017424.2	KCNK2	169	156	54	1	0	53	102	-8.03396	1106635	443716	819539	0.938883	1	0.0270512	0.508566
NM_016279.3	CDH9	138	130	83	0	2	81	47	6.39543	1106635	443716	819539	0.00254893	0.0651867	0.0283709	0.508566
NM_004739.3	MTA2	87	87	54	10	9	35	33	0.586296	1106635	443716	819539	0.00832253	0.144598	0.028444	0.508566
NM_001324310.1;NM_001324311.1;NM_014864.3	FAM20B	80	81	38	0	0	38	43	-1.29613	1106635	443716	819539	0.222029	0.913357	0.0283963	0.508566
NM_001197051.1;NM_053023.4	ZFP91	66	69	39	3	4	32	30	0.625115	1106635	443716	819539	0.0363946	0.362347	0.0276089	0.508566
NM_005775.4	SORBS3	65	68	36	7	6	23	32	-3.0665	1106635	443716	819539	0.0753902	0.538523	0.0283561	0.508566
NM_001197181.1	TUBB3	49	54	35	6	14	15	19	-1.85698	1106635	443716	819539	0.0070888	0.129406	0.0274698	0.508566
NM_001289.5	CLIC2	39	45	22	3	0	19	23	-1.62392	1106635	443716	819539	0.127129	0.689221	0.0271988	0.508566
NM_002689.3	POLA2	38	44	25	8	11	6	19	-7.48448	1106635	443716	819539	0.0385795	0.371056	0.0278195	0.508566
NR_108100.1	SPACA6P-AS	37	43	20	3	6	11	23	-5.66296	1106635	443716	819539	0.174426	0.822819	0.028449	0.508566
NM_001282445.1	EHD1	37	43	28	4	6	18	15	1.41741	1106635	443716	819539	0.00894999	0.148048	0.028449	0.508566
NM_001135570.1	C12orf73	37	43	34	8	2	24	9	7.29897	1106635	443716	819539	0.000455463	0.0187887	0.028449	0.508566
NM_001195677.1;NM_004738.4;NR_036633.1	VAPB	37	43	17	0	4	13	26	-5.62351	1106635	443716	819539	0.369333	1	0.028449	0.508566
NM_001079803.2	GAA	24	31	22	3	0	19	9	5.29832	1106635	443716	819539	0.00446917	0.0953468	0.0270715	0.508566
NM_005932.3	MIPEP	24	31	14	0	0	14	17	-1.47258	1106635	443716	819539	0.172237	0.814743	0.0270715	0.508566
NM_001169109.1	SCO2	23	30	22	2	1	19	8	5.9823	1106635	443716	819539	0.00318283	0.074885	0.0273986	0.508566
NM_199000.2	LHFPL3	22	29	11	1	0	10	18	-4.21241	1106635	443716	819539	0.334069	0.996367	0.0276974	0.508566
NM_001197247.2;NM_001197248.2;NM_001197249.2;NM_007047.4	BTN3A2	22	29	15	0	3	12	14	-1.08862	1106635	443716	819539	0.080473	0.538523	0.0276974	0.508566
NM_001165960.1	ALOXE3	22	29	20	1	2	17	9	4.40361	1106635	443716	819539	0.00697263	0.128336	0.0276974	0.508566
NM_015040.3	PIKFYVE	22	29	16	1	7	8	13	-3.08279	1106635	443716	819539	0.0520414	0.446997	0.0276974	0.508566
NM_001005242.2;NM_004572.3	PKP2	22	29	15	0	0	15	14	0.510299	1106635	443716	819539	0.080473	0.538523	0.0276974	0.508566
NM_001243772.1;NR_045034.1	APH1A	21	28	20	5	2	13	8	3.08279	1106635	443716	819539	0.00497429	0.1024	0.0279626	0.508566
NM_001024226.1;NM_001658.3	ARF1	21	28	17	1	0	16	11	2.67236	1106635	443716	819539	0.0249669	0.280642	0.0279626	0.508566
NM_001159322.1;NM_001159323.1;NM_003706.2	PLA2G4C	20	27	14	3	3	8	13	-3.08279	1106635	443716	819539	0.079483	0.538523	0.0281885	0.508566
NM_001017987.2;NM_016175.3	MRNIP	20	27	22	0	0	22	5	9.55197	1106635	443716	819539	0.0010134	0.033734	0.0281885	0.508566
NM_145265.2	CCDC127	19	26	10	0	1	9	16	-3.93163	1106635	443716	819539	0.303475	0.9766	0.0283683	0.508566
NM_001032381.1;NM_001032382.1;NM_001032383.1;NM_001167989.1;NM_001167990.1;NM_144495.2	PQBP1	18	25	17	2	1	14	8	3.61502	1106635	443716	819539	0.00979538	0.157104	0.0284942	0.508566
NM_173573.2	LMNTD2	18	25	18	0	0	18	7	6.26944	1106635	443716	819539	0.0054484	0.110015	0.0284942	0.508566
NM_018518.4;NM_182751.2	MCM10	18	25	10	0	0	10	15	-2.795	1106635	443716	819539	0.261407	0.947092	0.0284942	0.508566
NM_001128610.2	USP8	18	25	11	0	3	8	14	-3.61502	1106635	443716	819539	0.181479	0.836719	0.0284942	0.508566
NM_005632.2	CAPN15	18	25	15	0	0	15	10	2.795	1106635	443716	819539	0.029303	0.311469	0.0284942	0.508566
NR_109952.1	LOC101927051	18	25	18	1	2	15	7	4.85203	1106635	443716	819539	0.0054484	0.110015	0.0284942	0.508566
NR_103556.2	HYDIN2	18	25	14	0	0	14	11	1.67176	1106635	443716	819539	0.0485684	0.427359	0.0284942	0.508566
NM_024584.4	CCDC121	17	24	19	3	2	14	5	5.94842	1106635	443716	819539	0.00196254	0.0537625	0.0285573	0.508566
NM_018310.3	BRF2	17	24	12	4	0	8	12	-2.5264	1106635	443716	819539	0.0969885	0.595246	0.0285573	0.508566
NM_001975.2	ENO2	17	24	13	2	0	11	11	0	1106635	443716	819539	0.0607166	0.483193	0.0285573	0.508566
NM_001351504.1;NM_001351505.1;NM_001351506.1;NM_001351507.1;NM_002486.4	NCBP1	17	24	4	1	0	3	20	-10.5999	1106635	443716	819539	0.891517	1	0.0285573	0.508566
NM_198545.3	DRAXIN	17	24	16	2	4	10	8	1.33032	1106635	443716	819539	0.0123091	0.184776	0.0285573	0.508566
NM_002373.5	MAP1A	16	23	9	0	2	7	14	-4.34173	1106635	443716	819539	0.269395	0.947092	0.0285475	0.508566
NM_001165974.1;NM_144639.2	UROC1	16	23	9	1	1	7	14	-4.34173	1106635	443716	819539	0.269395	0.947092	0.0285475	0.508566
NM_001330170.1	FLOT2	16	23	16	3	0	13	7	3.8095	1106635	443716	819539	0.00859246	0.147024	0.0285475	0.508566
NM_153029.3	N4BP1	15	22	16	0	0	16	6	6.11779	1106635	443716	819539	0.00582636	0.115677	0.0284527	0.508566
NM_001329704.1;NM_033112.3;NR_138081.1	RRP36	15	22	3	0	0	3	19	-10.1748	1106635	443716	819539	0.924072	1	0.0284527	0.508566
NM_015941.3;NM_213619.2	ATP6V1H	15	22	16	0	0	16	6	6.11779	1106635	443716	819539	0.00582636	0.115677	0.0284527	0.508566
NM_001207011.1	CNTFR	13	20	13	0	1	12	7	3.25312	1106635	443716	819539	0.0172262	0.228827	0.0279514	0.508566
NM_001244959.1;NM_174938.5	FRMD3	13	20	12	0	0	12	8	2.5264	1106635	443716	819539	0.0312273	0.320884	0.0279514	0.508566
NR_024250.1;NR_024251.1	FAM86JP	13	20	12	0	1	11	8	1.94326	1106635	443716	819539	0.0312273	0.320884	0.0279514	0.508566
NM_017622.2	BORCS6	13	20	20	13	7	0	0	0	1106635	443716	819539	0.000127961	0.0076563	0.0279514	0.508566
NM_153819.1	RASGRP2	13	20	14	1	2	11	6	3.44544	1106635	443716	819539	0.00921199	0.151061	0.0279514	0.508566
NM_145016.3	GLYATL2	13	20	9	1	1	7	11	-2.66997	1106635	443716	819539	0.14944	0.74139	0.0279514	0.508566
NR_026052.1	CENPBD1P1	13	20	9	0	2	7	11	-2.66997	1106635	443716	819539	0.14944	0.74139	0.0279514	0.508566
NM_153240.4	NPHP3	13	20	12	0	1	11	8	1.94326	1106635	443716	819539	0.0312273	0.320884	0.0279514	0.508566
NR_033853.2	LOC283194	12	19	8	0	0	8	11	-1.94326	1106635	443716	819539	0.187517	0.838826	0.0275107	0.508566
NR_103782.1	NUP54	12	19	5	0	5	0	14	-10.5801	1106635	443716	819539	0.562284	1	0.0275107	0.508566
NM_005886.2	KATNB1	12	19	6	0	0	6	13	-4.58497	1106635	443716	819539	0.413897	1	0.0275107	0.508566
NM_001321352.1;NM_001321353.1	ACBD4	12	19	13	3	4	6	6	0	1106635	443716	819539	0.0116124	0.176755	0.0275107	0.508566
NM_001167880.1;NM_001318331.1;NM_022126.3	LHPP	12	19	8	0	0	8	11	-1.94326	1106635	443716	819539	0.187517	0.838826	0.0275107	0.508566
NM_002097.2	GTF3A	12	19	4	0	0	4	15	-7.35336	1106635	443716	819539	0.714773	1	0.0275107	0.508566
NM_001184875.2;NM_138437.5	GPRASP2	4	10	2	0	0	2	8	-5.22378	1106635	443716	819539	0.549536	1	0.0280973	0.508566
NR_033399.1	DDX12P	4	10	6	0	1	5	4	0.894632	1106635	443716	819539	0.0379539	0.369959	0.0280973	0.508566
NM_007021.3	DEPP1	4	10	10	0	3	7	0	6.23832	1106635	443716	819539	0.00111281	0.0362711	0.0280973	0.508566
NR_036530.1	LOC100289230	4	10	10	2	8	0	0	0	1106635	443716	819539	0.00111281	0.0362711	0.0280973	0.508566
NM_001032279.1;NM_005133.2	RCE1	4	10	7	2	2	3	3	0	1106635	443716	819539	0.0165675	0.223593	0.0280973	0.508566
NM_017820.4	EXD3	113	109	68	0	0	68	41	5.70944	1106635	443716	819539	0.00577042	0.115639	0.0287348	0.511296
NM_001281428.1;NM_012144.3	DNAI1	374	321	143	1	0	142	178	-3.28811	1106635	443716	819539	0.700913	1	0.0288294	0.512546
NM_001110.3;NM_001320570.1	ADAM10	143	134	88	2	1	85	46	7.23883	1106635	443716	819539	0.00118873	0.0378678	0.0290526	0.515952
NM_023934.3	FUNDC2	93	92	33	0	1	32	59	-6.54708	1106635	443716	819539	0.756359	1	0.0290942	0.515952
NR_132114.1	SNHG19	36	42	32	11	13	8	10	-1.33032	1106635	443716	819539	0.000962245	0.0327518	0.0290867	0.515952
NM_001112736.1	FAM208A	79	80	51	2	7	42	29	3.71996	1106635	443716	819539	0.00593462	0.116638	0.0291742	0.516936
NR_002909.2	SNHG3	298	260	112	21	59	32	148	-18.4866	1106635	443716	819539	0.736919	1	0.0296103	0.523433
NM_001004316.2	LEKR1	99	97	38	0	0	38	59	-4.82145	1106635	443716	819539	0.622054	1	0.0296091	0.523433
NR_125388.1	RDH10-AS1	46	51	49	34	6	9	2	5.90776	1106635	443716	819539	2.11328e-06	0.000314328	0.0296152	0.523433
NM_001355226.1	CCDC30	148	138	70	10	6	54	68	-2.69631	1106635	443716	819539	0.143672	0.738845	0.0296926	0.524362
NM_080822.2	OVCA2	35	41	31	14	9	8	10	-1.33032	1106635	443716	819539	0.00119228	0.0378678	0.029732	0.52462
NM_001346505.1	SASH1	63	66	26	1	0	25	40	-4.58117	1106635	443716	819539	0.490687	1	0.029915	0.526969
NM_033544.2	RCCD1	63	66	31	3	9	19	35	-5.57918	1106635	443716	819539	0.204375	0.864861	0.029915	0.526969
NM_015670.5	SENP3	78	79	51	11	6	34	28	1.87813	1106635	443716	819539	0.00496917	0.1024	0.0299748	0.527581
NM_001025235.1;NM_001025236.1	TSPAN4	45	50	24	1	4	19	26	-2.72399	1106635	443716	819539	0.158674	0.776853	0.0303643	0.532568
NM_001178130.2;NM_001178131.2;NM_001357021.1;NM_001963.5	EGF	45	50	18	3	2	13	32	-7.58993	1106635	443716	819539	0.550968	1	0.0303643	0.532568
NR_024622.1	C21orf62-AS1	45	50	24	1	4	19	26	-2.72399	1106635	443716	819539	0.158674	0.776853	0.0303643	0.532568
NM_001159377.1;NM_001159378.1;NM_001159379.1;NM_001159380.1;NM_022764.2;NR_027489.1;NR_027490.1	MTHFSD	34	40	31	9	3	19	9	5.29832	1106635	443716	819539	0.000868401	0.0306202	0.0303842	0.532568
NM_018989.1	RBM27	34	40	12	1	3	8	28	-9.39322	1106635	443716	819539	0.700466	1	0.0303842	0.532568
NM_001354994.1	IREB2	192	174	116	24	37	55	58	-0.610051	1106635	443716	819539	0.000381122	0.016798	0.0304639	0.533434
NM_003562.4	SLC25A11	70	72	45	2	9	34	27	2.2173	1106635	443716	819539	0.00979624	0.157104	0.0305093	0.533434
NM_001127192.1;NM_001127193.1;NM_001127194.1;NM_001127195.1;NM_001127196.1;NM_003418.4	CNBP	70	72	48	1	2	45	24	6.19974	1106635	443716	819539	0.00328812	0.0769939	0.0305093	0.533434
NM_152784.3	CATSPERD	208	187	98	6	11	81	89	-1.19616	1106635	443716	819539	0.105596	0.628253	0.0306581	0.535592
NR_135083.1	LOC105369632	281	246	129	1	1	127	117	1.12929	1106635	443716	819539	0.112048	0.644817	0.0307444	0.536212
NM_006111.2	ACAA2	62	65	47	1	2	44	18	8.39787	1106635	443716	819539	0.000862615	0.0305168	0.030728	0.536212
NM_018393.3	TCP11L1	158	146	59	6	7	46	87	-7.53506	1106635	443716	819539	0.703294	1	0.0308544	0.536801
NR_121578.1	LINC01492	158	146	93	1	0	92	53	6.68323	1106635	443716	819539	0.0023714	0.0624518	0.0308544	0.536801
NM_001317934.1	UVSSA	84	84	47	7	8	32	37	-1.45203	1106635	443716	819539	0.0429726	0.400894	0.0308472	0.536801
NR_146632.1	SUPT3H	518	434	255	7	0	248	179	5.01407	1106635	443716	819539	0.00444066	0.0949304	0.0313238	0.538981
NM_001322404.1;NM_016401.3;NR_024597.1;NR_024598.1;NR_136324.1	HIKESHI	134	126	66	1	2	63	60	0.572785	1106635	443716	819539	0.0992989	0.59616	0.0314423	0.538981
NM_001033081.2	MYCL	116	111	85	41	26	18	26	-3.16357	1106635	443716	819539	2.39067e-05	0.00211269	0.0313083	0.538981
NM_015948.4	SLC35B3	110	106	68	4	4	60	38	5.01712	1106635	443716	819539	0.00366444	0.0839443	0.0311097	0.538981
NM_138702.1	MAGEC3	97	95	37	2	0	35	58	-5.46017	1106635	443716	819539	0.633685	1	0.0312418	0.538981
NM_001136200.1;NM_144591.3	BORCS7	44	49	14	3	1	10	35	-10.2312	1106635	443716	819539	0.815031	1	0.0311308	0.538981
NM_001330286.1	DUT	33	39	14	3	0	11	25	-6.40619	1106635	443716	819539	0.484504	1	0.0310422	0.538981
NM_001070.4	TUBG1	5	11	2	0	1	1	9	-6.95587	1106635	443716	819539	0.640606	1	0.0314646	0.538981
NM_001243733.1;NM_003377.4	VEGFB	5	11	11	4	0	7	0	6.23832	1106635	443716	819539	0.0010161	0.033734	0.0314646	0.538981
NM_001146316.1;NM_032641.3	SPSB2	5	11	6	0	3	3	5	-1.85904	1106635	443716	819539	0.0636177	0.496552	0.0314646	0.538981
NM_006392.3;NR_027700.2;NR_145428.1	NOP56	5	11	2	0	1	1	9	-6.95587	1106635	443716	819539	0.640606	1	0.0314646	0.538981
NM_001317962.1	PWP1	5	11	4	1	0	3	7	-3.46574	1106635	443716	819539	0.239443	0.914374	0.0314646	0.538981
NM_001291501.1;NM_148674.4	SMC1B	5	11	8	0	0	8	3	4.19245	1106635	443716	819539	0.0135558	0.197397	0.0314646	0.538981
NM_183242.3	BTBD8	5	11	3	0	0	3	8	-4.19245	1106635	443716	819539	0.413088	1	0.0314646	0.538981
NM_006857.2;NR_037862.1	SNRNP27	5	11	5	0	1	4	6	-1.72586	1106635	443716	819539	0.127624	0.689221	0.0314646	0.538981
NM_052853.3	ADCK2	5	11	6	4	0	2	5	-2.89037	1106635	443716	819539	0.0636177	0.496552	0.0314646	0.538981
NR_036580.1	DPP10-AS1	5	11	7	0	0	7	4	2.50133	1106635	443716	819539	0.0300333	0.313251	0.0314646	0.538981
NR_104652.1	LOC100506790	5	11	7	1	1	5	4	0.894632	1106635	443716	819539	0.0300333	0.313251	0.0314646	0.538981
NM_022493.2	NARFL	5	11	7	1	1	5	4	0.894632	1106635	443716	819539	0.0300333	0.313251	0.0314646	0.538981
NM_000259.3;NM_001142495.1	MYO5A	421	357	230	4	4	222	127	8.21659	1106635	443716	819539	0.000119055	0.00728856	0.0325763	0.540753
NR_038942.1	PARTICL	179	163	163	82	81	0	0	0	1106635	443716	819539	7.8837e-14	6.66046e-11	0.0319701	0.540753
NM_001024683.1	ZNF688	109	105	72	8	8	56	33	5.64245	1106635	443716	819539	0.00081738	0.0293604	0.0319464	0.540753
NR_126381.1	LINC01162	52	56	24	0	0	24	32	-2.68977	1106635	443716	819539	0.323496	0.978324	0.0321384	0.540753
NM_001202413.1;NM_001202414.1	AKR1A1	43	48	21	2	3	16	27	-4.43844	1106635	443716	819539	0.268988	0.947092	0.0319149	0.540753
NR_144637.1	LOC730183	42	47	37	17	8	12	10	1.19609	1106635	443716	819539	0.000451843	0.0187493	0.0327166	0.540753
NM_017670.2;NR_003089.1	OTUB1	42	47	29	7	12	10	18	-4.21241	1106635	443716	819539	0.0181131	0.239254	0.0327166	0.540753
NM_001012643.3	MYPOP	32	38	24	4	5	15	14	0.510299	1106635	443716	819539	0.0158998	0.219203	0.0317051	0.540753
NR_038991.1	RBM26-AS1	32	38	11	2	1	8	27	-9.05405	1106635	443716	819539	0.723513	1	0.0317051	0.540753
NM_001303037.1;NM_016447.3	MPP6	31	37	13	0	1	12	24	-5.45656	1106635	443716	819539	0.502746	1	0.0323715	0.540753
NM_001038707.1	CDC42SE1	31	37	26	1	4	21	11	4.876	1106635	443716	819539	0.00470291	0.0982495	0.0323715	0.540753
NM_001938.2	DR1	31	37	22	2	5	15	15	0	1106635	443716	819539	0.0301529	0.313415	0.0323715	0.540753
NM_001184733.1	SLC22A8	0	4	3	1	0	2	1	1.04811	1106635	443716	819539	0.0234435	0.269385	0.0327714	0.540753
NM_014767.2	SPOCK2	0	4	3	0	0	3	1	2.07944	1106635	443716	819539	0.0234435	0.269385	0.0327714	0.540753
NR_033878.1	LINC00944	0	4	3	0	0	3	1	2.07944	1106635	443716	819539	0.0234435	0.269385	0.0327714	0.540753
NM_012242.3	DKK1	0	4	4	0	4	0	0	0	1106635	443716	819539	0.00670959	0.125744	0.0327714	0.540753
NM_012455.2	PSD4	0	4	0	0	0	0	4	-3.737	1106635	443716	819539	1	1	0.0327714	0.540753
NR_149060.1	LINC02561	0	4	4	0	0	4	0	3.737	1106635	443716	819539	0.00670959	0.125744	0.0327714	0.540753
NM_001277163.2;NM_001815.4;NR_102333.2	CEACAM3	0	4	2	0	0	2	2	0	1106635	443716	819539	0.0819124	0.538523	0.0327714	0.540753
NR_120496.1;NR_120497.1	CALML3-AS1	0	4	4	0	0	4	0	3.737	1106635	443716	819539	0.00670959	0.125744	0.0327714	0.540753
NR_134509.1;NR_134510.1	LOC101930114	0	4	2	0	0	2	2	0	1106635	443716	819539	0.0819124	0.538523	0.0327714	0.540753
NM_003525.2	HIST1H2BI	0	4	4	1	3	0	0	0	1106635	443716	819539	0.00670959	0.125744	0.0327714	0.540753
NM_080430.3	SELENOM	0	4	3	1	0	2	1	1.04811	1106635	443716	819539	0.0234435	0.269385	0.0327714	0.540753
NR_134561.1	LOC101928126	0	4	0	0	0	0	4	-3.737	1106635	443716	819539	1	1	0.0327714	0.540753
NR_003190.2	USP32P1	0	4	1	0	0	1	3	-2.07944	1106635	443716	819539	0.286204	0.947092	0.0327714	0.540753
NM_001286680.1;NM_001286681.1;NM_182795.1	NPM2	0	4	1	0	0	1	3	-2.07944	1106635	443716	819539	0.286204	0.947092	0.0327714	0.540753
NM_182974.2	GLT6D1	0	4	4	0	0	4	0	3.737	1106635	443716	819539	0.00670959	0.125744	0.0327714	0.540753
NM_000217.2	KCNA1	0	4	4	1	3	0	0	0	1106635	443716	819539	0.00670959	0.125744	0.0327714	0.540753
NR_024007.1	SMCR5	0	4	4	4	0	0	0	0	1106635	443716	819539	0.00670959	0.125744	0.0327714	0.540753
NR_046762.1	ALMS1-IT1	0	4	4	0	4	0	0	0	1106635	443716	819539	0.00670959	0.125744	0.0327714	0.540753
NR_131919.1	LOC105370306	0	4	0	0	0	0	4	-3.737	1106635	443716	819539	1	1	0.0327714	0.540753
NR_126414.1	ABCA9-AS1	0	4	2	0	2	0	2	-1.74126	1106635	443716	819539	0.0819124	0.538523	0.0327714	0.540753
NR_125920.1	LNCPRESS2	0	4	4	0	0	4	0	3.737	1106635	443716	819539	0.00670959	0.125744	0.0327714	0.540753
NM_130441.2;NM_203503.1	CLEC4C	0	4	2	0	0	2	2	0	1106635	443716	819539	0.0819124	0.538523	0.0327714	0.540753
NM_003279.2	TNNC2	0	4	1	0	1	0	3	-2.77259	1106635	443716	819539	0.286204	0.947092	0.0327714	0.540753
NM_002548.2	OR1D2	0	4	4	4	0	0	0	0	1106635	443716	819539	0.00670959	0.125744	0.0327714	0.540753
NM_001163857.1;NM_178552.3	TEX33	0	4	3	0	0	3	1	2.07944	1106635	443716	819539	0.0234435	0.269385	0.0327714	0.540753
NM_001317916.1;NM_033160.6	ZNF658	0	4	2	0	0	2	2	0	1106635	443716	819539	0.0819124	0.538523	0.0327714	0.540753
NM_001294341.1;NM_001294342.1;NM_032219.3	SLC49A3	0	4	3	0	0	3	1	2.07944	1106635	443716	819539	0.0234435	0.269385	0.0327714	0.540753
NR_000025.1	SNORD15B	0	4	4	0	4	0	0	0	1106635	443716	819539	0.00670959	0.125744	0.0327714	0.540753
NR_002806.2	FAM13A-AS1	0	4	2	0	0	2	2	0	1106635	443716	819539	0.0819124	0.538523	0.0327714	0.540753
NM_005583.4	LYL1	0	4	3	0	1	2	1	1.04811	1106635	443716	819539	0.0234435	0.269385	0.0327714	0.540753
NR_146914.1	LINC01717	0	4	4	0	4	0	0	0	1106635	443716	819539	0.00670959	0.125744	0.0327714	0.540753
NM_001178061.1;NM_001178062.1;NM_030913.4	SEMA6C	0	4	4	0	1	3	0	2.77259	1106635	443716	819539	0.00670959	0.125744	0.0327714	0.540753
NM_002523.2	NPTX2	0	4	3	1	0	2	1	1.04811	1106635	443716	819539	0.0234435	0.269385	0.0327714	0.540753
NR_125402.1	LINC02037	0	4	3	0	1	2	1	1.04811	1106635	443716	819539	0.0234435	0.269385	0.0327714	0.540753
NR_110683.1	LINC01744	0	4	4	4	0	0	0	0	1106635	443716	819539	0.00670959	0.125744	0.0327714	0.540753
NR_038341.1	STK4-AS1	114	109	90	33	17	40	19	6.94832	1106635	443716	819539	1.76977e-06	0.000272842	0.0330036	0.542644
NM_016247.3	IMPG2	30	36	27	0	1	26	9	8.02231	1106635	443716	819539	0.00206412	0.0561084	0.0330401	0.542644
NM_021019.4;NM_079423.3	MYL6	30	36	19	2	6	11	17	-3.14434	1106635	443716	819539	0.081243	0.538523	0.0330401	0.542644
NM_001318724.1;NM_016506.6	KBTBD4	30	36	22	9	3	10	14	-2.2847	1106635	443716	819539	0.0239739	0.271794	0.0330401	0.542644
NR_125803.1	SATB1-AS1	30	36	17	0	0	17	19	-0.894706	1106635	443716	819539	0.16225	0.789653	0.0330401	0.542644
NM_016002.2	SCCPDH	30	36	19	1	1	17	17	0	1106635	443716	819539	0.081243	0.538523	0.0330401	0.542644
NM_001308101.1	DCUN1D1	67	69	46	3	3	40	23	5.3244	1106635	443716	819539	0.00387938	0.0873522	0.0330966	0.543149
NM_001114121.2	CHEK1	59	62	42	22	16	4	20	-9.63551	1106635	443716	819539	0.00356673	0.0819529	0.0333094	0.546216
NR_120511.1;NR_120512.1	SEPT7-AS1	101	98	59	2	5	52	39	3.10957	1106635	443716	819539	0.0145874	0.206779	0.0333907	0.546739
NM_024876.3	COQ8B	74	75	45	8	9	28	30	-0.654388	1106635	443716	819539	0.0189526	0.244382	0.0334189	0.546739
NM_001146314.1;NM_001254753.1;NM_032750.2	ABHD14B	74	75	63	28	9	26	12	6.17989	1106635	443716	819539	1.20264e-05	0.00128288	0.0334189	0.546739
NM_001040284.2;NM_001040285.2	PAPD5	81	81	48	3	20	25	33	-2.62574	1106635	443716	819539	0.0215351	0.264976	0.0334675	0.547111
NM_144589.3	COMTD1	29	35	31	12	7	12	4	5.75444	1106635	443716	819539	0.000143642	0.00831195	0.0337091	0.550208
NM_133475.1	ANKRD24	29	35	15	1	1	13	20	-3.32468	1106635	443716	819539	0.257925	0.947092	0.0337091	0.550208
NM_001003398.2;NM_001354186.1;NM_001354187.1;NM_001354188.1;NM_001714.3;NR_148725.1	BICD1	583	484	185	9	10	166	299	-9.14564	1106635	443716	819539	0.997901	1	0.0339999	0.552041
NM_001142568.2;NM_001276286.1;NM_020235.6	BBX	119	113	35	0	0	35	78	-9.01752	1106635	443716	819539	0.958672	1	0.033991	0.552041
NM_001322963.1;NM_001322964.1;NM_004116.4;NM_054033.3;NR_136536.1;NR_136538.1;NR_136539.1	FKBP1B	6	12	5	1	1	3	7	-3.46574	1106635	443716	819539	0.180962	0.836719	0.034135	0.552041
NM_000611.5;NM_203329.2;NM_203330.2;NM_203331.2	CD59	6	12	8	0	0	8	4	3.22804	1106635	443716	819539	0.0237736	0.270103	0.034135	0.552041
NM_007024.4	TMEM115	6	12	12	6	5	1	0	0.693147	1106635	443716	819539	0.000900798	0.0315518	0.034135	0.552041
NM_001270639.1;NM_001270640.1;NM_001270641.1;NM_001270686.1;NM_138334.3	JOSD2	6	12	6	0	1	5	6	-0.831229	1106635	443716	819539	0.097202	0.595246	0.034135	0.552041
NM_178493.5	NOTUM	6	12	9	1	3	5	3	1.85904	1106635	443716	819539	0.0110101	0.170612	0.034135	0.552041
NM_001206524.1;NM_001230.4;NM_032976.3	CASP10	6	12	7	0	2	5	5	0	1106635	443716	819539	0.0492571	0.430256	0.034135	0.552041
NM_004617.3	TM4SF4	6	12	3	0	2	1	9	-6.95587	1106635	443716	819539	0.49991	1	0.034135	0.552041
NM_001080425.3;NM_001127688.2	BEX4	6	12	9	3	3	3	3	0	1106635	443716	819539	0.0110101	0.170612	0.034135	0.552041
NM_000117.2	EMD	6	12	7	2	3	2	5	-2.89037	1106635	443716	819539	0.0492571	0.430256	0.034135	0.552041
NR_135145.1	LOC105376271	6	12	11	5	1	5	1	3.93848	1106635	443716	819539	0.00213392	0.0577088	0.034135	0.552041
NM_031216.3	SEH1L	87	86	28	1	8	19	58	-11.0394	1106635	443716	819539	0.86891	1	0.0342189	0.552974
NR_038421.1	LINC01220	73	74	35	5	4	26	39	-3.96062	1106635	443716	819539	0.220496	0.911602	0.0343443	0.552981
NR_110624.1;NR_110625.1	CSE1L-AS1	28	34	28	5	3	20	6	7.90965	1106635	443716	819539	0.000593011	0.0229395	0.0343764	0.552981
NM_001024401.2	SBK1	28	34	25	7	10	8	9	-0.683985	1106635	443716	819539	0.00319097	0.074885	0.0343764	0.552981
NM_004637.5	RAB7A	28	34	19	0	0	19	15	1.85698	1106635	443716	819539	0.0548739	0.461566	0.0343764	0.552981
NM_024646.2	ZYG11B	28	34	23	0	1	22	11	5.27531	1106635	443716	819539	0.00895463	0.148048	0.0343764	0.552981
NM_015172.3	PRRC2C	28	34	22	1	4	17	12	2.56119	1106635	443716	819539	0.0145606	0.206537	0.0343764	0.552981
NM_000754.3	COMT	170	155	75	2	1	72	80	-1.30296	1106635	443716	819539	0.265896	0.947092	0.0347851	0.558704
NM_001042603.2	KDM5A	49	53	40	5	3	32	13	7.58993	1106635	443716	819539	0.000765134	0.0282031	0.0347752	0.558704
NM_001270491.1;NM_012423.3;NR_073024.1	RPL13A	124	117	5	0	1	4	112	-28.5046	1106635	443716	819539	1	1	0.0349123	0.559392
NM_001037494.1	DYNLL1	118	112	61	2	6	53	51	0.432328	1106635	443716	819539	0.0643939	0.498533	0.0348948	0.559392
NM_172037.4	RDH10	65	67	17	0	0	17	50	-10.2504	1106635	443716	819539	0.959368	1	0.0349506	0.559392
NM_198557.2	RBM43	27	33	23	0	3	20	10	5.07715	1106635	443716	819539	0.00670693	0.125744	0.0350398	0.559392
NM_001318202.1;NM_013241.2	FHOD1	27	33	20	0	3	17	13	2.00481	1106635	443716	819539	0.0285513	0.305389	0.0350398	0.559392
NM_022766.5	CERK	27	33	18	0	0	18	15	1.41741	1106635	443716	819539	0.0668643	0.507453	0.0350398	0.559392
NM_001301132.1	BAHD1	27	33	23	1	11	11	10	0.612942	1106635	443716	819539	0.00670693	0.125744	0.0350398	0.559392
NM_006950.3;NM_133499.2	SYN1	27	33	18	0	0	18	15	1.41741	1106635	443716	819539	0.0668643	0.507453	0.0350398	0.559392
NM_001320778.1;NM_005697.4	SCAMP2	99	96	90	46	39	5	6	-0.831229	1106635	443716	819539	2.58683e-08	7.80521e-06	0.0352325	0.561619
NM_006455.2	P3H4	39	44	40	22	8	10	4	4.55836	1106635	443716	819539	3.07619e-05	0.00253798	0.0352288	0.561619
NR_130937.1;NR_130938.1	OXLD1	72	73	51	20	16	15	22	-3.09325	1106635	443716	819539	0.00154231	0.0458159	0.0352973	0.562227
NR_033881.1	LINC01924	329	283	121	0	1	120	162	-4.25117	1106635	443716	819539	0.80594	1	0.0356235	0.563415
NR_037843.3	HOTTIP	243	214	183	61	93	29	31	-0.639376	1106635	443716	819539	1.99073e-10	1.05115e-07	0.0360223	0.563415
NM_007075.3	WDR45	105	101	61	8	7	46	40	1.49033	1106635	443716	819539	0.0142828	0.203375	0.0355365	0.563415
NM_015488.4	PNKD	105	101	31	0	0	31	70	-8.88572	1106635	443716	819539	0.947669	1	0.0355365	0.563415
NR_103857.1	SP2-AS1	85	84	52	0	1	51	32	4.88606	1106635	443716	819539	0.011485	0.176546	0.0361338	0.563415
NM_174940.3	TMEM80	85	84	48	0	1	47	36	2.8096	1106635	443716	819539	0.0372559	0.367873	0.0361338	0.563415
NM_001127715.2;NM_139244.4	STXBP5	64	66	26	4	3	19	40	-6.94832	1106635	443716	819539	0.517353	1	0.0359188	0.563415
NR_033796.2	DSTNP2	56	59	59	29	30	0	0	0	1106635	443716	819539	2.59715e-07	5.48543e-05	0.03612	0.563415
NM_001015054.2	MPG	56	59	24	2	3	19	35	-5.57918	1106635	443716	819539	0.433884	1	0.03612	0.563415
NM_005857.4	ZMPSTE24	38	43	15	2	2	11	28	-7.44996	1106635	443716	819539	0.57215	1	0.0361019	0.563415
NR_048543.1	LARS2-AS1	26	32	18	0	0	18	14	1.92771	1106635	443716	819539	0.0541821	0.458853	0.0356966	0.563415
NM_001207026.1	POU2F2	26	32	22	0	0	22	10	5.88825	1106635	443716	819539	0.00833861	0.144598	0.0356966	0.563415
NM_001142549.1;NM_024415.2	DDX4	7	13	4	0	2	2	9	-5.90776	1106635	443716	819539	0.390005	1	0.0362255	0.563415
NM_012306.3	FAIM2	7	13	11	6	3	2	2	0	1106635	443716	819539	0.00407169	0.088953	0.0362255	0.563415
NR_038881.1	LACTB2-AS1	7	13	6	1	0	5	7	-1.60669	1106635	443716	819539	0.138298	0.729698	0.0362255	0.563415
NM_001348281.1;NM_001348282.1	ZNF112	7	13	10	0	0	10	3	5.52277	1106635	443716	819539	0.0089046	0.147973	0.0362255	0.563415
NM_001320467.1;NM_173570.4	ZDHHC23	7	13	12	2	6	4	1	3.04385	1106635	443716	819539	0.00180831	0.0515551	0.0362255	0.563415
NM_017510.5	TMED9	7	13	2	0	1	1	11	-8.21515	1106635	443716	819539	0.778313	1	0.0362255	0.563415
NM_014716.3	ACAP1	7	13	9	3	2	4	4	0	1106635	443716	819539	0.0188378	0.243072	0.0362255	0.563415
NM_001142597.1;NM_006831.2	CLP1	7	13	5	0	2	3	8	-4.19245	1106635	443716	819539	0.240791	0.914374	0.0362255	0.563415
NR_046439.2;NR_046440.2;NR_046441.2	MAFIP	2	7	6	0	0	6	1	4.76971	1106635	443716	819539	0.00878384	0.147024	0.0360041	0.563415
NR_126402.1	LINC01307	2	7	2	0	1	1	5	-3.93848	1106635	443716	819539	0.324055	0.978324	0.0360041	0.563415
NM_176881.2	TAS2R39	2	7	7	1	6	0	0	0	1106635	443716	819539	0.00318722	0.074885	0.0360041	0.563415
NR_146890.1	LINC01675	2	7	4	0	1	3	3	0	1106635	443716	819539	0.0600527	0.480262	0.0360041	0.563415
NR_135038.1;NR_147930.1;NR_147931.1	LOC105378853	2	7	6	0	0	6	1	4.76971	1106635	443716	819539	0.00878384	0.147024	0.0360041	0.563415
NM_001320830.1;NM_006802.3	SF3A3	2	7	3	0	2	1	4	-3.04385	1106635	443716	819539	0.145313	0.738845	0.0360041	0.563415
NR_132315.1	FRG1CP	2	7	4	2	0	2	3	-1.03133	1106635	443716	819539	0.0600527	0.480262	0.0360041	0.563415
NM_001199954.1;NM_001614.3;NR_037688.1	ACTG1	2	7	6	1	4	1	1	0	1106635	443716	819539	0.00878384	0.147024	0.0360041	0.563415
NM_000414.3;NM_001199291.2;NM_001199292.1;NM_001292027.1;NM_001292028.1	HSD17B4	2	7	5	0	0	5	2	2.89037	1106635	443716	819539	0.0234499	0.269385	0.0360041	0.563415
NR_147148.1	LINC02271	2	7	0	0	0	0	7	-6.23832	1106635	443716	819539	1	1	0.0360041	0.563415
NM_001349945.1;NM_018327.3	SPTLC3	2	7	1	0	0	1	6	-4.76971	1106635	443716	819539	0.636317	1	0.0360041	0.563415
NM_002237.3	KCNG1	2	7	4	0	0	4	3	0.96441	1106635	443716	819539	0.0600527	0.480262	0.0360041	0.563415
NM_001135642.1	INPP5K	25	31	25	3	4	18	6	7.0449	1106635	443716	819539	0.00114434	0.0370133	0.0363436	0.564422
NM_001317182.1;NM_001317183.1;NM_001330246.1;NM_006838.3;NR_133673.1	METAP2	25	31	8	0	2	6	23	-9.1084	1106635	443716	819539	0.769049	1	0.0363436	0.564422
NM_001243926.1	MAPKAPK3	47	51	19	2	4	13	32	-7.58993	1106635	443716	819539	0.534478	1	0.0366535	0.568399
NM_001286702.1;NM_018120.5	ARMC1	47	51	31	4	2	25	20	1.94198	1106635	443716	819539	0.0226214	0.269385	0.0366535	0.568399
NR_039990.1	SMC5-AS1	91	89	65	11	11	43	24	5.71153	1106635	443716	819539	0.000331067	0.0151352	0.0367376	0.56845
NM_001321079.1;NM_001321081.1;NM_001321082.1;NM_001991.4	EZH1	91	89	47	1	0	46	42	0.976719	1106635	443716	819539	0.0950125	0.594321	0.0367376	0.56845
NM_173582.4	PGM2L1	91	89	65	8	5	52	24	7.79352	1106635	443716	819539	0.000331067	0.0151352	0.0367376	0.56845
NM_001323937.1;NM_133375.4	DIS3L	337	289	164	14	35	115	125	-1.14406	1106635	443716	819539	0.024463	0.276745	0.036951	0.569654
NM_001324312.1;NM_001324317.1;NM_152707.3	SLC25A16	200	179	100	3	5	92	79	1.93653	1106635	443716	819539	0.0422077	0.394979	0.0369654	0.569654
NM_001098205.1	HNRNPF	173	157	88	2	3	83	69	2.28296	1106635	443716	819539	0.041365	0.389857	0.0369748	0.569654
NM_004397.5	DDX6	63	65	41	5	1	35	24	3.57853	1106635	443716	819539	0.0114963	0.176592	0.0369158	0.569654
NR_145420.1	LINC00355	24	30	21	0	1	20	9	5.72349	1106635	443716	819539	0.00767739	0.137186	0.0369772	0.569654
NM_001346663.1	TK1	24	30	20	2	6	12	10	1.19609	1106635	443716	819539	0.0129086	0.191629	0.0369772	0.569654
NM_001015509.2;NM_016077.4	PTRH2	84	83	52	0	6	46	31	4.05731	1106635	443716	819539	0.00981096	0.157221	0.0371338	0.570817
NM_000182.4	HADHA	84	83	51	0	1	50	32	4.66523	1106635	443716	819539	0.0134667	0.197397	0.0371338	0.570817
NM_001243783.1	BBIP1	55	58	39	2	2	35	19	5.57918	1106635	443716	819539	0.00508394	0.104048	0.0371116	0.570817
NM_001142308.2	MALRD1	189	170	73	0	0	73	97	-3.60234	1106635	443716	819539	0.629672	1	0.0372265	0.571827
NM_001143687.2;NM_152494.3	DCST1	199	178	91	7	3	81	87	-0.905104	1106635	443716	819539	0.164734	0.799482	0.0378395	0.57497
NM_024099.3	LBHD1	115	109	75	8	5	62	34	6.52829	1106635	443716	819539	0.00083807	0.0300015	0.0377593	0.57497
NM_018025.2;NR_135270.1	GPATCH1	90	88	41	5	15	21	47	-7.83622	1106635	443716	819539	0.277507	0.947092	0.0377492	0.57497
NM_182688.2	UBE2G2	46	50	35	7	3	25	15	4.22413	1106635	443716	819539	0.00354556	0.0815749	0.0376306	0.57497
NM_001080421.2	UNC13A	46	50	39	17	5	17	11	3.14434	1106635	443716	819539	0.000537563	0.0214629	0.0376306	0.57497
NM_007006.2	NUDT21	23	29	14	2	2	10	15	-2.795	1106635	443716	819539	0.145261	0.738845	0.0375931	0.57497
NM_018229.3;NR_026895.1	AP5M1	23	29	16	2	4	10	13	-1.75247	1106635	443716	819539	0.0654854	0.502403	0.0375931	0.57497
NM_138820.3	HIGD2A	23	29	27	6	20	1	2	-1.04811	1106635	443716	819539	0.000145344	0.00834189	0.0375931	0.57497
NM_001083590.1;NM_017727.4	TMEM214	23	29	10	1	1	8	19	-5.9823	1106635	443716	819539	0.480419	1	0.0375931	0.57497
NR_133941.1	LINC02429	23	29	11	0	0	11	18	-3.59947	1106635	443716	819539	0.375955	1	0.0375931	0.57497
NM_001039467.1	RGS19	8	14	8	0	0	8	6	1.50218	1106635	443716	819539	0.0578831	0.473602	0.0378359	0.57497
NM_001303486.2;NM_001303487.2;NM_001324381.2;NM_003631.4;NR_130168.2;NR_136752.2;NR_136754.2;NR_136755.2;NR_136756.2	PARG	8	14	10	1	0	9	4	3.91202	1106635	443716	819539	0.0149457	0.2085	0.0378359	0.57497
NR_033908.1	LOC100288069	8	14	7	1	3	3	7	-3.46574	1106635	443716	819539	0.106573	0.628753	0.0378359	0.57497
NM_005920.3	MEF2D	8	14	10	3	0	7	4	2.50133	1106635	443716	819539	0.0149457	0.2085	0.0378359	0.57497
NM_001320823.1;NM_001320824.1;NM_032118.3	WDR54	8	14	10	1	4	5	4	0.894632	1106635	443716	819539	0.0149457	0.2085	0.0378359	0.57497
NM_001283018.1;NM_001283020.1;NM_001283026.1;NM_022080.2;NR_104266.1	NAPB	36	41	28	1	0	27	13	5.97126	1106635	443716	819539	0.00696937	0.128336	0.0379013	0.575494
NM_001202450.1;NM_006721.3	ADK	1172	939	387	0	3	384	552	-6.40938	1106635	443716	819539	0.999651	1	0.0380461	0.576811
NM_018156.3	VPS13D	521	433	119	7	13	99	314	-17.1457	1106635	443716	819539	1	1	0.041007	0.576811
NM_001243597.1;NM_016952.4	CDON	340	291	172	4	4	164	119	4.54536	1106635	443716	819539	0.00797422	0.140207	0.038366	0.576811
NM_001015051.3;NM_001024630.3	RUNX2	230	203	69	4	0	65	134	-9.3898	1106635	443716	819539	0.98693	1	0.0382342	0.576811
NM_001123364.2;NM_001354594.1	METTL24	224	198	113	0	0	113	85	3.73711	1106635	443716	819539	0.0278578	0.298935	0.0389442	0.576811
NR_119374.1	LOC101927560	165	150	91	2	4	85	59	4.43997	1106635	443716	819539	0.00956757	0.154548	0.0393063	0.576811
NM_174916.2	UBR1	147	135	92	14	7	71	43	5.72718	1106635	443716	819539	0.000636148	0.0243407	0.0406259	0.576811
NM_144653.4	NACC2	147	135	96	1	5	90	39	9.7238	1106635	443716	819539	0.000171392	0.00936069	0.0406259	0.576811
NR_040599.1	CARD8-AS1	124	116	95	31	46	18	21	-1.27653	1106635	443716	819539	2.28814e-06	0.00033561	0.040718	0.576811
NM_001198845.1;NM_001198846.1	RBM14-RBM4	118	111	49	1	2	46	62	-3.37869	1106635	443716	819539	0.447286	1	0.040836	0.576811
NM_004596.4	SNRPA	89	87	49	13	15	21	38	-5.5791	1106635	443716	819539	0.0470562	0.423778	0.0387905	0.576811
NM_002592.2	PCNA	87	85	47	4	4	39	38	0.268554	1106635	443716	819539	0.0616988	0.489903	0.0409661	0.576811
NM_012218.3;NM_017620.2	ILF3	82	81	17	0	2	15	64	-14.0493	1106635	443716	819539	0.997078	1	0.0392237	0.576811
NM_001206878.1	CTDSP1	82	81	24	2	3	19	57	-10.8387	1106635	443716	819539	0.931932	1	0.0392237	0.576811
NM_001100411.2;NM_001288576.1	FAM184A	81	80	49	1	3	45	31	3.81906	1106635	443716	819539	0.0158718	0.219203	0.0403155	0.576811
NM_000942.4	PPIB	75	75	49	6	3	40	26	4.22432	1106635	443716	819539	0.00586819	0.11604	0.039449	0.576811
[truncated: 19,714 more rows]

## Sheet: PosReg-IMCD3
id	num	neg|score	neg|p-value	neg|fdr	neg|rank	neg|goodsgrna	neg|lfc	pos|score	pos|p-value	pos|fdr	pos|rank	pos|goodsgrna	pos|lfc		CRISPR genome-wide loss-of-function screen in IMCD3 cells to identify positive regulators of NFAT5, related to Figure 1
[truncated: 19,674 more rows]

[truncated: 1 more sheets: NegReg-IMCD3]
