# Supplementary material for: Direct ionic stress sensing and mitigation by the transcription factor NFAT5
Source: Sci Adv. 2025 Feb 19;11(8):eadu3194. doi: 10.1126/sciadv.adu3194 (PMC11838016; doi:10.1126/sciadv.adu3194)
Supplement: Supplementary file 3 — Data S1 to S3 [file sciadv.adu3194_data_s1_to_s3.zip › sciadv.adu3194_data_s2.xlsx]

## Sheet: px459 validation
Number	Gene	sgRNA-1 (px459)	sgRNA-2 (px459)
1	Nfat5	AGTATCCGGTTAAAAGTGAG	GCCGTGGGGGTAAGTAACAG
2	Nrbp1	TCTTGGAAGAGTCACCCTGT	TGTGGAGGTTGTGTGGAATG
3	Wnk1	CTCAGGAGCCATAAACTCTG	CTTTTTCCAGGAGGAAACAG
4	Oxsr1	GGACGACTACGAGCTGCAGG	GGAGAAGTGTCAGACCAGCA
5	Slf2	ACCCCCTACTCTCTTCATGG	GTGGTGTCCATGAGTCACGG
6	Rnf4	AATCCTCAAAGAAAGCGGCG	GTGAGTCAGGTCCACAACCA
7	Smc6	AAGCAGTTGCTACTAACAGA	GGAAAGGATGAAGCACACGG
8	Nscme3	GTGGACTATGAATTACAGTG	AGCGCTACTTGGAGTACCGG
9	Uba2	CCACCCCCAAGCCAACATTG	ACAGGTGACCACTATCAAGA
10	Gpr85	AGAAGAGCATGAAGGCAGTG	CGAGGGCCTGTAGTACCAGG
11	Gpr37	AGGCCTTCAGCAGTACACGA	AATCTTCCTTGCTCAGCTGG
12	Thoc3	CCACTGCTCACTGAGCACCA	GTCAAAGAAAACAACTACCG
13	Nscme2	ACTTACTTTGAGTCTCCACA	ACCCGTTACATATCCTTCAG
14	Tacstd2	CACGCGATACTGGACAACGA	GGGCTCCTCATAGTGTACCG
15	Calcr	ATTTGAAAATGACTCCAAGG	GAGCATCCAGCAGCTTCTTG
16	Trpv1	CTCCTGGTAGCAAAGATGTG	TCTTCAAGAAAACCAAAGGG
17	Stk11	TGTGGACGTGCTGTACAATG	GTGAAGTTACAACATCACCA
18	Ctdp1	GTCTCTGCACACTCACCCAG	TCCTTACAGAGAGTGTACAG
19	S100a11	TTTCCAAAAGTACAGCGGGA	CTATAGCTAAGCCACCAATG
20	Bok	GCCGGGAGTACGTGCACGCG	TCCCAGCGTATACCGGAACG
21	Trpv6	GCTCAAGTTTGAAGGATGTG	GAACTTGTGCCAAATAACCA
22	Klrg2	CCGTAGCCCAGACTGAGCGG	AGTCTTGGGCTTCTTCAGAG
23	Anxa2	TGAGCTTGCACAGGATTTCG	GTAGGGTTTGACTGACCCGT
24	Hepacam2	TCGTGAAGGTCAACATCCAG	TGTTTTGGGGAGAAAAAGAG
25	Nupr1	CCAGCAACCTCTAAACCTAG	TCGGGGGAGGTCGGAAAGGT
26	S100a6	GGCCAATGGCCTGATCCAGA	TGCAGGATGCTGAAATTGCA
27	Klrg2	CCGTAGCCCAGACTGAGCGG	AGTCTTGGGCTTCTTCAGAG
28	Bmpr1a	ATGAGAAATGATGAACAGAC	ATAGCACTTTAAGAAAGGCA
29	Clcc1	TCAGCAACAGACATTCACAA	GAGATTCAGAAGTTCCTCAG
30	Cnmm4	CAACCTGATCTCCTTCACCG	TGTACATGTCCGACTCATCG
31	Capg	AGTGCTTCACAATGGCCCAG	TTCATGAGCTACTTCCCACG
32	Cryab	CTGGTCGAAGAGGCGGCTTG	CGTGAAGCACTTCTCTCCGG
33	Plet1	CAGTGATAATGGGTCCTGCG	CACTGACTGAATCGTTCACG
34	Trpv5	GTACGTGCAAGAAGACATGG	GTGTGAACTTCGATGGAAGG
35	Bcam	TCGCATCACCTCCACCCGTG	GGGCCGCGTACCCCCATACG
36	Gm15097	TTCTGAAGAAGAATACAATG	ACCTAGAAAGTCTAACAAGG
37	Cdc73	GGGGGATGAAGTGATCTTCG	ACCCAGAGAGTACTACACAT
38	Slc9a1	CCTGCATCCAGGATGATGGG	GATGTGAGAGGTAAATCGGG
39	Shfm1	CGAGTTCGAGGAGTTTCCCG	TGAAGATGCACATGTCTGGG
40	Brd2	TTGGCGGAGACGTACTTGTG	TGACAGTGCTGAGGTCCATG
41	Trpv4	GTACCACTCTCATCTCCAGG	CTGACTGATGAGGAGTTCCG
42	Supt5	CGAAGACAGCAACTTCTCCG	GCAGACGACGAGCCCCAGAG
43	Akap13	GCATGCTCCAGAGAGTGTCA	GCAGCTTAGAAAGAGAACAG

## Sheet: Wnk1 & Akap13 clonal ko lines
Gene	sgRNA-1 (px458)	sgRNA-2 (px458)	Validation
Wnk1	CTCAGGAGCCATAAACTCTG	AGTGAGTTCCAGAATAGCTG		western blot
Akap13	GCATGCTCCAGAGAGTGTCA	GCAGCTTAGAAAGAGAACAG		DNA agarose gel (PCRs)
