# Supplementary material for: Direct ionic stress sensing and mitigation by the transcription factor NFAT5
Source: Sci Adv. 2025 Feb 19;11(8):eadu3194. doi: 10.1126/sciadv.adu3194 (PMC11838016; doi:10.1126/sciadv.adu3194)
Supplement: Supplementary file 3 — Data S1 to S3 [file sciadv.adu3194_data_s1_to_s3.zip › sciadv.adu3194_data_s3.xls]

## Sheet: IMCD3
	Protein IDs	Majority protein IDs	Peptide counts (all)	Peptide counts (razor+unique)	Peptide counts (unique)	Protein names	Gene names	Fasta headers	Peptides	Razor + unique peptides	Unique peptides	Mol. weight [kDa]	Sequence length	Sequence lengths	Q-value	Score	Intensity	MS/MS count	Only identified by site	Reverse	Potential contaminant	id	Peptide IDs	Peptide is razor	Mod. peptide IDs	Evidence IDs	MS/MS IDs	Best MS/MS	Reporter intensity corrected 1 IMCD3	Reporter intensity corrected 2 IMCD3	Reporter intensity corrected 3 IMCD3	Reporter intensity corrected 4 IMCD3	Reporter intensity corrected 5 IMCD3	Reporter intensity corrected 7 IMCD3	Reporter intensity corrected 8 IMCD3	Reporter intensity corrected 9 IMCD3	Reporter intensity corrected 10 IMCD3	Reporter intensity corrected 11 IMCD3	Reporter intensity corrected 12 IMCD3	Reporter intensity corrected 13 IMCD3	Reporter intensity corrected 14 IMCD3	Reporter intensity corrected 15 IMCD3	Reporter intensity corrected 16 IMCD3	Int 1 IMCD3	Int 2 IMCD3	Int 3 IMCD3	Int 4 IMCD3	Int 5 IMCD3	Int 7 IMCD3
2	A2A432;A2A432-2	A2A432;A2A432-2	30;29	30;29	22;21	Cullin-4B	Cul4b	sp|A2A432|CUL4B_MOUSE Cullin-4B OS=Mus musculus OX=10090 GN=Cul4b PE=1 SV=1;sp|A2A432-2|CUL4B_MOUSE Isoform 2 of Cullin-4B OS=Mus musculus OX=10090 GN=Cul4b	30	30	22	110.7	970	970;941	0	192	5139900000	46				2	1455;3170;5042;5814;5913;6028;6067;7259;7645;8112;10979;11209;11736;12073;14866;18171;19313;19674;24096;27241;27439;31316;33171;35560;36018;37410;39010;39011;39515;39662	True;True;True;True;True;True;True;True;True;True;True;True;True;True;True;True;True;True;True;True;True;True;True;True;True;True;True;True;True;True	1557;3452;5464;6299;6406;6532;7858;8263;8762;11867;12119;12688;13051;16048;19628;19629;20919;21312;26078;29484;29699;34296;36314;38834;39330;40860;42598;42599;43148;43314	3201;7195;11334;13180;13406;13642;16507;16508;17304;17305;18246;18247;24779;25304;26316;26970;33220;33221;41054;41055;43848;44812;44813;54039;54040;54041;60960;61357;71638;76075;76076;76077;76078;80842;81831;81832;81833;85017;85018;88620;88621;88622;88623;89680;89993	3447;7704;12142;14130;14377;14628;17779;17780;18647;18648;19656;19657;26728;27301;28369;29061;35828;35829;44356;44357;47377;48455;48456;48457;58454;58455;58456;66019;66446;77694;82527;82528;82529;82530;87635;88716;88717;88718;92211;92212;96032;96033;96034;96035;97179;97512	3447;7704;12142;14130;14377;14628;17780;18647;19657;26728;27301;28369;29061;35828;44357;47377;48456;58454;66019;66446;77694;82528;87635;88716;92212;96034;96035;97179;97512	1372500	1440400	1068100	1550200	960640	1452000	2310600	898010	734040	1244200	1417300	1329300	1082300	1086100	704810	20.3884	20.458	20.0266	20.564	19.8736	20.4696
6	A2A5R2	A2A5R2	15	7	7	Brefeldin A-inhibited guanine nucleotide-exchange protein 2	Arfgef2	sp|A2A5R2|BIG2_MOUSE Brefeldin A-inhibited guanine nucleotide-exchange protein 2 OS=Mus musculus OX=10090 GN=Arfgef2 PE=1 SV=1	15	7	7	202.24	1792	1792	0	22.943	520910000	9				6	2395;5125;5500;8971;12263;12804;13397;15536;22601;25381;29262;32695;33922;41742;43460	True;False;False;True;False;False;True;True;False;False;False;True;True;False;True	2589;5553;5959;9700;13255;13845;14480;16792;24467;27487;32032;35799;37106;45598;47488	5570;11512;12462;20237;20238;27332;28498;29815;29816;34632;50937;56656;66687;74862;77545;94762;98339	5996;12339;13354;21835;21836;29443;30689;32132;32133;37332;55110;61274;72272;81235;84085;102711;106609	5996;12339;13354;21835;29443;30689;32132;37332;55110;61274;72272;81235;84085;102711;106609	183380	207230	151080	245360	123440	217150	403130	116360	79005	129310	166590	155920	143380	95362	71597	17.4845	17.6609	17.205	17.9045	16.9135	17.7283
8	A2A6A1	A2A6A1	14	14	14	G patch domain-containing protein 8	Gpatch8	sp|A2A6A1|GPTC8_MOUSE G patch domain-containing protein 8 OS=Mus musculus OX=10090 GN=Gpatch8 PE=1 SV=1	14	14	14	164.99	1505	1505	0	30.735	1212800000	22				8	5333;5965;7571;7572;15671;20573;20917;21459;23740;36140;36964;37126;38155;40643	True;True;True;True;True;True;True;True;True;True;True;True;True;True	5784;6463;8185;8186;16933;22294;22659;23257;25691;39460;40382;40554;41661;44383	12080;13513;13514;17144;17145;34905;46816;46817;47523;47524;47525;48690;53318;53319;82113;84108;84416;84417;84418;86655;86656;92173	12954;14493;14494;18482;18483;37614;50591;50592;51354;51355;51356;52667;57674;57675;89023;91255;91579;91580;91581;93955;93956;99874	12954;14494;18482;18483;37614;50591;51355;52667;57674;89023;91255;91581;93955;99874	58572	66708	41975	70442	20755	29902	41157	16252	11321	26176	22115	21883	18279	10542	7190.6	15.8379	16.0256	15.3572	16.1041	14.3412	14.868
9	A2A6Q5;A2A6Q5-2;A2A6Q5-3	A2A6Q5;A2A6Q5-2;A2A6Q5-3	18;18;18	18;18;18	18;18;18	Cell division cycle protein 27 homolog	Cdc27	sp|A2A6Q5|CDC27_MOUSE Cell division cycle protein 27 homolog OS=Mus musculus OX=10090 GN=Cdc27 PE=1 SV=1;sp|A2A6Q5-2|CDC27_MOUSE Isoform 2 of Cell division cycle protein 27 homolog OS=Mus musculus OX=10090 GN=Cdc27;sp|A2A6Q5-3|CDC27_MOUSE Isoform 3 of Cell	18	18	18	91.841	825	825;830;831	0	89.696	2683600000	28				9	1924;3724;5250;7197;8764;10669;11295;13370;14151;14152;14346;15656;22077;23310;25195;32174;34414;37790	True;True;True;True;True;True;True;True;True;True;True;True;True;True;True;True;True;True	2067;4042;5687;7790;9472;11537;12212;14452;14453;15284;15285;15487;16918;23902;25234;27283;35239;37609;41260	4282;4283;4284;8387;11774;16352;16353;19752;24172;25483;29762;29763;29764;29765;31571;31572;32107;34876;49832;49833;52482;52483;52484;56253;73644;78459;78460;78461;85850;85851	4607;4608;4609;8951;8952;12607;17605;17606;21314;26075;27488;27489;32078;32079;32080;32081;34058;34059;34641;37584;53933;53934;56775;56776;56777;60842;79863;85080;85081;85082;93094;93095	4607;8951;12607;17605;21314;26075;27489;32079;34058;34059;34641;37584;53934;56777;60842;79863;85082;93095	1619600	1676800	1259100	1591300	879660	1117100	1688300	678290	609250	1026500	999100	971700	695400	682030	417320	20.6272	20.6773	20.264	20.6018	19.7466	20.0913
10	A2A791;A2A791-2	A2A791;A2A791-2	56;53	56;53	55;52	Zinc finger MYM-type protein 4	Zmym4	sp|A2A791|ZMYM4_MOUSE Zinc finger MYM-type protein 4 OS=Mus musculus OX=10090 GN=Zmym4 PE=1 SV=1;sp|A2A791-2|ZMYM4_MOUSE Isoform 2 of Zinc finger MYM-type protein 4 OS=Mus musculus OX=10090 GN=Zmym4	56	56	55	172.44	1549	1549;1460	0	323.31	32829000000	113				10	215;334;2341;3809;3810;3947;4069;5424;5458;6464;7034;7039;7289;10147;10619;11090;11133;12470;13825;13826;15542;16708;17990;18076;18652;18653;18824;18825;19681;21599;22018;22376;22486;23106;24040;26171;27274;27978;28550;30142;30993;33199;34599;34760;36032;36431;37087;37989;38363;38567;39547;40055;41363;42213;43354;45541	True;True;True;True;True;True;True;True;True;True;True;True;True;True;True;True;True;True;True;True;True;True;True;True;True;True;True;True;True;True;True;True;True;True;True;True;True;True;True;True;True;True;True;True;True;True;True;True;True;True;True;True;True;True;True;True	227;354;2535;4131;4132;4276;4405;5880;5916;7003;7620;7625;7889;10978;11485;11987;12034;13486;13487;14939;14940;16798;18047;19438;19529;20164;20165;20356;20357;21319;23398;23399;23840;24223;24343;25021;26020;28348;28349;29519;30445;31230;33038;33945;36345;37798;37972;39344;39812;40512;41476;41890;42116;43183;43184;43746;45171;46115;47378;49718	444;690;691;692;5482;5483;5484;8600;8601;8602;8603;8604;8605;8923;9225;9226;12239;12348;14701;14702;15994;16002;16003;16004;16005;16554;22994;22995;24098;24099;24100;25034;25138;25139;27847;27848;30778;30779;30780;30781;30782;34644;34645;34646;37485;37486;40692;40693;40868;40869;42199;42200;42201;42642;42643;42644;42645;44820;48933;48934;48935;48936;49722;49723;49724;50489;50684;52129;52130;53934…	459;724;725;726;5906;5907;5908;9184;9185;9186;9187;9188;9189;9190;9191;9515;9844;9845;13123;13233;15763;15764;17204;17213;17214;17215;17216;17217;17833;24815;24816;25997;25998;25999;27003;27116;27117;29999;30000;33185;33186;33187;33188;33189;37344;37345;37346;40450;40451;40452;40453;43976;43977;44161;44162;45615;45616;45617;45618;46113;46114;46115;46116;48464;52930;52931;52932;52933;52934;53817;5…	459;724;5907;9184;9188;9515;9844;13123;13233;15763;17204;17216;17833;24815;25999;27003;27117;29999;33185;33189;37345;40450;43976;44162;45615;45618;46114;46116;48464;52932;53817;54634;54837;56409;58348;63343;66088;68223;70436;74765;76759;82581;85471;85848;88748;90164;91500;93554;94410;94868;97263;98409;101683;103797;106353;111411	15428000	16873000	12559000	15884000	8630400	9789100	13850000	2889300	1793200	3767500	3468200	3333100	2704800	1609000	857850	23.879	24.0082	23.5822	23.9211	23.041	23.2227
11	A2A8L1	A2A8L1	15	2	2	Chromodomain-helicase-DNA-binding protein 5	Chd5	sp|A2A8L1|CHD5_MOUSE Chromodomain-helicase-DNA-binding protein 5 OS=Mus musculus OX=10090 GN=Chd5 PE=1 SV=1	15	2	2	222.51	1946	1946	0.00030202	5.2983	1249800000	4				11	10061;10062;10633;12188;12894;14097;16881;16996;24490;24491;30795;30860;41795;42474;44582	False;False;True;False;False;True;False;False;False;False;False;False;False;False;False	10885;10886;11500;13177;13942;13943;15224;15225;18236;18361;26508;26509;33731;33799;45654;46394;46395;48690	22819;22820;22821;22822;24118;27199;28715;28716;28717;28718;28719;28720;28721;28722;31476;31477;31478;37908;38187;38188;38189;54811;54812;54813;54814;54815;70328;70458;70459;70460;70461;70462;94869;94870;94871;94872;96309;96310;96311;96312;96313;96314;96315;96316;96317;96318;96319;100730;100731;100732	24632;24633;24634;24635;26017;29307;30923;30924;30925;30926;30927;30928;30929;30930;30931;30932;33956;33957;33958;40917;41216;41217;41218;59286;59287;59288;59289;59290;59291;59292;76266;76398;76399;76400;76401;76402;102826;102827;102828;102829;104387;104388;104389;104390;104391;104392;104393;104394;104395;104396;104397;109185;109186;109187;109188	24632;24635;26017;29307;30923;33958;40917;41216;59289;59292;76266;76398;102827;104397;109186	69142	72832	49331	72546	35764	50894	83551	14679	9023.7	14171	16258	12518	10772	6334	3489.6	16.0773	16.1523	15.5902	16.1466	15.1262	15.6352
12	A2A8U2;A2A8U2-2;A2A8U2-3	A2A8U2;A2A8U2-2;A2A8U2-3	2;2;2	2;2;2	2;2;2	Transmembrane protein 201	Tmem201	sp|A2A8U2|TM201_MOUSE Transmembrane protein 201 OS=Mus musculus OX=10090 GN=Tmem201 PE=1 SV=1;sp|A2A8U2-2|TM201_MOUSE Isoform 2 of Transmembrane protein 201 OS=Mus musculus OX=10090 GN=Tmem201;sp|A2A8U2-3|TM201_MOUSE Isoform 3 of Transmembrane protein 201	2	2	2	72.499	664	664;392;634	0	20.449	100150000	1				12	2367;17333	True;True	2561;18731	5525;39061	5950;42206	5950;42206	106240	106330	83998	110090	62398	91874	118580	38828	37340	65198	76277	68832	47691	45266	28300	16.697	16.6982	16.3581	16.7483	15.9292	16.4874
13	A2A8Z1;A2A8Z1-2	A2A8Z1;A2A8Z1-2	5;4	5;4	5;4	Oxysterol-binding protein-related protein 9	Osbpl9	sp|A2A8Z1|OSBL9_MOUSE Oxysterol-binding protein-related protein 9 OS=Mus musculus OX=10090 GN=Osbpl9 PE=1 SV=1;sp|A2A8Z1-2|OSBL9_MOUSE Isoform 2 of Oxysterol-binding protein-related protein 9 OS=Mus musculus OX=10090 GN=Osbpl9	5	5	5	83.108	736	736;639	0	10.105	355830000	6				13	7378;19893;21123;44018;44477	True;True;True;True;True	7983;21556;22878;48095;48582	16771;45308;47937;47938;99558;100556	18091;48969;51822;51823;107935;109002	18091;48969;51823;107935;109002	57728	62361	51313	76677	37748	59712	85197	28245	15918	38744	34588	36196	31681	22281	12621	15.817	15.9284	15.647	16.2265	15.2041	15.8657
14	A2A9C3;A2A9C3-2	A2A9C3;A2A9C3-2	6;6	6;6	6;6	Protein SZT2	Szt2	sp|A2A9C3|SZT2_MOUSE KICSTOR complex protein SZT2 OS=Mus musculus OX=10090 GN=Szt2 PE=1 SV=1;sp|A2A9C3-2|SZT2_MOUSE Isoform 2 of KICSTOR complex protein SZT2 OS=Mus musculus OX=10090 GN=Szt2	6	6	6	377.62	3431	3431;3430	0	7.2719	45712000	7				14	2926;9059;14102;17073;35192;37415	True;True;True;True;True;True	3198;9790;15232;18440;38433;40865	6705;20382;31492;38326;80044;85027	7195;21984;33972;41368;86795;86796;92221	7195;21984;33972;41368;86795;92221	48210	54363	40912	68427	31677	50877	100290	25520	25381	45598	53714	43638	45590	22613	17759	15.557	15.7303	15.3202	16.0623	14.9511	15.6347
15	A2AAE1;A2AAE1-3;A2AAE1-4;A2AAE1-6;A2AAE1-2;A2AAE1-5	A2AAE1;A2AAE1-3;A2AAE1-4;A2AAE1-6;A2AAE1-2	4;4;4;4;4;1	4;4;4;4;4;1	4;4;4;4;4;1	Uncharacterized protein KIAA1109	Kiaa1109	sp|A2AAE1|K1109_MOUSE Transmembrane protein KIAA1109 OS=Mus musculus OX=10090 GN=Kiaa1109 PE=1 SV=4;sp|A2AAE1-3|K1109_MOUSE Isoform 3 of Transmembrane protein KIAA1109 OS=Mus musculus OX=10090 GN=Kiaa1109;sp|A2AAE1-4|K1109_MOUSE Isoform 4 of Transmembrane	4	4	4	555.36	5005	5005;5058;4618;4970;5026;877	0	18.659	162590000	6				15	3940;14713;16099;35580	True;True;True;True	4269;15885;17393;38855	8909;32902;36020;36021;80875;80876	9501;35494;38841;38842;87668;87669	9501;35494;38841;87669	52061	29079	15312	41724	12733	38819	93169	41452	39659	37719	50811	38432	25479	15953	29077	15.6679	14.8277	13.9024	15.3486	13.6363	15.2445
17	A2ABV5;A2ABV5-2;A2ABV5-3;A2ABV5-4	A2ABV5	39;18;11;10	39;18;11;10	38;18;11;10	Mediator of RNA polymerase II transcription subunit 14	Med14	sp|A2ABV5|MED14_MOUSE Mediator of RNA polymerase II transcription subunit 14 OS=Mus musculus OX=10090 GN=Med14 PE=1 SV=1	39	39	38	160.96	1459	1459;770;471;362	0	180.34	7672400000	80				17	1459;1544;2603;2845;4600;5597;6042;6336;6584;8114;14541;15843;17608;17939;17958;18744;18756;20986;22941;22950;23967;24546;24607;25388;26095;26861;27137;27270;30636;31095;32394;36151;38717;38893;39714;40254;40731;43761;44347	True;True;True;True;True;True;True;True;True;True;True;True;True;True;True;True;True;True;True;True;True;True;True;True;True;True;True;True;True;True;True;True;True;True;True;True;True;True;True	1561;1653;1654;2819;3113;4989;6067;6546;6859;7147;8764;15700;17115;19020;19383;19404;20269;20282;20283;22731;24840;24849;25940;26569;26631;27497;28269;29080;29376;29377;29515;33554;34055;39472;42287;42288;42471;43377;43957;44481;47816;48446	3214;3215;3216;3413;3414;3415;3416;3417;3418;6010;6552;6553;10557;10558;12775;13662;14302;15124;18250;32546;32547;32548;32549;35384;39647;39648;40581;40582;40583;40638;42478;42506;42507;42508;42509;47659;47660;51705;51706;51720;51721;53802;54925;55048;55049;56678;58411;58412;60156;60157;60766;60767;60768;61021;70000;70001;70002;71019;82136;82137;82138;87882;87883;87884;87885;87886;88241;90134;912…	3460;3461;3462;3463;3675;3676;3677;3678;3679;3680;3681;3682;3683;6462;7034;7035;11307;11308;13697;14649;15334;16275;19660;35114;35115;35116;35117;35118;38131;42820;42821;43860;43861;43862;43863;43864;43921;45934;45968;45969;45970;45971;51510;51511;55958;55959;55974;55975;55976;55977;58213;59408;59545;59546;61297;61298;63206;63207;63208;65171;65172;65812;65813;65814;65815;66082;75917;75918;75919;7…	3460;3681;6462;7035;11308;13697;14649;15334;16275;19660;35116;38131;42821;43860;43921;45934;45971;51510;55958;55975;58213;59408;59546;61297;63207;65171;65814;66082;75918;76995;89054;95253;95628;97667;98828;100102;107231;108729	3373300	3768400	2755600	3700800	1348600	1728700	2401900	954640	701410	1279200	1325200	1149400	939800	674630	394970	21.6857	21.8455	21.3939	21.8194	20.363	20.7213
18	A2ADA5;A2ADA5-2;A2ADA5-3	A2ADA5;A2ADA5-2	5;4;2	5;4;2	5;4;2	tRNA pseudouridine synthase-like 1	Pusl1	sp|A2ADA5|PUSL1_MOUSE tRNA pseudouridine synthase-like 1 OS=Mus musculus OX=10090 GN=Pusl1 PE=1 SV=1;sp|A2ADA5-2|PUSL1_MOUSE Isoform 2 of tRNA pseudouridine synthase-like 1 OS=Mus musculus OX=10090 GN=Pusl1	5	5	5	31.992	291	291;280;219	0	10.198	793680000	10				18	2422;4208;33868;37869;42101	True;True;True;True;True	2624;4557;37050;41345;45989	5629;5630;9723;9724;77433;77434;77435;86024;95492;95493	6060;6061;10406;10407;83969;83970;83971;93283;103489;103490	6061;10406;83969;93283;103489	508110	485240	420460	490320	355780	422780	529830	218330	193850	343100	305290	360680	262750	351790	188900	18.9548	18.8883	18.6816	18.9034	18.4406	18.6895
20	A2AF47	A2AF47	16	16	13	Dedicator of cytokinesis protein 11	Dock11	sp|A2AF47|DOC11_MOUSE Dedicator of cytokinesis protein 11 OS=Mus musculus OX=10090 GN=Dock11 PE=1 SV=1	16	16	13	237.77	2073	2073	0	36.743	1271500000	25				20	7353;9991;10825;13021;17546;18948;22587;23954;23961;26880;32094;38036;41920;42191;42620;44957	True;True;True;True;True;True;True;True;True;True;True;True;True;True;True;True	7957;10794;11702;14075;18956;20486;20487;24452;25924;25933;29102;35155;41527;45792;46092;46559;49085	16725;22655;24488;28978;39508;42881;42882;42883;50912;50913;53771;53772;53793;60193;73493;86369;95130;95723;95724;96638;101619;101620	18042;24459;26413;31202;42670;46362;46363;46364;55080;55081;58181;58182;58204;65211;65212;79709;93650;103100;103741;103742;103743;103744;104729;110172;110173	18042;24459;26413;31202;42670;46362;55081;58181;58204;65211;79709;93650;103100;103743;104729;110173	407810	433590	339130	464840	300980	439190	757950	266530	197740	344250	427960	402620	334580	309850	192410	18.6375	18.726	18.3715	18.8264	18.1993	18.7445
22	A2AGH6;A2AGH6-2;A2AGH6-3	A2AGH6;A2AGH6-2	37;36;12	37;36;12	35;34;10	Mediator of RNA polymerase II transcription subunit 12	Med12	sp|A2AGH6|MED12_MOUSE Mediator of RNA polymerase II transcription subunit 12 OS=Mus musculus OX=10090 GN=Med12 PE=1 SV=1;sp|A2AGH6-2|MED12_MOUSE Isoform 2 of Mediator of RNA polymerase II transcription subunit 12 OS=Mus musculus OX=10090 GN=Med12	37	37	35	244.56	2190	2190;2169;866	0	188.51	4526100000	80				22	181;4187;4616;4868;4869;6568;7615;8295;8629;15448;15694;15927;17060;17739;18117;19020;19646;19835;20090;20699;24376;25213;26045;29782;29912;30102;31105;31792;32443;32668;32812;33085;35844;36220;38439;39847;45496	True;True;True;True;True;True;True;True;True;True;True;True;True;True;True;True;True;True;True;True;True;True;True;True;True;True;True;True;True;True;True;True;True;True;True;True;True	190;4536;5009;5281;5282;7129;8231;8974;9332;16690;16958;17204;18426;19159;19571;20565;21283;21493;21767;22429;26387;27301;28219;32617;32768;32991;34065;34812;34813;35524;35525;35768;35928;35929;36226;39146;39545;41978;43522;49662	367;368;9687;9688;9689;9690;10600;10601;11064;11065;15088;17245;17246;17247;17248;17249;17250;18785;18786;19474;34435;34436;34940;34941;34942;35595;35596;38297;38298;39954;40948;40949;43044;43045;44776;45171;45172;45173;45738;45739;47131;54585;54586;54587;56284;58326;67865;68162;68163;68164;68770;68771;71036;72859;72860;74203;74204;74205;74206;74207;74782;75259;75260;75261;75925;75926;81427;82275…	380;381;10370;10371;10372;10373;11351;11352;11854;11855;16229;18588;18589;18590;18591;18592;18593;20277;20278;21019;37120;37121;37652;37653;37654;37655;38365;38366;38367;41339;41340;43157;44247;44248;46534;46535;48417;48830;48831;48832;49433;49434;50933;59040;59041;59042;60874;63117;73578;73579;73888;73889;73890;73891;74560;74561;77015;77016;79045;79046;80516;80517;80518;80519;80520;80521;81150;8…	381;10372;11351;11854;11855;16229;18591;20277;21019;37120;37652;38365;41340;43157;44248;46535;48417;48830;49434;50933;59042;60874;63117;73579;73889;74561;77016;79046;80521;81150;81662;82374;88274;89226;94587;97963;111288	2949200	3337700	2352600	3489200	1243900	1661500	2493600	889320	715920	1220900	1279400	1100800	846920	657550	444640	21.4919	21.6704	21.1658	21.7345	20.2464	20.6641
24	A2AGT5;A2AGT5-2;A2AGT5-3	A2AGT5;A2AGT5-2;A2AGT5-3	13;13;13	13;13;13	13;13;13	Cytoskeleton-associated protein 5	Ckap5	sp|A2AGT5|CKAP5_MOUSE Cytoskeleton-associated protein 5 OS=Mus musculus OX=10090 GN=Ckap5 PE=1 SV=1;sp|A2AGT5-2|CKAP5_MOUSE Isoform 2 of Cytoskeleton-associated protein 5 OS=Mus musculus OX=10090 GN=Ckap5;sp|A2AGT5-3|CKAP5_MOUSE Isoform 3 of Cytoskeleton-a	13	13	13	225.63	2032	2032;1972;2011	0	20.855	601510000	16				24	2930;5062;8363;8604;14721;16931;17422;18061;22531;24760;30460;33926;40270	True;True;True;True;True;True;True;True;True;True;True;True;True	3202;5485;9050;9304;15893;18292;18823;19513;24393;26797;33364;37110;43977	6710;11361;18987;19430;32919;32920;38062;39229;40822;50830;55361;55362;69569;77549;77550;91268	7200;12171;20503;20973;35513;35514;41082;42378;44112;54995;59870;59871;75442;84089;84090;98880	7200;12171;20503;20973;35513;41082;42378;44112;54995;59870;75442;84090;98880	292010	265310	214830	337150	197420	319680	534780	185420	134900	258560	321240	280980	265130	248710	151730	18.1557	18.0173	17.7128	18.363	17.5909	18.2863
25	A2AGX3	A2AGX3	4	4	4	PR domain-containing protein 11	Prdm11	sp|A2AGX3|PRD11_MOUSE PR domain-containing protein 11 OS=Mus musculus OX=10090 GN=Prdm11 PE=1 SV=1	4	4	4	63.383	565	565	0	38.459	1193600000	6				25	490;10394;14304;44203	True;True;True;True	518;11243;15441;48294	1069;1070;23633;32017;32018;100026	1133;1134;25504;34546;34547;108440	1134;25504;34547;108440	922580	999260	805940	1066200	719550	771990	1259000	152220	51414	165420	163850	159200	129730	59164	33559	19.8153	19.9305	19.6203	20.024	19.4567	19.5582
26	A2AH22;A2AH22-2;A2AH22-6;A2AH22-7;A2AH22-5;A2AH22-3;A2AH22-4	A2AH22;A2AH22-2;A2AH22-6;A2AH22-7;A2AH22-5	5;5;5;4;3;2;1	5;5;5;4;3;2;1	5;5;5;4;3;2;1	Activating molecule in BECN1-regulated autophagy protein 1	Ambra1	sp|A2AH22|AMRA1_MOUSE Activating molecule in BECN1-regulated autophagy protein 1 OS=Mus musculus OX=10090 GN=Ambra1 PE=1 SV=1;sp|A2AH22-2|AMRA1_MOUSE Isoform 2 of Activating molecule in BECN1-regulated autophagy protein 1 OS=Mus musculus OX=10090 GN=Ambra1	5	5	5	142.88	1300	1300;1209;1240;1180;896;781;752	0	22.662	103620000	6				26	14890;15500;22951;24501;25840	True;True;True;True;True	16072;16749;24850;26520;27999	33255;34548;51722;51723;54832;57734	35864;37244;55978;55979;59309;62430	35864;37244;55979;59309;62430	907.97	1994.8	870.29	1258.6	1418	799.94	2060.8	0	1514.2	1012.8	1623.6	821.65	927.65	1780.5	0	9.8265	10.962	9.76535	10.2976	10.4696	9.64375
27	A2AIL4	A2AIL4	2	2	2	NADH dehydrogenase (ubiquinone) complex I, assembly factor 6	Ndufaf6	sp|A2AIL4|NDUF6_MOUSE NADH dehydrogenase (ubiquinone) complex I, assembly factor 6 OS=Mus musculus OX=10090 GN=Ndufaf6 PE=1 SV=1	2	2	2	38.362	333	333	0.0005339	3.2784	76863000	3				27	1203;3931	True;True	1288;4260	2632;8890;8891	2819;9482;9483	2819;9483	11585	13616	12897	16986	10073	12756	18179	7203.1	4997	9678.3	11203	12045	7269.5	11286	5469.1	13.5	13.733	13.6547	14.0521	13.2982	13.6389
28	A2AIV2;A2AIV2-2;REV__Q8BI55	A2AIV2	21;10;1	21;10;1	21;10;1	Protein virilizer homolog	Kiaa1429	sp|A2AIV2|VIR_MOUSE Protein virilizer homolog OS=Mus musculus OX=10090 GN=Virma PE=1 SV=1	21	21	21	201.44	1811	1811;1139;632	0	46.706	1315500000	27				28	629;1661;2131;4664;4749;7096;7762;8276;11765;11869;12211;14969;26548;26979;31777;32017;32136;36639;39655;44106;44109	True;True;True;True;True;True;True;True;True;True;True;True;True;True;True;True;True;True;True;True;True	663;1789;2292;5059;5149;7686;8388;8955;12719;12829;13201;16155;28745;29208;34795;35062;35063;35198;40033;43306;48192;48195	1327;1328;1329;3765;3766;3767;4717;4718;10703;10846;16171;16172;17537;18760;26369;26576;27233;27234;33400;59203;60396;72837;73331;73332;73575;83488;89983;99802;99811	1408;1409;1410;4059;4060;4061;5068;5069;11470;11621;17417;17418;18897;20252;28423;28646;29342;29343;36017;64030;65419;79022;79536;79537;79793;90600;97502;108201;108210	1409;4060;5069;11470;11621;17418;18897;20252;28423;28646;29342;36017;64030;65419;79022;79537;79793;90600;97502;108201;108210	251300	285360	201890	279080	102420	139770	187850	94406	76824	134200	167180	128730	98968	36492	17934	17.9391	18.1224	17.6232	18.0903	16.6441	17.0927
29	A2AJ15	A2AJ15	9	9	9	Endoplasmic reticulum mannosyl-oligosaccharide 1,2-alpha-mannosidase	Man1b1	sp|A2AJ15|MA1B1_MOUSE Endoplasmic reticulum mannosyl-oligosaccharide 1,2-alpha-mannosidase OS=Mus musculus OX=10090 GN=Man1b1 PE=1 SV=1	9	9	9	75.149	658	658	0	24.412	1351200000	12				29	757;2525;6047;7252;10542;10938;12639;20806;43075	True;True;True;True;True;True;True;True;True	806;2733;6551;7850;11406;11822;13673;22542;47086	1676;1677;5829;13668;16497;23955;24702;24703;28199;47324;97618;97619	1785;1786;6265;14655;17768;25848;26646;26647;30372;51137;105843;105844	1786;6265;14655;17768;25848;26646;30372;51137;105844	567230	496730	430000	505010	303420	441710	561720	245470	242750	420520	341020	336030	235690	356310	200480	19.1136	18.9221	18.714	18.946	18.211	18.7527
30	A2AJ88;A2AJ88-2;A2AJ88-3	A2AJ88;A2AJ88-2;A2AJ88-3	7;7;4	5;5;3	5;5;3	Patatin-like phospholipase domain-containing protein 7	Pnpla7	sp|A2AJ88|PLPL7_MOUSE Patatin-like phospholipase domain-containing protein 7 OS=Mus musculus OX=10090 GN=Pnpla7 PE=1 SV=1;sp|A2AJ88-2|PLPL7_MOUSE Isoform 2 of Patatin-like phospholipase domain-containing protein 7 OS=Mus musculus OX=10090 GN=Pnpla7;sp|A2AJ	7	5	5	150.49	1352	1352;1326;833	0	20.891	187810000	6				30	3980;13615;19066;20183;22544;26390;40495	False;True;True;True;True;True;False	4315;14715;20622;21874;24407;28581;44222	9045;9046;9047;9048;30325;30326;43157;45995;50850;58918;91849	9658;9659;9660;9661;32695;32696;46653;49718;55015;63729;99531	9659;32695;46653;49718;55015;63729;99531	66929	72572	54911	70670	36345	56073	73192	27262	30028	48027	44122	50690	40287	51606	28598	16.0303	16.1471	15.7448	16.1088	15.1495	15.775
35	A2AKG8;A2AKG8-2;A2AKG8-3	A2AKG8	15;4;1	15;4;1	14;4;1	Focadhesin	Focad	sp|A2AKG8|FOCAD_MOUSE Focadhesin OS=Mus musculus OX=10090 GN=Focad PE=1 SV=1	15	15	14	198.95	1798	1798;335;204	0	77.273	593500000	14				35	231;8781;14591;16140;17712;19947;20895;24941;26117;29471;30357;32353;34789;38099;43840	True;True;True;True;True;True;True;True;True;True;True;True;True;True;True	244;9492;15755;17435;19131;21614;22635;26992;28293;32275;35427;38003;41600;47896	490;19784;19785;32649;36106;39907;45455;47484;55727;58447;67258;73969;79225;86534;99097;99098	508;21350;21351;35223;38930;43109;49128;51314;60256;63244;72924;80206;85901;93829;107400;107401	508;21350;35223;38930;43109;49128;51314;60256;63244;72924;80206;85901;93829;107400	28163	31439	21591	29812	19680	36731	58582	22541	21376	24966	31065	34705	29362	21452	15856	14.7815	14.9403	14.3981	14.8636	14.2644	15.1647
36	A2AKX3;A2AKX3-2	A2AKX3;A2AKX3-2	7;6	7;6	7;6	Probable helicase senataxin	Setx	sp|A2AKX3|SETX_MOUSE Probable helicase senataxin OS=Mus musculus OX=10090 GN=Setx PE=1 SV=1;sp|A2AKX3-2|SETX_MOUSE Isoform 2 of Probable helicase senataxin OS=Mus musculus OX=10090 GN=Setx	7	7	7	297.59	2646	2646;2265	0	9.8928	229850000	7				36	6560;10730;11230;18294;27082;29000;29516	True;True;True;True;True;True;True	7119;11601;12143;19759;29320;31751;32332	15067;24286;25348;25349;41293;60661;66076;67348	16208;26201;27351;27352;44605;65706;71621;73023	16208;26201;27352;44605;65706;71621;73023	113720	116720	84466	149270	74169	119980	197510	61974	55280	79227	102230	92909	76622	45454	46029	16.7951	16.8327	16.3661	17.1876	16.1785	16.8724
39	A2AN08;A2AN08-5;A2AN08-3;A2AN08-2;A2AN08-4	A2AN08;A2AN08-5;A2AN08-3	89;89;89;38;12	89;89;89;38;12	89;89;89;38;12	E3 ubiquitin-protein ligase UBR4	Ubr4	sp|A2AN08|UBR4_MOUSE E3 ubiquitin-protein ligase UBR4 OS=Mus musculus OX=10090 GN=Ubr4 PE=1 SV=1;sp|A2AN08-5|UBR4_MOUSE Isoform 5 of E3 ubiquitin-protein ligase UBR4 OS=Mus musculus OX=10090 GN=Ubr4;sp|A2AN08-3|UBR4_MOUSE Isoform 3 of E3 ubiquitin-protein	89	89	89	572.28	5180	5180;5208;5156;2021;474	0	323.31	9668000000	151				39	2071;2274;3263;4578;6128;6609;7377;8047;8530;8595;8722;8814;9180;9193;9357;9489;9627;10543;11072;11235;11503;14282;14564;14692;15592;16150;16388;16538;16761;16927;17055;17189;17479;17501;17902;18745;18770;18967;19525;21850;22982;23274;23850;23938;24839;24949;25107;26589;27423;28100;28212;28352;28367;29174;29347;29348;29550;29814;30412;30451;31255;31656;31985;32971;34411;34538;35517;36045;36067;36…	True;True;True;True;True;True;True;True;True;True;True;True;True;True;True;True;True;True;True;True;True;True;True;True;True;True;True;True;True;True;True;True;True;True;True;True;True;True;True;True;True;True;True;True;True;True;True;True;True;True;True;True;True;True;True;True;True;True;True;True;True;True;True;True;True;True;True;True;True;True;True;True;True;True;True;True;True;True;True;True…	2228;2460;3553;4964;6635;7173;7982;8691;9228;9295;9429;9531;9916;9929;10099;10244;10391;11407;11969;12148;12434;15419;15726;15862;16853;17445;17701;17858;18103;18286;18421;18569;18882;18905;19345;20270;20297;20506;21153;23665;24885;25194;25809;25906;26882;27000;27184;28796;29682;30609;30765;30960;30961;30982;31940;32127;32128;32364;32365;32652;33307;33354;34228;34663;35024;35025;36107;37606;37735…	4579;4580;4581;5341;7403;10494;13795;15173;15174;16768;16769;16770;18109;19298;19417;19418;19675;19860;20745;20769;21072;21480;21797;21798;23956;23957;24994;25360;25361;25362;25874;25875;31982;31983;32595;32596;32860;32861;34760;34761;36126;36127;36634;36997;37581;37582;38042;38043;38291;38562;39370;39423;39424;40517;42479;42532;42533;42534;42934;42935;42936;42937;42938;44481;44482;49413;51794;51…	4924;4925;4926;5757;7923;11237;14794;16339;16340;18088;18089;18090;19512;20832;20833;20959;20960;21233;21428;22386;22411;22412;22740;23187;23520;23521;25849;25850;26962;27363;27364;27365;27912;27913;34508;34509;35168;35169;35450;35451;37467;37468;38953;38954;39506;39507;39905;40558;40559;41062;41063;41333;41620;42525;42579;42580;42581;43794;45935;45996;45997;45998;46421;46422;46423;46424;46425;48…	4926;5757;7923;11237;14794;16339;18089;19512;20832;20959;21233;21428;22386;22411;22740;23187;23521;25850;26962;27363;27912;34508;35169;35450;37468;38954;39506;39905;40558;41062;41333;41620;42525;42580;43794;45935;45998;46422;48086;53460;56054;56706;57902;58154;60048;60270;60594;64592;66418;68535;69000;69451;69490;72073;72544;72545;73067;73638;75264;75399;77463;78608;79478;82106;85075;85363;87552;…	1603800	1739100	1288900	1742400	1354300	1986100	3681300	1170600	806020	1554500	1923600	1921100	1661700	1210800	878790	20.6131	20.7299	20.2977	20.7326	20.3691	20.9215
41	A2APB8	A2APB8	15	15	15	Targeting protein for Xklp2	Tpx2	sp|A2APB8|TPX2_MOUSE Targeting protein for Xklp2 OS=Mus musculus OX=10090 GN=Tpx2 PE=1 SV=1	15	15	15	85.893	745	745	0	35.124	678680000	17				41	3258;3376;6695;10820;14440;17318;17820;18235;18925;21131;37147;37490;37665;38662;38663	True;True;True;True;True;True;True;True;True;True;True;True;True;True;True	3548;3675;7266;11696;15587;18716;19256;19695;20462;22890;40577;40940;41126;42227;42228	7392;7680;15324;24482;32313;39041;40334;41167;41168;42837;47999;48000;84457;85173;85606;87779;87780	7909;8209;16494;26407;34863;42184;43597;44477;44478;46316;51891;51892;91623;92378;92836;95143;95144	7909;8209;16494;26407;34863;42184;43597;44477;46316;51892;91623;92378;92836;95143;95144	33873	40037	28449	42131	18331	19431	30051	10711	6200.3	11742	10344	11711	7364	7167.7	2987.5	15.0478	15.289	14.7961	15.3626	14.162	14.2461
42	A2APV2;A2APV2-2;A2APV2-3	A2APV2;A2APV2-2;A2APV2-3	22;20;20	16;14;14	14;12;12	Formin-like protein 2	Fmnl2	sp|A2APV2|FMNL2_MOUSE Formin-like protein 2 OS=Mus musculus OX=10090 GN=Fmnl2 PE=1 SV=2;sp|A2APV2-2|FMNL2_MOUSE Isoform 2 of Formin-like protein 2 OS=Mus musculus OX=10090 GN=Fmnl2;sp|A2APV2-3|FMNL2_MOUSE Isoform 3 of Formin-like protein 2 OS=Mus musculus	22	16	14	123.1	1086	1086;1032;1091	0	29.746	1894300000	21				42	63;1791;5189;5591;8390;9187;12381;13484;17800;19842;23517;24493;25593;25906;29633;30906;32415;34206;40365;41946;43160;45706	False;True;True;True;True;True;True;False;True;True;True;True;True;False;False;True;True;True;False;False;True;True	66;1926;5623;6061;9080;9923;13377;14572;19223;21500;25452;26511;27723;28077;32455;33848;35491;37397;44082;45820;47175;49895	119;120;121;4020;11646;11647;12766;12767;19034;19035;20759;27583;27584;29992;40073;45187;45188;52892;54817;57092;57987;57988;67538;70548;74082;78079;91603;91604;91605;95179;95180;97769;97770;103119	121;122;123;4329;12476;12477;13688;13689;20554;20555;22401;29704;29705;32319;43283;48846;48847;57217;59294;61739;62737;62738;73227;73228;76491;80323;84660;99269;99270;99271;99272;103155;103156;106005;106006;111772	122;4329;12477;13688;20555;22401;29704;32319;43283;48847;57217;59294;61739;62738;73227;76491;80323;84660;99271;103155;106006;111772	715010	716090	616240	841720	497790	778340	1091900	402400	370810	587350	581270	632960	541370	611140	352230	19.4476	19.4498	19.2331	19.683	18.9252	19.57
43	A2APY7;A2APY7-2	A2APY7;A2APY7-2	2;2	2;2	2;2	NADH dehydrogenase [ubiquinone] 1 alpha subcomplex assembly factor 5	Ndufaf5	sp|A2APY7|NDUF5_MOUSE Arginine-hydroxylase NDUFAF5, mitochondrial OS=Mus musculus OX=10090 GN=Ndufaf5 PE=1 SV=1;sp|A2APY7-2|NDUF5_MOUSE Isoform 2 of Arginine-hydroxylase NDUFAF5, mitochondrial OS=Mus musculus OX=10090 GN=Ndufaf5	2	2	2	38.404	343	343;156	0.00029842	5.0283	254150000	4				43	15635;45150	True;True	16896;49299	34839;34840;102016;102017	37547;37548;110593;110594	37548;110593	388200	364940	305450	377720	213510	326990	346190	155960	138670	230430	216680	221020	161040	247430	112250	18.5664	18.4773	18.2206	18.527	17.7039	18.3189
45	A2AQ25;A2AQ25-4;A2AQ25-3;A2AQ25-5;A2AQ25-8;A2AQ25-2;A2AQ25-9;A2AQ25-6;A2AQ25-7	A2AQ25;A2AQ25-4;A2AQ25-3;A2AQ25-5;A2AQ25-8;A2AQ25-2;A2AQ25-9;A2AQ25-6	9;8;8;7;7;7;6;6;2	9;8;8;7;7;7;6;6;2	8;7;7;6;6;6;5;5;2	Sickle tail protein	Skt	sp|A2AQ25|SKT_MOUSE Sickle tail protein OS=Mus musculus OX=10090 GN=Skt PE=1 SV=1;sp|A2AQ25-4|SKT_MOUSE Isoform 4 of Sickle tail protein OS=Mus musculus OX=10090 GN=Skt;sp|A2AQ25-3|SKT_MOUSE Isoform 3 of Sickle tail protein OS=Mus musculus OX=10090 GN=Skt;	9	9	8	213.03	1946	1946;1341;1352;934;1040;1629;863;908;251	0	18.904	471850000	9				45	3754;7649;13738;21619;24432;33824;36001;39830;44115	True;True;True;True;True;True;True;True;True	4073;8267;14843;23419;26449;39312;43504;48201	8440;17309;30574;48971;54707;81796;90373;90374;99831	9008;18652;32960;52972;59169;88676;97927;97928;108233	9008;18652;32960;52972;59169;88676;97928;108233	467980	490490	344320	529300	287280	458900	688460	270730	177490	358300	378140	348720	309990	261750	165470	18.8361	18.9039	18.3934	19.0137	18.1321	18.8078
46	A2AQH4	A2AQH4	4	3	2	BCL-6 corepressor-like protein 1	Bcorl1	sp|A2AQH4|BCORL_MOUSE BCL-6 corepressor-like protein 1 OS=Mus musculus OX=10090 GN=Bcorl1 PE=2 SV=1	4	3	2	190.48	1781	1781	0	28.996	81000000	2				46	28536;29759;32875;40215	False;True;True;True	31212;36001;43918	64589;75460;91147	69955;81885;98755	69955;81885;98755	5868.1	4672.5	4135.9	6503.4	3519.5	3809.8	8700.7	2294.9	2218.6	1876	1968.1	2593.7	1915.9	1120.7	0	12.5187	12.19	12.014	12.667	11.7812	11.8955
48	A2AR02	A2AR02	13	13	13	Peptidyl-prolyl cis-trans isomerase G	Ppig	sp|A2AR02|PPIG_MOUSE Peptidyl-prolyl cis-trans isomerase G OS=Mus musculus OX=10090 GN=Ppig PE=1 SV=1	13	13	13	88.324	752	752	0	66.233	1071700000	20				48	4715;4805;7993;8391;13592;19114;29679;32670;34982;36443;38378;43932;43989	True;True;True;True;True;True;True;True;True;True;True;True;True	5115;5207;8631;9081;14692;20674;32506;35771;38211;39827;41907;48003;48066	10796;10944;18001;19036;30275;30276;43259;43260;67632;74787;74788;79616;83127;83128;87111;99350;99351;99352;99353;99490	11570;11726;19386;20556;32645;32646;46763;46764;73325;81155;81156;86329;90217;90218;94437;107687;107688;107689;107690;107862	11570;11726;19386;20556;32645;46763;73325;81155;86329;90217;94437;107688;107862	118800	114640	59928	136420	36328	65195	117140	55231	50928	62533	81458	53312	38511	28653	20729	16.8582	16.8068	15.8709	17.0577	15.1488	15.9925
50	A2ARI4-2;A2ARI4	A2ARI4-2;A2ARI4	6;6	6;6	6;6	Leucine-rich repeat-containing G-protein coupled receptor 4	Lgr4	sp|A2ARI4-2|LGR4_MOUSE Isoform 2 of Leucine-rich repeat-containing G-protein coupled receptor 4 OS=Mus musculus OX=10090 GN=Lgr4;sp|A2ARI4|LGR4_MOUSE Leucine-rich repeat-containing G-protein coupled receptor 4 OS=Mus musculus OX=10090 GN=Lgr4 PE=1 SV=1	6	6	6	101.34	927	927;951	0	9.4583	1631300000	7				50	2166;9607;26918;29713;40616;42698	True;True;True;True;True;True	2335;10371;29142;32542;44354;46643	4912;21760;60268;67700;92122;96814;96815	5279;23483;65288;73399;99823;104966;104967	5279;23483;65288;73399;99823;104967	791730	731690	654010	833450	668530	712960	1120200	356970	330130	546060	595240	615920	532010	506090	287340	19.5946	19.4809	19.319	19.6687	19.3506	19.4435
51	A2ARV4	A2ARV4	3	3	3	Low-density lipoprotein receptor-related protein 2	Lrp2	sp|A2ARV4|LRP2_MOUSE Low-density lipoprotein receptor-related protein 2 OS=Mus musculus OX=10090 GN=Lrp2 PE=1 SV=1	3	3	3	519.2	4660	4660	0.00029291	4.6516	58233000	3				51	4780;10167;14577	True;True;True	5182;10999;15741	10915;23030;32622	11695;24853;35195	11695;24853;35195	84811	87963	70229	85866	41184	46140	65980	10444	8168.6	11953	12350	10588	6584.9	2697.3	3105.5	16.372	16.4246	16.0998	16.3898	15.3298	15.4937
53	A2ASQ1;A2ASQ1-3;A2ASQ1-2	A2ASQ1;A2ASQ1-3;A2ASQ1-2	27;27;27	27;27;27	27;27;27	Agrin;Agrin N-terminal 110 kDa subunit;Agrin C-terminal 110 kDa subunit;Agrin C-terminal 90 kDa fragment;Agrin C-terminal 22 kDa fragment	Agrn	sp|A2ASQ1|AGRIN_MOUSE Agrin OS=Mus musculus OX=10090 GN=Agrn PE=1 SV=1;sp|A2ASQ1-3|AGRIN_MOUSE Isoform 3 of Agrin OS=Mus musculus OX=10090 GN=Agrn;sp|A2ASQ1-2|AGRIN_MOUSE Isoform 2 of Agrin OS=Mus musculus OX=10090 GN=Agrn	27	27	27	207.54	1950	1950;1867;1928	0	323.31	11883000000	39				53	2218;2497;11708;11998;13222;13568;14340;14350;14604;15352;17307;20828;22626;25505;27408;27921;30889;31207;31695;33918;34909;37489;37796;38426;39857;40245;41155	True;True;True;True;True;True;True;True;True;True;True;True;True;True;True;True;True;True;True;True;True;True;True;True;True;True;True	2400;2401;2705;12660;12972;14287;14666;15480;15491;15768;16588;18692;22566;24494;27622;29665;30361;33829;34177;34705;37102;38128;40939;41266;41962;43533;43948;44940	5168;5169;5784;26275;26276;26829;29396;30232;32095;32114;32115;32670;32671;34225;38773;47362;51005;56894;56895;61303;61304;61305;62745;70523;71300;71301;71302;72551;77540;79442;85170;85171;85172;85863;87222;90433;91203;91204;93388	5562;5563;6217;28328;28329;28917;31646;32596;34629;34648;34649;35245;35246;35247;36898;41841;51182;55182;61527;61528;66390;66391;66392;67956;76465;77297;77298;77299;77300;78711;84080;86142;92375;92376;92377;93107;94555;97989;98812;98813;101217	5562;6217;28329;28917;31646;32596;34629;34648;35245;36898;41841;51182;55182;61527;66392;67956;76465;77298;78711;84080;86142;92376;93107;94555;97989;98812;101217	5248400	5585800	4632600	6305800	4654100	6107600	8665300	2159600	1970400	3331100	4251700	4165900	3770100	2465900	1390700	22.3234	22.4133	22.1434	22.5882	22.1501	22.5422
54	A2ASS6;A2ASS6-2	A2ASS6;A2ASS6-2	4;2	3;2	2;1	Titin	Ttn	sp|A2ASS6|TITIN_MOUSE Titin OS=Mus musculus OX=10090 GN=Ttn PE=1 SV=1;sp|A2ASS6-2|TITIN_MOUSE Isoform 2 of Titin OS=Mus musculus OX=10090 GN=Ttn	4	3	2	3906.4	35213	35213;26886	0.0022382	2.4939	23303000	2				54	26942;33782;34848;37761	True;True;True;False	29166;36963;38064;41227	60302;77278;77279;79327;85790;85791	65323;83806;83807;86019;93031;93032	65323;83807;86019;93032	38224	38100	35152	44635	28162	34464	37519	19031	18004	27305	25772	26874	24084	22894	13052	15.2222	15.2175	15.1013	15.4459	14.7815	15.0728
55	A2ASZ8;A2ASZ8-4;A2ASZ8-5;A2ASZ8-2;A2ASZ8-3;Q8BVN7-2;Q8BVN7	A2ASZ8;A2ASZ8-4;A2ASZ8-5;A2ASZ8-2;A2ASZ8-3	8;8;8;8;8;1;1	8;8;8;8;8;1;1	6;6;6;6;6;0;0	Calcium-binding mitochondrial carrier protein SCaMC-2	Slc25a25	sp|A2ASZ8|SCMC2_MOUSE Calcium-binding mitochondrial carrier protein SCaMC-2 OS=Mus musculus OX=10090 GN=Slc25a25 PE=1 SV=1;sp|A2ASZ8-4|SCMC2_MOUSE Isoform 4 of Calcium-binding mitochondrial carrier protein SCaMC-2 OS=Mus musculus OX=10090 GN=Slc25a25;sp|A2	8	8	6	52.62	469	469;489;501;502;514;298;312	0	19.173	728980000	9				55	8719;14681;15144;17789;19722;26804;26922;38366	True;True;True;True;True;True;True;True	9426;15849;16370;19211;21364;29022;29146;41893	19671;19672;32809;33809;40041;44902;44903;60046;60274;87089	21229;21230;35389;36465;43246;48550;48551;65053;65294;94414	21230;35389;36465;43246;48551;65053;65294;94414	204870	203920	152500	209790	122430	160100	211740	93760	78223	126820	158190	154810	117760	136560	73394	17.6443	17.6376	17.2184	17.6786	16.9016	17.2886
56	A2AT37	A2AT37	10	10	10		Upf2	sp|A2AT37|RENT2_MOUSE Regulator of nonsense transcripts 2 OS=Mus musculus OX=10090 GN=Upf2 PE=1 SV=1	10	10	10	147.55	1269	1269	0	14.315	472960000	13				56	1254;9191;13390;17579;24097;30551;32398;33111;39151;45185	True;True;True;True;True;True;True;True;True;True	1346;9927;14473;18991;26079;33463;35474;36252;42756;49336	2760;2761;20767;29801;39593;54042;69754;74060;74061;75974;88928;102079;102080	2960;2961;22409;32118;42761;58457;75641;80301;80302;82423;96365;110663;110664	2960;22409;32118;42761;58457;75641;80301;82423;96365;110664	252770	274320	215240	368610	173530	282680	483760	155940	98402	169630	171680	161280	128860	145390	75255	17.9475	18.0655	17.7156	18.4917	17.4048	18.1088
57	A2AUU0-3;A2AUU0-6;A2AUU0-4;A2AUU0-5;A2AUU0;A2AUU0-2	A2AUU0-3;A2AUU0-6;A2AUU0-4	3;2;2;1;1;1	3;2;2;1;1;1	3;2;2;1;1;1	Methyltransferase-like protein 8	Mettl8	sp|A2AUU0-3|METL8_MOUSE Isoform 3 of mRNA N(3)-methylcytidine methyltransferase METTL8 OS=Mus musculus OX=10090 GN=Mettl8;sp|A2AUU0-6|METL8_MOUSE Isoform 6 of mRNA N(3)-methylcytidine methyltransferase METTL8 OS=Mus musculus OX=10090 GN=Mettl8;sp|A2AUU0-4|	3	3	3	44.337	388	388;312;358;206;281;304	0.00030637	5.6086	180560000	5				57	8409;28148;32102	True;True;True	9100;30675;35163	19072;19073;63440;63441;73509	20593;20594;68704;68705;79726	20593;68704;79726	70324	68356	50461	73952	45845	56223	71391	23830	24583	32156	35175	28008	26746	32091	15756	16.1017	16.0608	15.6229	16.1743	15.4845	15.7789
58	A2AUY4;A2AUY4-2	A2AUY4;A2AUY4-2	33;31	33;31	33;31		Baz2b	sp|A2AUY4|BAZ2B_MOUSE Bromodomain adjacent to zinc finger domain protein 2B OS=Mus musculus OX=10090 GN=Baz2b PE=1 SV=1;sp|A2AUY4-2|BAZ2B_MOUSE Isoform 2 of Bromodomain adjacent to zinc finger domain protein 2B OS=Mus musculus OX=10090 GN=Baz2b	33	33	33	234	2123	2123;2158	0	295.07	4780600000	55				58	3515;3964;4750;5224;8076;13180;15220;15607;18603;20044;20888;21305;21562;21615;22676;23116;23203;24848;25218;27161;29108;32274;32755;33088;33674;34011;34216;36493;36685;36741;36932;41984;43479	True;True;True;True;True;True;True;True;True;True;True;True;True;True;True;True;True;True;True;True;True;True;True;True;True;True;True;True;True;True;True;True;True	3819;4297;5150;5660;8720;14243;16451;16868;20109;21720;22628;23085;23362;23415;24549;25031;25121;26894;27306;29401;31866;35344;35864;36229;36849;37198;37408;39877;40081;40141;40349;45861;47510	7932;9010;9011;10847;10848;11711;18164;29309;29310;33963;34780;42049;42050;45653;45654;47474;47475;48378;48870;48965;51109;51110;52142;52290;55554;56289;60811;60812;66325;66326;73841;73842;73843;73844;73845;75074;75075;75076;75929;75930;77097;77716;78096;83204;83205;83568;83679;83680;84052;84053;95248;98374;98375	8478;9622;9623;11622;11623;12544;19568;31555;31556;36624;37488;45445;45446;49341;49342;51301;51302;52310;52864;52966;55290;55291;55292;56422;56575;60072;60879;65861;65862;71889;71890;80073;80074;80075;80076;80077;80078;81467;81468;81469;82378;82379;83616;84263;84679;90297;90298;90681;90802;90803;91198;91199;103228;106646;106647	8478;9623;11622;12544;19568;31555;36624;37488;45446;49341;51302;52310;52864;52966;55290;56422;56575;60072;60879;65861;71890;80075;81468;82379;83616;84263;84679;90298;90681;90802;91199;103228;106647	1961000	2019000	1582000	2258400	1381400	1836800	2535700	570630	334160	668640	888270	804610	721540	465870	376080	20.9032	20.9452	20.5933	21.1069	20.3977	20.8088
60	A2AWA9;A2AWA9-2;A6H6A9-3;A2AWA9-3	A2AWA9;A2AWA9-2	12;8;2;2	12;8;2;2	11;7;2;2	Rab GTPase-activating protein 1	Rabgap1	sp|A2AWA9|RBGP1_MOUSE Rab GTPase-activating protein 1 OS=Mus musculus OX=10090 GN=Rabgap1 PE=1 SV=1;sp|A2AWA9-2|RBGP1_MOUSE Isoform 2 of Rab GTPase-activating protein 1 OS=Mus musculus OX=10090 GN=Rabgap1	12	12	11	120.8	1064	1064;809;370;366	0	22.571	294060000	11				60	5350;9955;10888;18943;23007;24380;25462;25781;26791;32067;38734;40141	True;True;True;True;True;True;True;True;True;True;True;True	5801;10752;11768;20481;24911;26391;27576;27926;29008;35120;42305;43836	12104;22592;24606;42870;51833;54595;54596;56819;57545;60012;73433;87912;90989	12978;24394;26542;46351;56093;59050;59051;61448;62234;65017;79643;95280;98587	12978;24394;26542;46351;56093;59051;61448;62234;65017;79643;95280;98587	215710	195670	146110	216200	139000	215550	396960	157980	110190	184010	242700	225710	208040	125370	96438	17.7187	17.5781	17.1567	17.722	17.0847	17.7177
61	A2AWL7;A2AWL7-3;A2AWL7-4	A2AWL7;A2AWL7-3	24;22;6	24;22;6	4;4;0	MAX gene-associated protein	Mga	sp|A2AWL7|MGAP_MOUSE MAX gene-associated protein OS=Mus musculus OX=10090 GN=Mga PE=2 SV=1;sp|A2AWL7-3|MGAP_MOUSE Isoform 3 of MAX gene-associated protein OS=Mus musculus OX=10090 GN=Mga	24	24	4	328.8	3003	3003;2924;671	0	52.611	1185200000	29				61	335;1228;2968;5785;10423;16753;17896;22257;23372;23585;23898;25284;29826;30590;32946;35378;37524;38463;40275;40663;40664;41736;41874;45608	True;True;True;True;True;True;True;True;True;True;True;True;True;True;True;True;True;True;True;True;True;True;True;True	355;1316;3242;6267;11275;18095;19339;24097;25297;25524;25862;27380;32666;33507;36079;38636;40975;42006;43982;44406;44407;45592;45741;49790	693;2677;6786;13123;13124;23688;37563;40509;50231;52590;53026;53654;56452;56453;67947;69917;69918;75592;75593;80483;85249;87330;91280;92216;92217;94752;94753;95037;102901	727;2865;7281;14066;14067;25562;40535;43786;54361;56897;57364;58029;61060;61061;73663;75833;75834;82023;82024;87260;92459;94671;98892;99922;99923;102700;102701;103005;111538	727;2865;7281;14066;25562;40535;43786;54361;56897;57364;58029;61060;73663;75833;82024;87260;92459;94671;98892;99922;99923;102700;103005;111538	347950	340190	253950	372470	180300	239650	359630	87131	63017	104550	125330	96521	85980	60770	32314	18.4085	18.376	17.9542	18.5068	17.46	17.8706
62	A2AWP8;A2AWP8-3;A2AWP8-2;A2AWP8-4;A2AWP8-5	A2AWP8;A2AWP8-3;A2AWP8-2;A2AWP8-4;A2AWP8-5	4;4;4;4;3	4;4;4;4;3	4;4;4;4;3	Rho guanine nucleotide exchange factor 10-like protein	Arhgef10l	sp|A2AWP8|ARGAL_MOUSE Rho guanine nucleotide exchange factor 10-like protein OS=Mus musculus OX=10090 GN=Arhgef10l PE=1 SV=1;sp|A2AWP8-3|ARGAL_MOUSE Isoform 3 of Rho guanine nucleotide exchange factor 10-like protein OS=Mus musculus OX=10090 GN=Arhgef10l;s	4	4	4	139.99	1280	1280;1236;1241;1275;988	0	6.732	115270000	5				62	15028;20528;22053;42220	True;True;True;True	16220;22246;23878;46122	33507;33508;46730;49799;95780	36131;36132;50498;53900;103808	36131;50498;53900;103808	78868	92798	80800	113790	58425	94363	171200	50009	24970	61825	77162	75310	70767	48084	30458	16.2672	16.5018	16.3021	16.796	15.8343	16.5259
65	A2BE28;A2BE28-2	A2BE28;A2BE28-2	15;15	15;15	15;15	Ribosomal biogenesis protein LAS1L	Las1l	sp|A2BE28|LAS1L_MOUSE Ribosomal biogenesis protein LAS1L OS=Mus musculus OX=10090 GN=Las1l PE=1 SV=1;sp|A2BE28-2|LAS1L_MOUSE Isoform 2 of Ribosomal biogenesis protein LAS1L OS=Mus musculus OX=10090 GN=Las1l	15	15	15	89.413	776	776;759	0	83.846	3352700000	29				65	1731;2681;4477;4478;7781;9677;13053;15124;17078;23579;23854;25884;35692;43133;44192	True;True;True;True;True;True;True;True;True;True;True;True;True;True;True	1862;2910;2911;4855;4856;8407;10443;14109;16347;18445;25518;25813;28055;38982;47147;48283	3897;3898;6175;6176;6177;10276;10277;17567;17568;21906;29040;29041;33763;33764;38334;38335;53013;53014;53015;53016;53543;53544;53545;57957;81136;81137;97715;97716;100000	4202;4203;6633;6634;6635;10996;10997;18927;18928;23634;31269;31270;36416;36417;41376;41377;57351;57352;57353;57354;57908;57909;57910;62704;87946;87947;105948;105949;108414	4202;6635;10996;10997;18927;23634;31269;36416;41376;57351;57910;62704;87946;105948;108414	544200	571250	439750	586800	350230	479580	626050	331850	277800	518290	547040	517340	422030	291280	163910	19.0538	19.1238	18.7463	19.1625	18.4179	18.8714
66	A2BH40;A2BH40-3	A2BH40;A2BH40-3	57;50	57;50	6;6	AT-rich interactive domain-containing protein 1A	Arid1a	sp|A2BH40|ARI1A_MOUSE AT-rich interactive domain-containing protein 1A OS=Mus musculus OX=10090 GN=Arid1a PE=1 SV=1;sp|A2BH40-3|ARI1A_MOUSE Isoform 3 of AT-rich interactive domain-containing protein 1A OS=Mus musculus OX=10090 GN=Arid1a	57	57	6	242.09	2283	2283;2066	0	323.31	33117000000	168				66	26;197;406;1471;2336;2678;2778;4997;5980;6054;8941;9363;9364;9937;10722;11881;12572;12595;13715;14192;15231;15360;16501;17248;18142;18167;18387;18923;19904;20497;21680;26224;26982;27278;28667;28670;28671;29643;29858;31299;32131;32132;33133;33830;33892;34323;35451;36228;36536;37392;37419;38412;39850;41221;43149;43324;45323	True;True;True;True;True;True;True;True;True;True;True;True;True;True;True;True;True;True;True;True;True;True;True;True;True;True;True;True;True;True;True;True;True;True;True;True;True;True;True;True;True;True;True;True;True;True;True;True;True;True;True;True;True;True;True;True;True	27;207;208;1573;2530;2907;3042;5419;6478;6558;9668;10105;10106;10724;10725;11592;12841;12842;13601;13625;14820;15327;15328;16462;16463;16596;17820;18630;19597;19622;19859;20460;21567;21568;21569;22211;22212;22213;23482;28403;28404;29211;29523;31360;31361;31364;31365;32465;32466;32711;34275;35193;35194;36275;37012;37075;37076;37516;38715;39554;39924;40842;40868;41945;41946;43525;43526;45012;47163;…	43;44;45;46;393;394;395;396;3230;3231;3232;5474;5475;6170;6171;6172;6403;11272;13540;13541;13542;13543;13544;13545;13546;13547;13677;13678;20169;20170;20171;21079;21080;21081;21082;21083;21084;21085;21086;22465;22466;22467;22468;22469;22470;24271;24272;26596;26597;26598;26599;26600;26601;26602;26603;28063;28108;30533;30534;30535;30536;31655;31656;33996;33997;34257;34258;36896;36897;38673;40991;41…	43;44;45;46;47;406;407;408;409;3478;3479;3480;3481;3482;5897;5898;6628;6629;6630;6871;12076;14520;14521;14522;14523;14524;14525;14526;14527;14528;14665;14666;14667;21760;21761;21762;21763;22748;22749;22750;22751;22752;22753;22754;22755;24241;24242;24243;24244;24245;24246;24247;24248;26185;26186;28667;28668;28669;28670;28671;28672;28673;28674;28675;28676;30230;30277;32916;32917;32918;32919;32920;3…	44;409;3478;5898;6630;6871;12076;14525;14667;21763;22748;22755;24241;26185;28672;30230;30277;32919;34153;36662;36932;39797;41737;44290;44345;44814;46313;48987;50454;53079;63433;65425;66096;70701;70705;70707;73246;73780;77549;79782;79789;82462;83879;84023;84876;87433;89237;90393;92178;92229;94526;97969;101379;105979;106298;110950	10833000	7484900	4432800	8960900	3275600	9085100	15543000	2755100	2253900	2634300	2977100	1904600	1110900	491730	246770	23.3689	22.8356	22.0798	23.0952	21.6433	23.1151
69	A2CG63;A2CG63-2	A2CG63;A2CG63-2	4;4	4;4	4;4	AT-rich interactive domain-containing protein 4B	Arid4b	sp|A2CG63|ARI4B_MOUSE AT-rich interactive domain-containing protein 4B OS=Mus musculus OX=10090 GN=Arid4b PE=1 SV=1;sp|A2CG63-2|ARI4B_MOUSE Isoform 2 of AT-rich interactive domain-containing protein 4B OS=Mus musculus OX=10090 GN=Arid4b	4	4	4	147.64	1314	1314;1227	0	7.4429	159840000	6				69	7142;24741;26508;42221	True;True;True;True	7734;26778;28705;46123	16251;55331;55332;59136;59137;95781	17501;59839;59840;63961;63962;103809	17501;59840;63962;103809	82251	81356	70444	89199	33118	49700	74702	22836	11508	24037	23904	15487	17632	5478.6	4961.1	16.3277	16.312	16.1042	16.4447	15.0153	15.601
70	A2RSJ4	A2RSJ4	9	9	9	UHRF1-binding protein 1-like	Uhrf1bp1l	sp|A2RSJ4|UH1BL_MOUSE UHRF1-binding protein 1-like OS=Mus musculus OX=10090 GN=Uhrf1bp1l PE=1 SV=2	9	9	9	161.94	1457	1457	0	16.563	218740000	11				70	7199;14397;19952;23237;28595;34556;35345;36215;36989	True;True;True;True;True;True;True;True;True	7792;15541;21619;25156;31274;37753;38601;39539;40409	16356;32214;45463;52349;65069;65070;78753;80415;80416;82267;84152	17609;34755;49136;56638;70517;70518;85396;87191;87192;89217;91300	17609;34755;49136;56638;70518;85396;87191;89217;91300	62510	72265	53751	71415	45712	72318	117430	43583	28778	54170	57200	58622	53212	41545	20658	15.9318	16.141	15.714	16.1239	15.4803	16.1421
72	A2RSY1-2;A2RSY1-3	A2RSY1-2;A2RSY1-3	23;19	23;19	1;1	KAT8 regulatory NSL complex subunit 3	Kansl3	sp|A2RSY1-2|KANL3_MOUSE Isoform 2 of KAT8 regulatory NSL complex subunit 3 OS=Mus musculus OX=10090 GN=Kansl3;sp|A2RSY1-3|KANL3_MOUSE Isoform 3 of KAT8 regulatory NSL complex subunit 3 OS=Mus musculus OX=10090 GN=Kansl3	23	23	1	93.278	877	877;778	0	139.94	3973500000	37				72	901;998;5536;6089;9400;9849;13672;14066;15818;19619;22349;25391;25489;28017;30522;30594;33307;34013;37320;38509;38782;38918;43824	True;True;True;True;True;True;True;True;True;True;True;True;True;True;True;True;True;True;True;True;True;True;True	954;1060;5999;6595;10144;10625;14773;14774;15193;17089;21254;24195;27500;27604;30499;33431;33511;33512;36461;37200;37201;40765;42052;42354;42496;47881	1964;2169;2170;12538;12539;13728;13729;21166;22265;30445;30446;30447;30448;31283;35320;35321;35322;44697;50381;50382;56681;56682;56867;63089;69686;69687;69926;69927;69928;69929;76338;77719;77720;77721;77722;84787;84788;87400;87986;87987;87988;88279;88280;99063	2086;2310;2311;13431;13432;14724;14725;22839;22840;24021;32824;32825;32826;32827;33726;38057;38058;38059;48322;54517;54518;61301;61302;61499;68328;75566;75567;75842;75843;75844;75845;82808;84266;84267;84268;84269;91972;91973;94743;95356;95357;95358;95669;95670;107366	2086;2311;13432;14724;22840;24021;32826;33726;38059;48322;54518;61302;61499;68328;75567;75843;82808;84269;91972;94743;95358;95669;107366	4100600	4163900	2615900	3993300	1365800	1957600	2741200	774900	541100	813270	987460	711360	531380	208870	110260	21.9674	21.9895	21.3189	21.9292	20.3813	20.9007
73	A2RSY6;A2RSY6-2;A2RSY6-3	A2RSY6;A2RSY6-2	8;8;3	8;8;3	7;7;3	TRMT1-like protein	Trmt1l	sp|A2RSY6|TRM1L_MOUSE TRMT1-like protein OS=Mus musculus OX=10090 GN=Trmt1l PE=1 SV=1;sp|A2RSY6-2|TRM1L_MOUSE Isoform 2 of TRMT1-like protein OS=Mus musculus OX=10090 GN=Trmt1l	8	8	7	80.86	728	728;671;285	0	13.269	897170000	9				73	15374;19857;21650;27524;38456;40279;43699;45184	True;True;True;True;True;True;True;True	16612;21518;29812;41999;43986;47748;49335	34285;34286;45223;61638;87318;91286;98814;102077;102078	36961;36962;48883;66748;94659;98898;107107;110661;110662	36961;48883;66748;94659;98898;107107;110661	689480	763920	552850	795100	431350	686180	1014300	356800	323990	489340	575290	566320	481940	438180	284810	19.3951	19.5431	19.0765	19.6008	18.7185	19.3882
74	A2RT67	A2RT67	2	2	2	DENN domain-containing protein 3	Dennd3	sp|A2RT67|DEND3_MOUSE DENN domain-containing protein 3 OS=Mus musculus OX=10090 GN=Dennd3 PE=1 SV=2	2	2	2	143.89	1274	1274	0.00054171	3.4394	23473000	2				74	5253;41662	True;True	5690;45517	11778;94608	12611;102546	12611;102546	117860	129490	111810	144510	95857	133450	210400	59595	49719	79054	95821	92286	84615	63435	38388	16.8467	16.9825	16.7707	17.1408	16.5486	17.0259
77	A3KGB4	A3KGB4	5	5	4	TBC1 domain family member 8B	Tbc1d8b	sp|A3KGB4|TBC8B_MOUSE TBC1 domain family member 8B OS=Mus musculus OX=10090 GN=Tbc1d8b PE=1 SV=1	5	5	4	127.89	1114	1114	0	9.5589	143430000	7				77	6994;23124;27412;28558;39555	True;True;True;True;True	7578;25039;29669;43192	15921;52153;52154;61314;61315;89772	17128;56434;56435;56436;66401;66402;97276	17128;56436;66401;97276	16392	17001	11576	22074	10383	16589	36473	13925	8673.2	15084	16509	17110	14290	11602	7828.1	14.0007	14.0533	13.4988	14.4301	13.3419	14.0179
83	A6H611	A6H611	2	2	2	Mitochondrial intermediate peptidase	Mipep	sp|A6H611|MIPEP_MOUSE Mitochondrial intermediate peptidase OS=Mus musculus OX=10090 GN=Mipep PE=1 SV=1	2	2	2	80.851	711	711	0.00053036	3.2046	31689000	3				83	25237;40875	True;True	27325;44633	56323;92665;92666	60919;100421;100422	60919;100421	40901	39990	35851	44041	22536	31453	42644	19008	17241	29116	31498	30400	26590	40232	22481	15.3198	15.2874	15.1297	15.4266	14.4599	14.9409
84	A6H619;A6H619-2	A6H619;A6H619-2	2;2	2;2	2;2	PHD and RING finger domain-containing protein 1	Phrf1	sp|A6H619|PHRF1_MOUSE PHD and RING finger domain-containing protein 1 OS=Mus musculus OX=10090 GN=Phrf1 PE=1 SV=2;sp|A6H619-2|PHRF1_MOUSE Isoform 2 of PHD and RING finger domain-containing protein 1 OS=Mus musculus OX=10090 GN=Phrf1	2	2	2	184.08	1682	1682;1523	0	19.762	31621000	3				84	2307;5248	True;True	2496;5685	5412;5413;11770	5832;5833;12603	5832;12603	1450.7	1604	0	2841.1	0	0	1144.9	0	819.94	0	1003.7	0	0	0	0	10.5025	10.6475		11.4722
85	A6H630;A6H630-4;A6H630-2;A6H630-3	A6H630;A6H630-4;A6H630-2	5;3;3;2	5;3;3;2	5;3;3;2	Protein-glutamate O-methyltransferase	Armt1	sp|A6H630|ARMT1_MOUSE Damage-control phosphatase ARMT1 OS=Mus musculus OX=10090 GN=Armt1 PE=1 SV=1;sp|A6H630-4|ARMT1_MOUSE Isoform 4 of Damage-control phosphatase ARMT1 OS=Mus musculus OX=10090 GN=Armt1;sp|A6H630-2|ARMT1_MOUSE Isoform 2 of Damage-control p	5	5	5	50.548	439	439;136;208;121	0	9.5867	146920000	8				85	1624;5394;6863;36077;45077	True;True;True;True;True	1743;5847;7441;39390;49217	3690;12172;12173;15698;81949;101865;101866	3973;13051;13052;16893;88844;110433;110434;110435	3973;13052;16893;88844;110434	49579	51271	38870	49546	35176	41285	70656	30368	23244	37435	42954	46195	43602	42132	28095	15.5974	15.6459	15.2464	15.5965	15.1023	15.3333
88	A6H8H2;A6H8H2-2	A6H8H2;A6H8H2-2	14;14	14;14	13;13	DENN domain-containing protein 4C	Dennd4c	sp|A6H8H2|DEN4C_MOUSE DENN domain-containing protein 4C OS=Mus musculus OX=10090 GN=Dennd4c PE=1 SV=1;sp|A6H8H2-2|DEN4C_MOUSE Isoform 2 of DENN domain-containing protein 4C OS=Mus musculus OX=10090 GN=Dennd4c	14	14	13	211.46	1906	1906;1955	0	22.816	577430000	14				88	2485;2942;7138;13186;21704;23901;28288;29160;30158;31925;34587;36449;37291;45624	True;True;True;True;True;True;True;True;True;True;True;True;True;True	2691;3215;7730;14249;23507;25865;31924;33054;34954;37785;39833;40735;49809	5753;5754;6738;16247;29318;49111;53658;66461;68992;73132;78794;83138;84738;102970	6186;6187;7230;17497;31564;53127;58033;72032;74811;79330;85439;90228;91921;111620	6187;7230;17497;31564;53127;58033;72032;74811;79330;85439;90228;91921;111620	236670	239190	188380	278230	166520	261610	412190	149220	121940	197670	246660	226920	190920	132170	93183	17.8525	17.8678	17.5233	18.0859	17.3453	17.9971
89	A6X919;A6X919-3;A6X919-2;P0CW70	A6X919	10;2;2;1	10;2;2;1	10;2;2;1	Probable C-mannosyltransferase DPY19L1	Dpy19l1	sp|A6X919|D19L1_MOUSE Probable C-mannosyltransferase DPY19L1 OS=Mus musculus OX=10090 GN=Dpy19l1 PE=1 SV=1	10	10	10	84.186	746	746;195;552;773	0	73.022	1652000000	21				89	1530;16757;19194;20493;26078;26569;26570;37298;38587;39838	True;True;True;True;True;True;True;True;True;True	1635;18099;20762;22207;28252;28774;28775;40743;42146;43512	3361;3362;3363;3364;3365;3366;3367;3368;3369;37568;43421;46678;58385;59569;59570;84750;87631;90385;90386;90387;90388	3622;3623;3624;3625;3626;3627;3628;3629;3630;40543;46932;50444;63178;64548;64549;91934;94990;97939;97940;97941;97942	3622;40543;46932;50444;63178;64548;64549;91934;94990;97940	20653	18720	19192	24810	12032	21458	23925	11770	9191.7	14402	14584	12366	10934	10138	5160.2	14.3341	14.1923	14.2282	14.5986	13.5546	14.3892
90	A8C756;A8C756-2;A8C756-3;A8C756-5;A8C756-4	A8C756	29;10;9;4;1	29;10;9;4;1	29;10;9;4;1	Thyroid adenoma-associated protein homolog	Thada	sp|A8C756|THADA_MOUSE Thyroid adenoma-associated protein homolog OS=Mus musculus OX=10090 GN=Thada PE=1 SV=1	29	29	29	217.29	1938	1938;668;500;362;347	0	149.73	1446300000	42				90	5018;7126;7307;9595;9728;12571;13269;13284;14316;15643;17825;18029;18690;21685;22165;23413;24277;24301;25761;26416;29973;31145;31261;32109;34365;37844;37845;43011;43071	True;True;True;True;True;True;True;True;True;True;True;True;True;True;True;True;True;True;True;True;True;True;True;True;True;True;True;True;True	5440;7716;7907;10359;10496;13600;14343;14360;15453;16904;19261;19480;20209;23487;23997;25341;26283;26308;27906;28607;32845;34110;34234;35170;37558;41318;41319;47017;47082	11300;16218;16583;16584;16585;21735;21736;22001;22002;28061;28062;29524;29525;29554;32035;34850;34851;40343;40344;40345;40761;42360;49078;50002;52685;52686;54391;54437;54438;57457;58960;58961;68455;71136;71434;73526;78354;78355;85983;85984;97509;97612;97613	12105;17466;17862;17863;17864;23456;23457;23736;23737;30228;30229;31788;31789;31819;34564;37558;37559;43607;43608;43609;44049;45807;53085;54119;57000;57001;58838;58888;58889;62128;63774;63775;74217;77122;77471;79743;84948;84949;93238;93239;105731;105837;105838	12105;17466;17864;23457;23737;30229;31788;31819;34564;37558;43608;44049;45807;53085;54119;57000;58838;58889;62128;63774;74217;77122;77471;79743;84948;93238;93239;105731;105838	629590	569380	395450	607930	370310	742420	1480000	603440	452420	528260	952120	764900	631400	485300	418890	19.2641	19.119	18.5931	19.2135	18.4984	19.5019
92	B1AQJ2	B1AQJ2	5	5	5	Ubiquitin carboxyl-terminal hydrolase 36	Usp36	sp|B1AQJ2|UBP36_MOUSE Ubiquitin carboxyl-terminal hydrolase 36 OS=Mus musculus OX=10090 GN=Usp36 PE=1 SV=1	5	5	5	119.91	1098	1098	0	10.932	131940000	5				92	210;11966;42404;43425;45871	True;True;True;True;True	221;12937;46320;47450;50067	421;26770;96171;98224;103438	435;28855;104245;106486;112114	435;28855;104245;106486;112114	57978	57993	44919	63441	47910	61344	87413	27147	23140	42818	51713	44030	39827	36190	16514	15.8232	15.8236	15.455	15.9531	15.548	15.9046
93	B1ARD6	B1ARD6	24	24	21		Slfn9	sp|B1ARD6|SLFN9_MOUSE Schlafen family member 9 OS=Mus musculus OX=10090 GN=Slfn9 PE=2 SV=1	24	24	21	103.99	910	910	0	68.963	4463000000	38				93	4536;5131;6638;8234;9506;12658;16376;16512;17705;19179;20078;27716;27717;27800;28971;30994;32287;35117;35950;38027;38092;38093;38515;44624	True;True;True;True;True;True;True;True;True;True;True;True;True;True;True;True;True;True;True;True;True;True;True;True	4916;5560;7207;8903;10264;13693;17689;17831;19124;20742;21755;30079;30080;30201;31721;33946;35356;38351;39257;41516;41593;41594;42058;48736	10374;11528;11529;15229;15230;15231;18646;21525;21526;21527;28235;36615;36616;36952;36953;39894;43380;45716;45717;62224;62225;62459;66028;70802;70803;70804;73859;79848;81692;81693;86349;86350;86351;86352;86517;86518;86519;87409;100799	11102;12355;12356;16396;16397;16398;20126;23237;23238;23239;23240;30409;39486;39487;39856;39857;43096;46889;49409;49410;67407;67408;67653;71571;76760;76761;76762;80093;86572;88565;88566;93628;93629;93630;93631;93810;93811;93812;94752;109259	11102;12356;16397;20126;23240;30409;39486;39857;43096;46889;49409;67407;67653;71571;76762;80093;86572;88565;93630;93810;93812;94752;109259	2164100	2213700	1705700	2352100	1666100	2336000	4313600	1671200	1138100	2090700	2420300	2517800	2252300	1849500	1204700	21.0453	21.078	20.7019	21.1655	20.668	21.1556
95	B1AUR6;B1AUR6-2	B1AUR6;B1AUR6-2	8;8	8;8	8;8	Protein MMS22-like	Mms22l	sp|B1AUR6|MMS22_MOUSE Protein MMS22-like OS=Mus musculus OX=10090 GN=Mms22l PE=1 SV=1;sp|B1AUR6-2|MMS22_MOUSE Isoform 2 of Protein MMS22-like OS=Mus musculus OX=10090 GN=Mms22l	8	8	8	140.58	1238	1238;963	0	21.673	390140000	13				95	10521;24543;24869;29185;35963;37465;37817;39517	True;True;True;True;True;True;True;True	11383;26565;26916;31953;39272;40915;41288;43150	23919;54920;54921;55589;55590;66532;81724;81725;85127;85929;89683	25811;59403;59404;60110;60111;72110;88599;88600;92328;93177;93178;93179;97182	25811;59403;60110;72110;88600;92328;93179;97182	487980	540350	434350	637740	345370	506830	847610	296450	177970	347730	464150	416640	370110	217780	152210	18.8965	19.0435	18.7285	19.2826	18.3978	18.9511
97	B1AVY7	B1AVY7	6	6	6	Kinesin-like protein KIF16B	Kif16b	sp|B1AVY7|KI16B_MOUSE Kinesin-like protein KIF16B OS=Mus musculus OX=10090 GN=Kif16b PE=1 SV=1	6	6	6	150.06	1312	1312	0	8.605	399510000	6				97	598;3289;6953;19860;23806;39370	True;True;True;True;True;True	629;3580;7536;21521;25763;42986	1260;7474;15856;45229;53465;89348	1331;7996;17060;48889;57828;96803	1331;7996;17060;48889;57828;96803	96532	105600	90892	123660	60780	105690	139050	46210	38661	75990	74283	68857	59401	49912	25426	16.5587	16.6883	16.4719	16.916	15.8913	16.6895
98	B1AWL2	B1AWL2	38	38	38		Zfp462	sp|B1AWL2|ZN462_MOUSE Zinc finger protein 462 OS=Mus musculus OX=10090 GN=Znf462 PE=1 SV=1	38	38	38	282.71	2495	2495	0	92.02	3216000000	47				98	77;1232;1592;1703;2569;4899;5222;5304;8019;9016;10001;10734;11509;11634;11760;13249;14096;14585;15626;16238;16617;16630;16826;16906;17252;17488;20220;22323;29275;29449;34347;36055;36109;36653;37947;37982;44057;44713	True;True;True;True;True;True;True;True;True;True;True;True;True;True;True;True;True;True;True;True;True;True;True;True;True;True;True;True;True;True;True;True;True;True;True;True;True;True	81;1320;1708;1833;2780;5315;5658;5743;8661;9745;10812;11605;12442;12576;12714;14322;15223;15749;16887;17541;17946;17961;18173;18263;18634;18892;21914;24168;32046;32248;37541;39367;39424;40048;41432;41468;48140;48827	151;2683;3620;3852;5905;5906;11122;11709;11865;18067;20314;20315;22696;22697;24292;25891;26108;26362;29477;29478;31475;32637;34825;36293;37213;37230;37729;37730;38012;38013;38679;39394;46081;50340;66707;67185;78325;81898;82026;83511;86195;86196;86272;99643;100956	155;2871;3901;4151;6344;6345;11916;12542;12711;19467;21914;21915;24504;24505;26207;27930;28153;28416;31736;31737;31738;33955;35210;37533;39131;40147;40164;40725;40726;41026;41027;41028;41744;42550;49807;54476;72292;72843;84918;88788;88925;90623;93463;93464;93542;108028;109423	155;2871;3901;4151;6345;11916;12542;12711;19467;21914;24505;26207;27930;28153;28416;31737;33955;35210;37533;39131;40147;40164;40725;41028;41744;42550;49807;54476;72292;72843;84918;88788;88925;90623;93464;93542;108028;109423	238170	241750	203190	274190	182080	237270	316260	45376	19870	55827	54365	57100	35914	15908	11285	17.8616	17.8832	17.6325	18.0648	17.4742	17.8562
99	B1AY13;B1AY13-2	B1AY13	17;2	17;2	17;2	Ubiquitin carboxyl-terminal hydrolase 24	Usp24	sp|B1AY13|UBP24_MOUSE Ubiquitin carboxyl-terminal hydrolase 24 OS=Mus musculus OX=10090 GN=Usp24 PE=1 SV=1	17	17	17	294	2617	2617;418	0	84.033	754920000	25				99	4957;9657;11731;11903;12347;21971;22767;23888;25078;26237;29941;31690;35590;36652;41105;44221;45951	True;True;True;True;True;True;True;True;True;True;True;True;True;True;True;True;True	5376;10422;12683;12869;13343;23787;24650;25851;27148;28417;32806;34700;38864;40047;44886;48314;50152	11213;21854;26306;26649;26650;27523;49604;49605;49606;51329;53632;53633;55995;58658;68393;72540;80891;83510;93286;100061;103604;103605;103606;103607	12016;23579;28359;28722;28723;29643;53666;53667;53668;55530;58005;58006;60540;63459;74149;78695;87684;90622;101109;108476;112293;112294;112295;112296;112297	12016;23579;28359;28722;29643;53667;55530;58006;60540;63459;74149;78695;87684;90622;101109;108476;112294	242590	244480	185050	273730	168670	268340	481010	177270	137930	204870	276430	268600	233040	176870	117960	17.8882	17.8994	17.4976	18.0624	17.3638	18.0337
100	B1AYB6	B1AYB6	7	7	7	Methyl-CpG-binding domain protein 5	Mbd5	sp|B1AYB6|MBD5_MOUSE Methyl-CpG-binding domain protein 5 OS=Mus musculus OX=10090 GN=Mbd5 PE=2 SV=1	7	7	7	160.29	1498	1498	0	10.484	360290000	11				100	606;3187;30367;34658;38173;39687;41655	True;True;True;True;True;True;True	638;3470;33263;37858;41682;43348;45509	1274;7233;7234;7235;69335;78930;78931;78932;86685;90079;94596	1346;7745;7746;7747;75187;85585;85586;85587;93989;97607;102534	1346;7746;75187;85585;93989;97607;102534	469160	456970	380230	536710	226040	260510	417980	77570	32325	69228	91586	55647	64069	16052	5913.7	18.8397	18.8017	18.5365	19.0338	17.7862	17.991
101	B1AZI6	B1AZI6	28	28	28	THO complex subunit 2	Thoc2	sp|B1AZI6|THOC2_MOUSE THO complex subunit 2 OS=Mus musculus OX=10090 GN=Thoc2 PE=1 SV=1	28	28	28	182.77	1594	1594	0	237.58	2127700000	31				101	14;900;1706;3848;3849;4968;5534;7020;8426;9289;13017;13174;15211;15801;22682;28907;29033;31986;32653;32916;35434;37345;38740;39827;39891;41689;42571;44861	True;True;True;True;True;True;True;True;True;True;True;True;True;True;True;True;True;True;True;True;True;True;True;True;True;True;True;True	15;953;1836;4174;4175;5388;5996;7606;9117;10028;14071;14237;16442;17072;24555;31649;31785;35026;35754;36047;38697;40792;42311;43500;43568;45545;46504;48984	26;27;1963;3856;8701;8702;11229;12534;15970;19100;20923;28972;29301;33943;35288;51119;51120;65867;66150;73278;73279;74747;75545;75546;80607;80608;84850;87921;90367;90498;94652;94653;96530;101233	26;27;2085;4155;9288;9289;12032;13427;17179;20622;22584;31195;31547;36604;38024;55301;55302;71402;71706;79480;79481;81112;81975;81976;87388;87389;92035;95289;97921;98059;102593;102594;102595;104619;109712	26;2085;4155;9288;9289;12032;13427;17179;20622;22584;31195;31547;36604;38024;55301;71402;71706;79480;81112;81975;87389;92035;95289;97921;98059;102593;104619;109712	29282	31182	19118	39012	18473	26004	42672	14631	12651	17924	25174	22011	12684	24875	11232	14.8377	14.9284	14.2226	15.2516	14.1731	14.6664
103	B2RQC6;B2RQC6-2;Q8C196	B2RQC6;B2RQC6-2	80;76;4	80;76;4	80;76;4	CAD protein;Glutamine-dependent carbamoyl-phosphate synthase;Aspartate carbamoyltransferase;Dihydroorotase	Cad	sp|B2RQC6|PYR1_MOUSE CAD protein OS=Mus musculus OX=10090 GN=Cad PE=1 SV=1;sp|B2RQC6-2|PYR1_MOUSE Isoform 2 of CAD protein OS=Mus musculus OX=10090 GN=Cad	80	80	80	243.24	2225	2225;2154;1500	0	323.31	59502000000	194				103	154;308;1922;2699;2933;3133;3134;3427;3428;3862;4740;4818;6774;7526;8221;8231;8245;8818;8924;9807;10205;10325;13818;13837;14325;14509;15399;15966;15967;16011;17267;17877;17926;18704;20235;21872;21903;21980;22064;22197;22477;22478;23314;23442;23718;24394;26000;26043;26235;26360;27440;28366;28439;29036;29909;30312;30472;30812;30872;31305;33598;34186;34913;35031;35102;37091;39090;39374;40527;41491;4…	True;True;True;True;True;True;True;True;True;True;True;True;True;True;True;True;True;True;True;True;True;True;True;True;True;True;True;True;True;True;True;True;True;True;True;True;True;True;True;True;True;True;True;True;True;True;True;True;True;True;True;True;True;True;True;True;True;True;True;True;True;True;True;True;True;True;True;True;True;True;True;True;True;True;True;True;True;True;True;True	161;322;2065;2935;3205;3414;3415;3725;3726;4189;5140;5220;7351;7352;8139;8884;8885;8886;8899;8915;9535;9648;10580;11037;11166;14932;14951;15465;15666;16638;17250;17251;17301;17302;18650;19319;19369;20225;20226;21930;23687;23718;23796;23889;24031;24333;24334;25238;25372;25665;26409;28174;28217;28415;28549;29700;29701;30980;30981;31092;31093;31094;31788;32765;33212;33377;33378;33749;33750;33811;342…	311;312;313;630;631;632;4280;6213;6715;6716;7115;7116;7117;7768;7769;7770;7771;8740;8741;10834;10964;10965;15493;15494;15495;15496;17056;17057;17058;17059;17060;18616;18617;18618;18635;18678;19866;19867;19868;19869;20113;20114;20115;20116;22177;22178;22179;22180;23102;23477;23478;23479;23480;23481;30763;30800;30801;30802;30803;32064;32457;32458;34344;34345;34346;34347;35678;35679;35680;35822;3582…	319;320;321;651;652;653;4605;6671;7205;7206;7622;7623;7624;8297;8298;8299;8300;9330;9331;11608;11748;11749;11750;16675;16676;16677;16678;18391;18392;18393;18394;18395;20093;20094;20095;20114;20161;21436;21437;21438;21439;21440;21701;21702;21703;21704;23929;23930;23931;23932;24932;25334;25335;25336;25337;25338;33170;33207;33208;33209;33210;33211;34596;35014;35015;37026;37027;37028;37029;38455;3845…	319;652;4605;6671;7205;7622;7624;8297;8299;9331;11608;11750;16677;18392;20094;20114;20161;21438;21702;23930;24932;25336;33170;33211;34596;35015;37029;38455;38456;38625;41772;43754;43826;45839;49836;53498;53550;53689;53912;54205;54823;54824;56783;57056;57630;59093;63044;63112;63455;63680;66449;69489;69698;71712;73885;75108;75464;76318;76432;77563;83483;84629;86148;86412;86540;91506;96240;96812;996…	9537700	9620900	7388100	10117000	7588100	10766000	19242000	7856200	6147900	11825000	12251000	15475000	13901000	10181000	7961800	23.1852	23.1977	22.8168	23.2703	22.8553	23.36
104	B2RQE8	B2RQE8	2	2	2	Rho GTPase-activating protein 42	Arhgap42	sp|B2RQE8|RHG42_MOUSE Rho GTPase-activating protein 42 OS=Mus musculus OX=10090 GN=Arhgap42 PE=1 SV=1	2	2	2	94.635	841	841	0.00078003	2.9583	10499000	3				104	9980;24036	True;True	10781;26015	22633;22634;53928	24437;24438;58341	24437;58341	112650	113360	93834	134930	71889	101620	147800	78102	69299	106300	115200	94603	89188	87184	52855	16.7815	16.7906	16.5178	17.0419	16.1335	16.6328
106	B2RR83	B2RR83	4	4	3	Probable ATP-dependent RNA helicase YTHDC2	Ythdc2	sp|B2RR83|YTDC2_MOUSE 3-5 RNA helicase YTHDC2 OS=Mus musculus OX=10090 GN=Ythdc2 PE=1 SV=1	4	4	3	161.09	1445	1445	0	9.2896	280920000	4				106	5680;9281;18950;21682	True;True;True;True	6156;20489;23484	12930;12931;42888;49075	13856;13857;46370;53082	13857;46370;53082	60700	55235	46401	60820	36200	50093	79357	25269	23252	32594	45382	30268	29489	17939	9205	15.8894	15.7533	15.5019	15.8923	15.1437	15.6123
108	B2RRE7	B2RRE7	11	11	11	OTU domain-containing protein 4	Otud4	sp|B2RRE7|OTUD4_MOUSE OTU domain-containing protein 4 OS=Mus musculus OX=10090 GN=Otud4 PE=1 SV=1	11	11	11	123.05	1107	1107	0	27.887	1165600000	17				108	7018;14333;24995;25722;27598;30048;31228;32083;38138;41412;41500	True;True;True;True;True;True;True;True;True;True;True	7604;15473;27049;27868;29909;32932;34200;35142;41640;45236;45336	15967;15968;32072;55827;55828;57391;61805;68649;71388;73469;86622;94041;94219;94220;94221;94222;94223	17176;17177;34605;60361;60362;62059;66922;74425;77423;79681;79682;93919;101942;102136;102137;102138;102139;102140	17177;34605;60362;62059;66922;74425;77423;79682;93919;101942;102138	18564	23528	14376	25515	18156	22158	30864	9470.2	5418.3	12972	11495	14821	11579	8023.4	3232.4	14.1802	14.5221	13.8114	14.6391	14.1482	14.4355
109	B2RRF6	B2RRF6	5	5	5	Zinc finger protein 518A	Znf518a	sp|B2RRF6|Z518A_MOUSE Zinc finger protein 518A OS=Mus musculus OX=10090 GN=Znf518a PE=2 SV=1	5	5	5	165.6	1478	1478	0	8.6582	107340000	7				109	4335;18005;19285;38115;40252	True;True;True;True;True	4692;19454;20887;41616;43955	9968;40718;40719;43793;86564;86565;91216	10665;44005;44006;47321;93860;93861;98826	10665;44006;47321;93860;98826	246110	283020	204860	313220	145190	200530	291080	76341	53733	91648	117340	101370	86754	91296	52810	17.9089	18.1105	17.6443	18.2568	17.1476	17.6135
111	B2RS91	B2RS91	2	2	2	RNA polymerase I-specific transcription initiation factor RRN3	Rrn3	sp|B2RS91|RRN3_MOUSE RNA polymerase I-specific transcription initiation factor RRN3 OS=Mus musculus OX=10090 GN=Rrn3 PE=1 SV=1	2	2	2	74.517	656	656	0.0012716	2.7426	18329000	3				111	9001;11935	True;True	9730;12901	20286;20287;26714	21886;21887;28794	21886;28794	49546	47697	35652	45524	38422	67079	125940	46151	38554	52122	81028	69597	56699	37020	32554	15.5965	15.5416	15.1217	15.4743	15.2296	16.0336
113	B2RWS6;REV__Q9D495	B2RWS6	9;1	9;1	4;1	Histone acetyltransferase p300	Ep300	sp|B2RWS6|EP300_MOUSE Histone acetyltransferase p300 OS=Mus musculus OX=10090 GN=Ep300 PE=1 SV=2	9	9	4	263.3	2412	2412;329	0	76.791	279480000	18				113	18260;23539;24045;27045;31562;32248;32423;34583;43962	True;True;True;True;True;True;True;True;True	19721;25476;26025;29276;34561;35317;35499;37781;48034	41221;52934;52935;53944;60551;72166;73797;73798;73799;74103;74104;74105;74106;74107;74108;74109;74110;78789;99426	44531;57263;57264;58357;65582;78261;80029;80030;80031;80348;80349;80350;80351;80352;80353;80354;80355;85434;107793	44531;57263;58357;65582;78261;80029;80354;85434;107793	85020	84153	63868	89411	33332	27410	49846	9079.8	5636.7	12737	14211	11675	10220	6761.2	3196.2	16.3755	16.3607	15.9628	16.4482	15.0246	14.7424
115	B2RXS4	B2RXS4	8	8	8	Plexin-B2	Plxnb2	sp|B2RXS4|PLXB2_MOUSE Plexin-B2 OS=Mus musculus OX=10090 GN=Plxnb2 PE=1 SV=1	8	8	8	206.23	1842	1842	0	23.749	318740000	10				115	2725;16586;25865;34071;41903;44267;44980;46022	True;True;True;True;True;True;True;True	2976;17913;28028;37260;45774;48362;49110;50227	6277;37129;57884;77845;95099;100148;101673;101674;103750;103751	6741;40055;62613;84412;103067;108567;110230;110231;112454;112455	6741;40055;62613;84412;103067;108567;110231;112455	229360	234330	187380	243020	161810	223800	317140	111880	93618	152710	167570	175980	147200	163990	97131	17.8073	17.8382	17.5156	17.8907	17.3039	17.7719
116	B2RY04	B2RY04	16	14	14	Dedicator of cytokinesis protein 5	Dock5	sp|B2RY04|DOCK5_MOUSE Dedicator of cytokinesis protein 5 OS=Mus musculus OX=10090 GN=Dock5 PE=1 SV=2	16	14	14	214.43	1868	1868	0	33.812	316980000	18				116	1156;1601;1789;1837;2242;9110;9324;12151;14431;24658;24763;24935;28816;38000;41587;45443	True;False;True;True;True;True;True;True;True;True;True;False;True;True;True;True	1231;1717;1924;1975;2427;9842;10064;13136;15577;26685;26800;26986;31516;41488;45433;49607	2521;3631;4016;4115;5213;20485;20992;27130;32296;55135;55369;55717;55718;65550;65551;86311;94451;94452;102567;102568	2700;3912;4325;4431;5608;22091;22092;22658;29231;34845;59638;59879;60246;60247;71033;71034;93585;102385;102386;111179;111180	2700;3912;4325;4431;5608;22091;22658;29231;34845;59638;59879;60246;71033;93585;102385;111180	219040	226600	164350	233380	165850	256950	432240	152320	116930	186480	224940	215010	194560	148230	99386	17.7408	17.7898	17.3264	17.8323	17.3395	17.9711
117	B2RY56	B2RY56	26	26	26	RNA-binding protein 25	Rbm25	sp|B2RY56|RBM25_MOUSE RNA-binding protein 25 OS=Mus musculus OX=10090 GN=Rbm25 PE=1 SV=2	26	26	26	99.551	838	838	0	323.31	21777000000	60				117	3189;7580;8057;8386;9200;10056;16109;16110;20490;20597;21230;21281;23355;23356;24171;24287;24588;24589;24626;24627;25495;25537;27030;33427;39189;43168	True;True;True;True;True;True;True;True;True;True;True;True;True;True;True;True;True;True;True;True;True;True;True;True;True;True	3473;8194;8702;9076;9936;10880;17403;17404;22201;22202;22317;22999;23052;25280;25281;26162;26294;26612;26613;26652;26653;27610;27658;29260;36586;42796;47183	7238;7239;17160;18135;18136;18137;19024;19025;20777;22810;36038;36039;36040;36041;36042;46627;46628;46629;46630;46857;48177;48178;48264;48265;48266;52564;52565;52566;52567;52568;52569;54201;54202;54203;54412;54413;54414;54415;55010;55011;55012;55078;55079;55080;55081;55082;56876;56877;56979;56980;56981;60519;60520;60521;76590;76591;88997;88998;97782	7750;7751;18500;19538;19539;19540;20542;20543;22421;24623;38860;38861;38862;38863;38864;50387;50388;50389;50390;50391;50392;50635;52089;52090;52178;52179;52180;56870;56871;56872;56873;56874;56875;58627;58628;58629;58630;58860;58861;58862;58863;58864;58865;58866;59505;59506;59507;59575;59576;59577;59578;59579;61509;61510;61617;61618;61619;61620;65549;65550;65551;83073;83074;83075;96436;96437;106018	7751;18500;19539;20542;22421;24623;38861;38864;50392;50635;52090;52178;56873;56875;58629;58863;59506;59507;59576;59579;61509;61620;65550;83073;96436;106018	8708300	9774700	6869800	9274000	2132200	2803200	4193000	3140900	2414400	3972800	2578600	2398700	1512900	794330	567620	23.054	23.2206	22.7118	23.1448	21.0239	21.4186
120	B8ZXI1-2;B8ZXI1	B8ZXI1-2;B8ZXI1	2;2	2;2	2;2	Queuine tRNA-ribosyltransferase subunit QTRTD1	Qtrtd1	sp|B8ZXI1-2|QTRT2_MOUSE Isoform 2 of Queuine tRNA-ribosyltransferase accessory subunit 2 OS=Mus musculus OX=10090 GN=Qtrt2;sp|B8ZXI1|QTRT2_MOUSE Queuine tRNA-ribosyltransferase accessory subunit 2 OS=Mus musculus OX=10090 GN=Qtrt2 PE=1 SV=2	2	2	2	38.344	344	344;415	0	12.348	154500000	5				120	16153;33941	True;True	17448;37127	36130;36131;77578;77579	38957;38958;84119;84120;84121	38957;84120	45836	26706	31523	33351	37486	28261	56326	34901	42032	46348	47262	112130	53087	81805	36792	15.4842	14.7049	14.9441	15.0254	15.1941	14.7865
122	B9EJ86;Q9ER64	B9EJ86	14;2	14;2	14;2	Oxysterol-binding protein	Osbpl8	sp|B9EJ86|OSBL8_MOUSE Oxysterol-binding protein-related protein 8 OS=Mus musculus OX=10090 GN=Osbpl8 PE=1 SV=1	14	14	14	101.27	889	889;874	0	87.884	878330000	20				122	2804;5188;6374;7031;12765;13154;13705;14400;21488;27348;32817;38922;44017;44697	True;True;True;True;True;True;True;True;True;True;True;True;True;True	3072;5622;6904;7617;13805;14216;14810;15544;23287;29598;35934;42500;48094;48810	6485;6486;11644;11645;14401;15990;28425;29261;30518;30519;30520;32218;48731;61160;75272;88285;99556;99557;100928	6962;6963;12474;12475;15436;17200;30609;31506;32900;32901;32902;32903;34760;52708;66230;81677;95675;107933;107934;109395	6963;12475;15436;17200;30609;31506;32901;34760;52708;66230;81677;95675;107933;109395	453050	442450	336120	467460	276110	359760	515240	171770	133250	257770	257570	249160	191870	200660	117850	18.7893	18.7552	18.3586	18.8345	18.0749	18.4567
123	B9EJR8	B9EJR8	4	4	4	Dynein assembly factor 5, axonemal	Dnaaf5	sp|B9EJR8|DAAF5_MOUSE Dynein assembly factor 5, axonemal OS=Mus musculus OX=10090 GN=Dnaaf5 PE=1 SV=1	4	4	4	93.85	853	853	0	37.601	65096000	4				123	279;26679;33010;39383	True;True;True;True	291;28889;36148;42999	573;59800;75767;89368	593;64797;82207;96828	593;64797;82207;96828	18596	17768	15422	21041	14243	18222	30887	12418	6343.8	14717	17724	20200	17758	13570	7931.6	14.1827	14.117	13.9127	14.3609	13.798	14.1534
125	C0HKE9;Q8CGP5;C0HKE2;C0HKE3;C0HKE4;C0HKE5;C0HKE6;C0HKE7;C0HKE1;C0HKE8;Q8CGP6;Q8BFU2;Q8CGP7;Q64523;Q8R1M2;Q6GSS7;P27661;Q64522;Q3THW5;P0C0S6	C0HKE9;Q8CGP5;C0HKE2;C0HKE3;C0HKE4;C0HKE5;C0HKE6;C0HKE7;C0HKE1;C0HKE8;Q8CGP6;Q8BFU2;Q8CGP7;Q64523;Q8R1M2;Q6GSS7;P27661;Q64522;Q3THW5;P0C0S6	4;4;4;4;4;4;4;4;4;4;4;4;4;4;4;4;3;2;2;2	4;4;4;4;4;4;4;4;4;4;4;4;4;4;4;4;3;2;2;2	4;4;4;4;4;4;4;4;4;4;4;4;4;4;4;4;3;2;2;2	Histone H2A type 1-F;Histone H2A type 1-H;Histone H2A type 3;Histone H2A type 1-K;Histone H2A type 2-C;Histone H2A.J;Histone H2A type 2-A;Histone H2AX;Histone H2A type 2-B;Histone H2A.V;Histone H2A.Z	Hist1h2af;Hist1h2ah;Hist3h2a;Hist1h2ak;Hist2h2ac;H2afj;Hist2h2aa1;H2afx;Hist2h2ab;H2afv;H2afz	sp|C0HKE9|H2A1P_MOUSE Histone H2A type 1-P OS=Mus musculus OX=10090 GN=Hist1h2ap PE=1 SV=1;sp|Q8CGP5|H2A1F_MOUSE Histone H2A type 1-F OS=Mus musculus OX=10090 GN=Hist1h2af PE=1 SV=3;sp|C0HKE2|H2A1C_MOUSE Histone H2A type 1-C OS=Mus musculus OX=10090 GN=H2a	4	4	4	14.135	130	130;130;130;130;130;130;130;130;130;130;128;130;130;129;129;130;143;130;128;128	0	6.7593	1672200000	9				125	1426;17114;28650;43689	True;True;True;True	1526;18484;31340;47736	3147;38400;38401;65208;98788;98789;98790;98791	3391;41447;41448;41449;70664;107080;107081;107082;107083	3391;41448;70664;107082	210960	286190	153260	274540	167410	282380	351300	101450	287790	106890	224800	144790	129830	247150	68324	17.6866	18.1266	17.2256	18.0667	17.353	18.1073
209	D2EAC2;D2EAC2-2	D2EAC2;D2EAC2-2	14;14	14;14	14;14	Zinc finger BED domain-containing protein 6	Zbed6	sp|D2EAC2|ZBED6_MOUSE Zinc finger BED domain-containing protein 6 OS=Mus musculus OX=10090 GN=Zbed6 PE=1 SV=1;sp|D2EAC2-2|ZBED6_MOUSE Isoform 2 of Zinc finger BED domain-containing protein 6 OS=Mus musculus OX=10090 GN=Zbed6	14	14	14	109.15	980	980;934	0	113.55	974290000	19				209	4339;4365;6219;12393;14563;15604;16585;18268;23666;25472;28363;31397;37250;45754	True;True;True;True;True;True;True;True;True;True;True;True;True;True	4696;4730;6731;13390;15725;16865;17912;19730;25610;27587;30976;34379;40685;49943	9977;10039;14076;27609;27610;32594;34776;37128;41246;53158;53159;53160;56836;56837;64137;71815;84659;103184	10675;10745;15096;29731;29732;35167;37484;40054;44556;57500;57501;57502;61465;61466;61467;69482;77890;91837;111839	10675;10745;15096;29731;35167;37484;40054;44556;57501;61467;69482;77890;91837;111839	521480	556560	415990	570650	550200	704610	1023000	194220	133550	236140	331280	267060	223260	102150	50938	18.9923	19.0862	18.6662	19.1222	19.0696	19.4265
211	D3YXK1	D3YXK1	6	6	6	Atherin	Samd1	sp|D3YXK1|SAMD1_MOUSE Atherin OS=Mus musculus OX=10090 GN=Samd1 PE=1 SV=1	6	6	6	54.532	519	519	0	9.1496	215130000	6				211	14171;15611;32928;33248;38494;43175	True;True;True;True;True;True	15306;16872;36059;36398;42037;47190	31606;34790;75559;76231;87372;97790	34094;37498;81989;82697;94714;106027	34094;37498;81989;82697;94714;106027	197190	191960	169120	221320	100070	149330	209930	79360	71830	121580	136570	129050	98752	98208	61347	17.5892	17.5504	17.3677	17.7558	16.6107	17.1881
213	D3YYU8;D3YYU8-2	D3YYU8	12;3	12;3	12;3	Obscurin-like protein 1	Obsl1	sp|D3YYU8|OBSL1_MOUSE Obscurin-like protein 1 OS=Mus musculus OX=10090 GN=Obsl1 PE=1 SV=1	12	12	12	197.93	1804	1804;526	0	36.324	797450000	17				213	1515;5037;5603;5604;5681;6828;8777;14065;14198;25356;40447;44087	True;True;True;True;True;True;True;True;True;True;True;True	1619;5459;6073;6074;6157;7406;9487;15192;15334;27459;44168;48172	3336;11328;12784;12785;12932;15619;19774;31282;31663;31664;56609;91747;99757;99758	3590;12136;13706;13707;13708;13858;16807;21338;21339;33725;34160;34161;61225;99423;108150;108151;108152	3590;12136;13706;13708;13858;16807;21339;33725;34161;61225;99423;108150	6548.2	4496.1	4214.9	5608.4	4063.2	7200.3	8976.4	3328.8	1929.3	3844.4	6450.3	4651.7	4735.6	4621.4	2175.5	12.6769	12.1345	12.0413	12.4534	11.9884	12.8138
214	D3YZG8	D3YZG8	2	2	2	Probable bifunctional methylenetetrahydrofolate dehydrogenase/cyclohydrolase 2;NAD-dependent methylenetetrahydrofolate dehydrogenase;Methenyltetrahydrofolate cyclohydrolase	Mthfd2l	sp|D3YZG8|MTD2L_MOUSE Probable bifunctional methylenetetrahydrofolate dehydrogenase/cyclohydrolase 2 OS=Mus musculus OX=10090 GN=Mthfd2l PE=3 SV=1	2	2	2	36.438	338	338	0.0060634	1.876	69105000	2				214	1389;43413	True;True	1485;47438	3055;98199	3291;106460	3291;106460	55161	51135	45936	58835	32284	40846	59584	23651	23948	34222	38543	35649	29371	37827	22328	15.7514	15.642	15.4873	15.8444	14.9785	15.3179
215	D3YZP9	D3YZP9	5	5	5	Coiled-coil domain-containing protein 6	Ccdc6	sp|D3YZP9|CCDC6_MOUSE Coiled-coil domain-containing protein 6 OS=Mus musculus OX=10090 GN=Ccdc6 PE=1 SV=1	5	5	5	52.938	469	469	0	16.579	191730000	7				215	387;1024;10872;17975;27483	True;True;True;True;True	412;1087;11751;19423;29758	804;2242;24564;40668;40669;40670;61490	844;2392;26494;43951;43952;43953;66585	844;2392;26494;43953;66585	20296	19666	16541	25745	10208	15710	22123	10381	7151.3	11848	17703	18229	14358	15276	9084.5	14.3089	14.2634	14.0138	14.652	13.3174	13.9394
217	D3Z7P3-2;D3Z7P3	D3Z7P3-2;D3Z7P3	16;15	16;15	16;15	Glutaminase kidney isoform, mitochondrial	Gls	sp|D3Z7P3-2|GLSK_MOUSE Isoform 2 of Glutaminase kidney isoform, mitochondrial OS=Mus musculus OX=10090 GN=Gls;sp|D3Z7P3|GLSK_MOUSE Glutaminase kidney isoform, mitochondrial OS=Mus musculus OX=10090 GN=Gls PE=1 SV=1	16	16	16	65.994	603	603;674	0	102.58	6130300000	26				217	6991;6992;10028;11726;12841;14244;15275;17404;21857;27450;28741;31217;31218;40881;44741;45944	True;True;True;True;True;True;True;True;True;True;True;True;True;True;True;True	7575;7576;10846;12677;13886;15381;16508;18804;23672;29713;31437;34189;34190;44639;48855;50145	15915;15916;15917;15918;22752;26299;28585;31919;34087;39200;39201;49426;49427;61381;61382;61383;65394;71371;71372;92673;92674;92675;101004;101005;101006;103592	17122;17123;17124;17125;24560;28352;30786;34443;36756;42348;42349;53474;53475;66473;66474;66475;70864;77406;77407;100429;100430;100431;109472;109473;109474;112281	17123;17125;24560;28352;30786;34443;36756;42349;53474;66473;70864;77406;77407;100429;109472;112281	3142100	2888400	2517100	3060500	1833600	2684500	3191900	1384300	1363100	2201500	2250900	2121000	1584700	2175600	1160300	21.5833	21.4618	21.2633	21.5453	20.8062	21.3562
219	E1U8D0	E1U8D0	2	2	2	Protein SOGA1;N-terminal form;C-terminal 80 kDa form	Soga1	sp|E1U8D0|SOGA1_MOUSE Protein SOGA1 OS=Mus musculus OX=10090 GN=Soga1 PE=1 SV=3	2	2	2	159.18	1418	1418	0.00028313	4.1067	1512000000	13				219	26441;30380	True;True	28633;33275	59015;69350;69351;69352;69353;69354;69355;69356;69357;69358;69359;69360	63832;75202;75203;75204;75205;75206;75207;75208;75209;75210;75211;75212;75213	63832;75208	975730	702380	743450	1346500	837770	1131000	1279700	946530	979190	1251100	1511500	1612200	1908800	2086400	1045700	19.8961	19.4219	19.5039	20.3608	19.6762	20.1092
221	E9PUQ8	E9PUQ8	7	7	7	Diacylglycerol kinase	Dgkd	sp|E9PUQ8|DGKD_MOUSE Diacylglycerol kinase delta OS=Mus musculus OX=10090 GN=Dgkd PE=1 SV=1	7	7	7	135.21	1220	1220	0	29.417	159450000	12				221	1137;8860;9952;23339;24616;40291;42450	True;True;True;True;True;True;True	1212;9579;10747;25264;26640;44000;46367	2491;19980;19981;19982;22547;52539;55061;55062;55063;91312;91313;96254	2670;21558;21559;21560;24326;56840;59558;59559;59560;98925;98926;104329	2670;21560;24326;56840;59559;98925;104329	134470	148150	109550	165030	100570	142650	237870	93272	70828	135420	162770	149100	132630	122740	77421	17.0369	17.1767	16.7412	17.3324	16.6178	17.1221
222	E9PVA8	E9PVA8	90	90	90		Gcn1l1	sp|E9PVA8|GCN1_MOUSE eIF-2-alpha kinase activator GCN1 OS=Mus musculus OX=10090 GN=Gcn1 PE=1 SV=1	90	90	90	293.02	2671	2671	0	323.31	17208000000	168				222	70;102;431;1805;2029;2343;2448;2461;3563;3613;4313;4597;4736;4836;5258;6103;6358;8175;8728;8729;9030;9939;12085;12480;12977;13032;13041;13224;13725;13798;14467;14676;14776;16339;16609;17009;17030;18669;18670;18914;20254;20823;22026;22235;22508;22509;23110;23238;23842;24634;25018;25041;25075;25084;26190;26349;26369;26419;26567;26717;26993;27376;28349;30489;30592;30687;31566;31903;32299;32300;32757…	True;True;True;True;True;True;True;True;True;True;True;True;True;True;True;True;True;True;True;True;True;True;True;True;True;True;True;True;True;True;True;True;True;True;True;True;True;True;True;True;True;True;True;True;True;True;True;True;True;True;True;True;True;True;True;True;True;True;True;True;True;True;True;True;True;True;True;True;True;True;True;True;True;True;True;True;True;True;True;True…	74;106;457;1940;2183;2537;2654;2667;3869;3926;4670;4985;5136;5239;5695;6610;6886;8834;9435;9436;9759;10727;13063;13500;14029;14087;14097;14289;14830;14909;15620;15844;15954;17651;17937;18374;18395;20185;20186;20450;21948;22559;23849;24073;24074;24368;24369;25025;25157;25800;26660;27075;27103;27145;27155;27156;28368;28535;28559;28610;28772;28930;29222;29630;30956;30957;33396;33509;33612;34565;3493…	137;138;196;924;925;926;927;928;4039;4040;4041;4042;4500;4501;4502;5486;5487;5686;5687;5707;5708;8041;8042;8043;8145;9924;9925;10540;10541;10542;10828;10986;11786;11787;13757;14368;14369;18498;19682;19683;20333;20334;22472;26993;27872;27873;27874;28878;29003;29004;29021;29022;29023;29399;29400;30550;30704;30705;30706;30707;32378;32796;32797;32798;33066;36542;37200;38209;38210;38211;38212;38248;42…	140;141;200;968;969;970;971;972;973;974;4349;4350;4351;4352;4353;4841;4842;4843;5910;5911;6118;6119;6139;6140;8592;8593;8594;8705;10619;10620;11288;11289;11290;11602;11771;12620;12621;14754;15400;15401;19956;21241;21242;21933;21934;24250;29085;30028;30029;30030;31094;31227;31228;31229;31230;31249;31250;31251;31649;31650;31651;32935;33108;33109;33110;33111;34931;35376;35377;35378;35662;39410;40133…	141;200;970;4353;4841;5910;6118;6139;8593;8705;10619;11288;11602;11771;12620;14754;15400;19956;21241;21242;21933;24250;29085;30029;31094;31230;31251;31649;32935;33111;34931;35377;35662;39410;40133;41242;41285;45753;45755;46295;49866;51162;53847;54299;54938;54939;56414;56639;57890;59590;60409;60474;60537;60551;63376;63658;63697;63782;64544;64880;65455;66317;69445;75504;75837;76020;78270;79285;8011…	6409000	6437700	4925500	7534900	4673900	7781500	15169000	4949700	3649400	6021400	7940200	8093300	7042300	4964600	3528900	22.6117	22.6181	22.2318	22.8452	22.1562	22.8916
223	E9PVX6;E9PVX6-2	E9PVX6;E9PVX6-2	26;24	26;24	26;24		Mki67	sp|E9PVX6|KI67_MOUSE Proliferation marker protein Ki-67 OS=Mus musculus OX=10090 GN=Mki67 PE=1 SV=1;sp|E9PVX6-2|KI67_MOUSE Isoform 2 of Proliferation marker protein Ki-67 OS=Mus musculus OX=10090 GN=Mki67	26	26	26	350.86	3177	3177;2936	0	184.4	1352700000	29				223	3248;3249;3659;4795;6910;10293;12219;14160;14926;16779;17444;17504;19003;19778;19779;22358;27372;29668;30065;35179;36656;36727;37197;37564;38508;41302	True;True;True;True;True;True;True;True;True;True;True;True;True;True;True;True;True;True;True;True;True;True;True;True;True;True	3538;3539;3975;5197;7489;11129;11130;11131;13209;15294;16111;18122;18847;18908;20545;21421;21422;24205;29625;32494;32951;38419;40051;40127;40629;41017;42051;45101	7367;7368;8255;10931;15776;15777;23385;23386;23387;23388;27246;31586;33333;37615;39313;39430;43008;45017;45018;45019;50430;61230;67610;68683;80020;83517;83650;84554;85321;87398;87399;93694	7884;7885;8817;11713;16974;16975;16976;16977;25239;25240;25241;25242;29355;34073;35946;40595;42465;42587;46496;48671;48672;48673;54570;66307;73303;74463;86770;90629;90770;91728;92534;94741;94742;101545	7884;7885;8817;11713;16975;25240;29355;34073;35946;40595;42465;42587;46496;48672;48673;54570;66307;73303;74463;86770;90629;90770;91728;92534;94741;101545	357860	342100	304370	485880	206770	302970	354150	101530	86199	156740	143720	156150	108210	91353	39710	18.449	18.3841	18.2155	18.8902	17.6577	18.2088
226	E9PY46	E9PY46	9	9	9		Ift140	sp|E9PY46|IF140_MOUSE Intraflagellar transport protein 140 homolog OS=Mus musculus OX=10090 GN=Ift140 PE=1 SV=1	9	9	9	165.87	1464	1464	0	10.054	519120000	10				226	510;1607;4309;22295;27998;35594;40727;42916;46025	True;True;True;True;True;True;True;True;True	539;1725;4665;24138;30473;38868;44477;46909;50231	1106;3641;3642;9918;50290;63029;80895;92365;97312;103759	1171;3922;3923;10613;54424;68266;87688;100095;105502;112463	1171;3922;10613;54424;68266;87688;100095;105502;112463	220270	225060	168500	245810	138200	244500	402480	120500	108130	161490	196420	195050	160170	125620	95945	17.7489	17.78	17.3624	17.9072	17.0764	17.8995
227	E9PYH6	E9PYH6	42	42	41	Histone-lysine N-methyltransferase	Setd1a	sp|E9PYH6|SET1A_MOUSE Histone-lysine N-methyltransferase SETD1A OS=Mus musculus OX=10090 GN=Setd1a PE=1 SV=1	42	42	41	186.06	1716	1716	0	323.31	9589800000	90				227	2522;5546;7968;10209;10896;12187;12657;12788;15648;15880;18512;20741;21769;21931;22559;24100;24173;24851;25400;29325;30774;31630;32196;33911;33920;34874;34935;35243;37190;37519;38024;40645;41245;42189;42295;42407;42597;44847;45052;45346;45884;46026	True;True;True;True;True;True;True;True;True;True;True;True;True;True;True;True;True;True;True;True;True;True;True;True;True;True;True;True;True;True;True;True;True;True;True;True;True;True;True;True;True;True	2730;6011;8605;11041;11776;11777;13176;13692;13829;16909;17156;20003;22470;23576;23746;24422;26083;26164;26897;26898;27509;32104;33710;34634;35261;37095;37104;38090;38159;38486;40622;40970;41513;44385;45038;46090;46203;46204;46323;46534;48970;49192;49505;50081;50232	5824;12665;12666;17948;17949;23109;23110;23111;24618;24619;24620;27197;27198;28233;28234;28473;28474;34859;34860;35485;41831;47185;49238;49547;49548;50871;54049;54050;54205;55558;55559;55560;55561;55562;56694;56695;56696;56697;66881;66882;70279;70280;72403;72404;72405;72406;72407;72408;73677;77525;77526;77527;77542;77543;79365;79497;80209;84539;85244;86346;92175;93570;95720;95721;95906;95907;9590…	6259;13578;13579;19331;19332;19333;24939;24940;24941;26554;26555;26556;29305;29306;30407;30408;30660;30661;37567;37568;38235;38236;45214;50989;53268;53604;53605;55039;58465;58466;58632;60076;60077;60078;60079;60080;61315;61316;61317;61318;72503;72504;72505;76213;76214;76215;78536;78537;78538;78539;78540;78541;79898;84064;84065;84066;84082;84083;86059;86200;86972;86973;91711;92453;92454;93625;9987…	6259;13578;19333;24941;26556;29306;30407;30660;37567;38236;45214;50989;53268;53604;55039;58465;58632;60077;61317;72503;76213;78541;79898;84066;84083;86059;86200;86972;91711;92453;93625;99877;101417;103739;103945;104250;104678;109689;110391;110996;112151;112464	7051100	8605400	5865600	9439700	3103800	3799700	5481900	1348700	834690	1680200	1595100	1274600	996420	493730	294090	22.7494	23.0368	22.4838	23.1703	21.5656	21.8575
228	E9PYL2	E9PYL2	15	15	15		Prr12	sp|E9PYL2|PRR12_MOUSE Proline-rich protein 12 OS=Mus musculus OX=10090 GN=Prr12 PE=1 SV=1	15	15	15	211.87	2035	2035	0	309.59	975830000	23				228	845;1314;1494;6387;13065;14186;15373;19648;26028;26263;30986;33725;35224;35839;40102	True;True;True;True;True;True;True;True;True;True;True;True;True;True;True	896;1408;1597;6917;14122;15321;16611;21285;28201;28445;33938;36904;38465;39141;43795	1860;2876;2877;3266;3267;14421;29060;29061;31646;31647;34284;44778;58299;58300;58697;58698;70788;77190;80101;81419;81420;90903	1981;3084;3085;3517;3518;15456;31291;31292;31293;34143;34144;36960;48419;63087;63088;63501;63502;76746;83711;86856;88266;88267;98493	1981;3084;3517;15456;31293;34144;36960;48419;63088;63501;76746;83711;86856;88266;98493	122490	118070	101850	131470	45699	53876	78492	12025	11506	18968	22088	13327	15035	14007	7906.9	16.9023	16.8493	16.6361	17.0044	15.4799	15.7174
230	E9PZJ8;E9PZJ8-2	E9PZJ8	33;13	33;13	33;13	Activating signal cointegrator 1 complex subunit 3	Ascc3	sp|E9PZJ8|ASCC3_MOUSE Activating signal cointegrator 1 complex subunit 3 OS=Mus musculus OX=10090 GN=Ascc3 PE=1 SV=1	33	33	33	250.55	2198	2198;1128	0	130.34	5628700000	57				230	697;864;1506;2820;4232;4472;6085;6120;8757;9846;10942;12356;12738;13791;14630;16054;16697;17192;20145;21686;24613;24614;30658;31453;32502;32920;37798;38285;38542;38920;40429;41929;42040	True;True;True;True;True;True;True;True;True;True;True;True;True;True;True;True;True;True;True;True;True;True;True;True;True;True;True;True;True;True;True;True;True	738;918;1610;3087;4582;4850;6591;6627;9464;10622;11826;13352;13777;14899;14900;15796;17347;18036;18572;21833;23488;26637;26638;33580;34446;34447;35589;36050;36051;41268;41806;42089;42498;44150;45802;45920	1531;1532;1896;1897;3314;3315;3316;6512;6513;9768;9769;10269;13722;13783;13784;19733;19734;22260;24709;24710;27542;28374;30674;30675;32709;35928;35929;35930;35931;37466;37467;38567;38568;45925;45926;49079;55057;55058;55059;70055;71960;71961;71962;74338;74339;74340;75549;75550;85865;86924;86925;87468;88282;88283;91722;95143;95144;95357	1629;1630;1631;2018;2019;3568;3569;3570;6992;6993;10452;10453;10988;14717;14781;14782;21294;21295;24016;26653;26654;29663;30557;33072;33073;35285;35286;38744;38745;38746;38747;40431;40432;41625;41626;49646;49647;53086;59554;59555;59556;75976;78043;78044;78045;80660;80661;80662;81979;81980;93109;94243;94244;94816;95672;95673;99396;103114;103115;103341	1630;2018;3568;6993;10453;10988;14717;14782;21295;24016;26654;29663;30557;33072;35286;38744;40431;41626;49646;53086;59554;59555;75976;78043;80661;81980;93109;94244;94816;95672;99396;103114;103341	2094500	2309800	1734900	2313300	1439200	2176800	3401700	1152100	874900	1693600	1820900	1810300	1547700	1208500	808380	20.9982	21.1393	20.7264	21.1415	20.4568	21.0538
234	E9Q236;E9Q236-3;E9Q236-2	E9Q236;E9Q236-3;E9Q236-2	12;11;11	11;10;10	11;10;10		Abcc4	sp|E9Q236|MRP4_MOUSE ATP-binding cassette sub-family C member 4 OS=Mus musculus OX=10090 GN=Abcc4 PE=1 SV=1;sp|E9Q236-3|MRP4_MOUSE Isoform 3 of ATP-binding cassette sub-family C member 4 OS=Mus musculus OX=10090 GN=Abcc4;sp|E9Q236-2|MRP4_MOUSE Isoform 2 of	12	11	11	148.89	1325	1325;1240;1250	0	38.199	838420000	12				234	1680;3021;6395;7713;13448;18639;20724;25293;28791;29192;31931;35399	True;True;True;True;True;True;True;True;True;True;False;True	1809;3299;6926;8337;14535;20149;22453;27391;31491;31961;34960;38658	3810;6895;14469;17441;29930;29931;42152;47162;56475;65508;66574;73144;80508	4108;7396;15513;18794;32251;32252;45558;50965;61084;70989;72157;79343;87285	4108;7396;15513;18794;32251;45558;50965;61084;70989;72157;79343;87285	521080	476180	378360	475500	345040	418070	671030	293510	272640	454250	432800	449530	309290	350010	209170	18.9911	18.8611	18.5294	18.8591	18.3964	18.6734
235	E9Q286	E9Q286	32	32	29	Little elongation complex subunit 1	Ice1	sp|E9Q286|ICE1_MOUSE Little elongation complex subunit 1 OS=Mus musculus OX=10090 GN=Ice1 PE=1 SV=1	32	32	29	242.25	2241	2241	0	94.389	1620000000	44				235	3461;3666;4546;4897;9902;10613;13841;15770;16589;17039;17387;17720;18911;20229;21125;21438;23687;28571;30942;32562;35503;35620;36588;36724;36796;36812;36813;36876;37195;39563;43093;43348	True;True;True;True;True;True;True;True;True;True;True;True;True;True;True;True;True;True;True;True;True;True;True;True;True;True;True;True;True;True;True;True	3761;3982;4926;5313;11479;14955;17039;17916;18404;18786;19140;20447;21924;22880;23235;25634;31250;33886;38772;38898;39976;40123;40196;40214;40215;40288;40627;43200;47105;47371	7830;7831;8269;8270;10385;11120;24088;24089;30808;35237;37134;38260;38261;39168;39920;39921;42811;46097;47941;47942;47943;48653;53212;65019;65020;70641;80737;80943;83387;83641;83642;83643;83779;83780;83810;83811;83940;83941;84550;89801;97649;98088;98089	8365;8366;8832;8833;11113;11914;25987;25988;33217;33218;37971;40060;41298;41299;42315;43122;43123;46290;49824;51826;51827;51828;52627;57559;70466;70467;76585;87526;87741;90492;90759;90760;90761;90914;90915;90947;90948;91083;91084;91723;97309;105874;106341;106342	8365;8832;11113;11914;25988;33218;37971;40060;41298;42315;43122;46290;49824;51826;52627;57559;70466;76585;87526;87741;90492;90760;90914;90947;90948;91084;91723;97309;105874;106342	279330	303030	176790	291570	109670	107560	171500	74456	57727	89354	106860	88287	66195	42241	26013	18.0916	18.2091	17.4317	18.1535	16.7428	16.7148
237	E9Q394-2;E9Q394	E9Q394-2;E9Q394	10;9	10;9	10;9		Akap13	sp|E9Q394-2|AKP13_MOUSE Isoform 2 of A-kinase anchor protein 13 OS=Mus musculus OX=10090 GN=Akap13;sp|E9Q394|AKP13_MOUSE A-kinase anchor protein 13 OS=Mus musculus OX=10090 GN=Akap13 PE=1 SV=1	10	10	10	301.5	2754	2754;2776	0	45.235	418550000	13				237	6782;7281;10878;11018;18359;18696;30733;31594;37706;42983	True;True;True;True;True;True;True;True;True;True	7360;7881;11758;11907;19827;20215;33658;34594;41168;46983	15509;15510;16544;24581;24859;41419;41420;42370;70181;72229;85688;97437;97438	16692;16693;17823;26512;26814;44736;44737;45817;76109;78326;92920;105643;105644	16693;17823;26512;26814;44737;45817;76109;78326;92920;105643	97314	106750	81675	118140	60692	121130	189280	54305	45517	79941	83215	98815	57261	35230	32528	16.5704	16.7039	16.3176	16.8501	15.8892	16.8862
238	E9Q3C1	E9Q3C1	4	4	4		C2cd2	sp|E9Q3C1|C2CD2_MOUSE C2 domain-containing protein 2 OS=Mus musculus OX=10090 GN=C2cd2 PE=1 SV=1	4	4	4	76.535	696	696	0	6.4568	182950000	3				238	3922;7858;31887;37577	True;True;True;True	4250;8491;34916;41031	8863;17720;73062;85350	9455;19088;79256;92565	9455;19088;79256;92565	223260	216210	161830	248000	112310	169480	214160	73262	62736	123160	129720	119480	94164	113030	65598	17.7684	17.7221	17.3041	17.92	16.7771	17.3708
239	E9Q3L2	E9Q3L2	29	29	29		Pi4ka	sp|E9Q3L2|PI4KA_MOUSE Phosphatidylinositol 4-kinase alpha OS=Mus musculus OX=10090 GN=Pi4ka PE=1 SV=2	29	29	29	237.04	2105	2105	0	102.74	1579300000	39				239	2255;3693;5503;5786;6376;7560;10628;11417;11951;12610;18975;19384;20004;20387;22685;29926;32138;33124;34607;35462;35618;35842;40221;42779;43221;43881;44335;45267;45803	True;True;True;True;True;True;True;True;True;True;True;True;True;True;True;True;True;True;True;True;True;True;True;True;True;True;True;True;True	2440;4010;5962;6268;6906;8174;11495;12341;12917;13642;20514;21002;21676;22092;24558;32790;35200;36266;37806;38727;38896;39144;43924;46737;46738;47239;47941;48432;49425;49996	5232;8323;12467;12468;13125;14403;17126;24112;25692;25693;26733;28134;28135;42950;44147;45583;46431;51126;51127;68370;73577;75996;75997;78828;80663;80940;81425;91154;96998;96999;97000;97001;97872;99183;100283;100284;102253;103289	5630;8887;13359;13360;14068;15438;18464;26011;27702;27703;28814;30304;30305;46437;47721;49262;50178;55309;55310;74126;79795;82445;82446;85481;87449;87738;88272;98762;105171;105172;105173;105174;106114;107495;107496;108708;108709;110853;111948	5630;8887;13360;14068;15438;18464;26011;27703;28814;30305;46437;47721;49262;50178;55310;74126;79795;82446;85481;87449;87738;88272;98762;105174;106114;107495;108709;110853;111948	521400	516290	399900	556510	346150	542440	869550	291670	222210	333640	497370	445430	364820	298900	200940	18.992	18.9778	18.6093	19.086	18.401	19.0491
241	E9Q4N7	E9Q4N7	49	46	46		Arid1b	sp|E9Q4N7|ARI1B_MOUSE AT-rich interactive domain-containing protein 1B OS=Mus musculus OX=10090 GN=Arid1b PE=1 SV=1	49	46	46	237.79	2244	2244	0	312.91	15449000000	117				241	22;652;3081;4760;5442;6004;6195;7046;8940;9118;9363;9364;9447;10013;13134;13954;15802;17165;17250;19279;20507;23977;26224;26447;26981;28139;28666;31164;32320;33135;33877;33914;34854;35466;35581;35582;36227;36853;36924;37038;37289;37391;38401;38617;41222;44237;44238;45474;45694	True;True;True;True;True;True;True;True;True;True;False;False;True;True;True;True;True;True;True;True;True;True;False;True;True;True;True;True;True;True;True;True;True;True;True;True;True;True;True;True;True;True;True;True;True;True;True;True;True	23;689;3361;3362;5160;5900;6506;6706;7632;9667;9852;10105;10106;10199;10829;10830;10831;14195;15072;17073;18538;18539;18632;20881;22223;22224;25950;28403;28404;28639;29210;30658;31359;34130;35392;36277;37059;37098;38070;38732;38733;38734;38856;38857;39552;39553;40258;40341;40462;40733;40841;41934;42179;45013;48330;48331;49639;49881;49882	38;1425;1426;7016;7017;10863;12319;13594;13595;14000;16020;20167;20168;20600;20601;20602;20603;20604;20605;20606;20607;20608;21079;21080;21081;21082;21083;21084;21085;21086;21344;21345;22726;22727;22728;22729;22730;22731;22732;22733;29222;29223;31026;31027;35289;35290;35291;38484;38485;38486;38487;38488;38489;38490;38675;43783;43784;43785;46700;46701;53818;58630;58631;58632;58633;59023;60398;6039…	38;1516;1517;7521;7522;11639;13203;14575;14576;15009;17233;21757;21758;21759;22224;22225;22226;22227;22228;22229;22230;22231;22232;22233;22234;22235;22236;22237;22238;22239;22240;22241;22748;22749;22750;22751;22752;22753;22754;22755;23029;23030;24534;24535;24536;24537;24538;24539;24540;24541;31465;31466;33455;33456;38025;38026;38027;41539;41540;41541;41542;41543;41544;41545;41739;47311;47312;4731…	38;1517;7522;11639;13203;14576;15009;17233;21758;22234;22748;22755;23029;24540;31465;33455;38025;41542;41739;47311;50469;58229;63433;63840;65422;68605;70698;77151;80148;82466;83993;84070;86027;87458;87670;87671;89236;91024;91177;91425;91917;92175;94506;95049;101381;108505;108507;111243;111751	6568800	6283900	4424500	5869100	2780900	5486300	8294300	1280900	959320	1397100	1388100	1049000	712590	345390	183040	22.6472	22.5832	22.0771	22.4847	21.4071	22.3874
242	E9Q4Z2	E9Q4Z2	39	21	21	Acetyl-CoA carboxylase 2;Biotin carboxylase	Acacb	sp|E9Q4Z2|ACACB_MOUSE Acetyl-CoA carboxylase 2 OS=Mus musculus OX=10090 GN=Acacb PE=1 SV=1	39	21	21	275.75	2448	2448	0	107.35	16925000000	35				242	2258;2741;3445;3446;4440;5565;7879;8139;9448;11098;11889;13106;13107;13978;14261;14369;14464;16463;16926;17372;18754;19449;19606;20032;22933;23449;24653;24996;27284;27821;28751;31346;32975;33019;33576;38374;41912;42465;45952	True;False;False;False;True;False;False;False;True;False;False;False;False;False;True;False;True;True;True;True;True;False;True;False;True;True;True;True;True;False;True;True;False;True;False;True;True;False;True	2443;2999;3743;3744;4818;6029;8512;8513;8789;8790;10200;11995;11996;11997;11998;12853;14166;14167;14168;15097;15398;15512;15617;17778;18285;18771;20280;21072;21240;21706;21707;24832;25379;26680;27050;29529;30231;30232;31448;34327;36111;36157;36742;41902;45784;46383;46384;50153	5238;5239;5240;5241;5242;5243;5244;5245;6328;6329;6330;6331;6332;7803;7804;7805;7806;7807;7808;7809;10220;12699;12700;12701;12702;17752;17753;17754;17755;17756;17757;17758;17759;17760;17761;17762;17763;17764;17765;17766;17767;17768;17769;17770;17771;17772;17773;17774;17775;17776;17777;17778;17779;17780;17781;17782;17783;17784;17785;17786;17787;17788;18319;18320;18321;18322;18323;18324;18325;18326…	5636;5637;5638;5639;5640;5641;5642;5643;5644;6796;6797;6798;6799;6800;8335;8336;8337;8338;8339;8340;8341;8342;10936;13616;13617;13618;13619;19122;19123;19124;19125;19126;19127;19128;19129;19130;19131;19132;19133;19134;19135;19136;19137;19138;19139;19140;19141;19142;19143;19144;19145;19146;19147;19148;19149;19150;19151;19152;19153;19154;19155;19156;19157;19158;19159;19755;19756;19757;19758;19759;1…	5640;6800;8340;8342;10936;13619;19129;19761;23031;27038;28697;31402;31418;33508;34479;34682;34927;39709;41061;42288;45966;47903;48291;49321;55948;57066;59624;60363;66105;67724;70884;77785;82118;82220;83425;94430;103088;104362;112298	113330	108480	81109	109730	90172	99990	147630	102470	61382	131330	141730	157720	140430	172850	100340	16.7902	16.7271	16.3076	16.7436	16.4604	16.6095
243	E9Q555	E9Q555	69	69	69	E3 ubiquitin-protein ligase RNF213	Rnf213	sp|E9Q555|RN213_MOUSE E3 ubiquitin-protein ligase RNF213 OS=Mus musculus OX=10090 GN=Rnf213 PE=1 SV=2	69	69	69	584.78	5152	5152	0	303.83	6260300000	97				243	336;1654;1808;2147;4541;4809;5455;5646;6582;7178;7432;7561;8181;8884;12364;12406;13831;13925;14057;14883;14952;15892;16377;16445;16737;17839;18602;18794;19836;20051;21649;21908;22705;23646;23831;24105;24106;24687;26865;26941;27321;30728;31599;31772;31790;31983;32084;32599;33285;34346;34463;34549;36286;36339;36919;36921;38389;39805;40010;40800;41555;41711;41786;42912;43002;43051;43332;45292;45484	True;True;True;True;True;True;True;True;True;True;True;True;True;True;True;True;True;True;True;True;True;True;True;True;True;True;True;True;True;True;True;True;True;True;True;True;True;True;True;True;True;True;True;True;True;True;True;True;True;True;True;True;True;True;True;True;True;True;True;True;True;True;True;True;True;True;True;True;True	356;1781;1943;2311;4921;5211;5913;6119;7144;7771;8039;8175;8841;9603;13360;13403;14945;15043;15183;16065;16138;17168;17690;17759;18078;19279;20108;20324;21494;21727;23452;23723;24579;25589;25789;26088;26089;26717;29086;29165;29566;33653;34599;34790;34810;35022;35143;35692;36438;37540;37660;37746;39615;39673;40336;40338;41919;43472;43697;44554;45398;45567;45645;46905;47007;47060;47354;49451;49650	694;3754;4046;4047;4048;4757;4758;4759;10380;10950;12344;12877;15118;15119;16320;16856;17127;18511;20023;27553;27627;30789;30790;30791;30977;31266;33243;33244;33376;33377;35505;36617;36779;36780;37540;40392;42047;42048;42584;45174;45663;49025;49505;51210;53123;53511;54057;54058;55211;55212;60171;60301;61109;61110;70173;72237;72828;72829;72830;72831;72857;73274;73470;73471;74595;74596;76302;78324;…	728;4045;4357;4358;4359;5111;5112;5113;11108;11734;13229;13801;16269;16270;17573;18177;18465;19969;21603;29674;29750;33196;33197;33198;33403;33709;35852;35853;35991;35992;38256;38257;39488;39673;39674;40510;43663;45443;45444;46050;48833;49351;49352;53029;53030;53561;55399;57465;57876;58473;58474;59714;59715;59716;65187;65322;66176;66177;76101;78334;79011;79012;79013;79014;79043;79476;79683;79684;…	728;4045;4359;5111;11108;11734;13229;13801;16269;17573;18177;18465;19969;21603;29674;29750;33196;33403;33709;35853;35991;38257;39488;39674;40510;43663;45443;46050;48833;49352;53029;53561;55399;57465;57876;58473;58474;59716;65187;65322;66176;76101;78334;79014;79043;79476;79683;80949;82769;84917;85182;85385;89366;89515;91170;91174;94468;97852;98311;100233;102296;102639;102811;105488;105716;105799;1…	2474000	2731400	2132400	3048500	1893200	3095100	5246400	1589000	1187700	2099900	2685200	2668500	2275400	1386200	1023700	21.2384	21.3812	21.024	21.5397	20.8524	21.5616
244	E9Q557	E9Q557	53	53	53	Desmoplakin	Dsp	sp|E9Q557|DESP_MOUSE Desmoplakin OS=Mus musculus OX=10090 GN=Dsp PE=1 SV=1	53	53	53	332.91	2883	2883	0	323.31	16734000000	104				244	874;1052;1901;2375;3162;4407;6256;8798;10115;11391;12240;13894;15009;15010;16451;16971;18191;20001;23508;24266;24415;24417;25125;25499;25889;25909;26788;26789;26790;28685;28962;29157;29243;29962;29980;30467;30526;31855;32598;33014;33024;34236;34385;34779;36898;37766;37908;39330;40555;42376;43987;44425;45309	True;True;True;True;True;True;True;True;True;True;True;True;True;True;True;True;True;True;True;True;True;True;True;True;True;True;True;True;True;True;True;True;True;True;True;True;True;True;True;True;True;True;True;True;True;True;True;True;True;True;True;True;True	928;1117;2043;2569;3444;4779;4780;6772;9510;9511;10942;12312;13231;15011;16200;16201;17765;18334;19649;21673;25443;26269;26431;26433;27205;27615;28061;28080;29005;29006;29007;31380;31711;31921;32013;32832;32855;33371;33436;34882;35691;36152;36164;36165;37428;37579;37992;40311;41232;41392;42944;44286;46291;48063;48529;49468	1913;1914;2302;4241;5538;5539;5540;5541;7176;10126;10127;10128;10129;14148;19819;19820;19821;22918;25648;27285;27286;27287;30906;30907;33473;33474;33475;33476;36789;36790;36791;36792;38135;41086;41087;41088;45577;45578;52875;52876;54370;54676;54677;54678;54682;56095;56096;56097;56885;56886;57965;57993;57994;60007;60008;60009;60010;60011;65271;66011;66012;66456;66659;66660;68432;68482;68483;69580;…	2035;2036;2461;4566;5963;5964;5965;5966;7683;10837;10838;10839;10840;10841;15170;21386;21387;21388;24737;27658;29394;29395;29396;33326;33327;36095;36096;36097;36098;39683;39684;39685;39686;41157;41158;44389;44390;44391;44392;49256;49257;57200;57201;58815;59138;59139;59140;59144;60651;60652;60653;60654;61518;61519;62714;62743;62744;65012;65013;65014;65015;65016;70730;71554;71555;72027;72243;72244;…	2035;2461;4566;5965;7683;10838;15170;21387;24737;27658;29394;33327;36097;36098;39683;41158;44391;49257;57200;58815;59138;59144;60653;61519;62714;62743;65012;65013;65016;70730;71555;72027;72243;74192;74246;75453;75574;79185;80947;82212;82245;84708;84995;85875;91124;93039;93373;96728;99693;104199;107854;108866;110935	1725600	1873600	1169300	1076200	1917300	1359300	2076600	1469600	1828700	2424000	2703600	6086100	4427700	3063200	1329000	20.7187	20.8374	20.1572	20.0375	20.8706	20.3744
245	E9Q5C9;E9Q5C9-2	E9Q5C9;E9Q5C9-2	19;18	19;18	19;18		Nolc1	sp|E9Q5C9|NOLC1_MOUSE Nucleolar and coiled-body phosphoprotein 1 OS=Mus musculus OX=10090 GN=Nolc1 PE=1 SV=1;sp|E9Q5C9-2|NOLC1_MOUSE Isoform 2 of Nucleolar and coiled-body phosphoprotein 1 OS=Mus musculus OX=10090 GN=Nolc1	19	19	19	73.697	702	702;664	0	103.77	4102500000	29				245	188;203;3132;3729;7012;13207;21554;21657;23059;25912;32064;32155;33621;34229;36651;40826;40876;40877;44062	True;True;True;True;True;True;True;True;True;True;True;True;True;True;True;True;True;True;True	197;214;3413;4047;7597;14271;23354;23459;24965;28082;28083;35117;35219;35220;36794;37421;40046;44582;44634;44635;48145	380;405;7114;8395;8396;8397;15953;29355;29356;48861;49035;51939;51940;51941;57996;57997;57998;73428;73429;73609;73610;73611;73612;73613;77006;78113;78114;78115;83509;92537;92667;92668;92669;99651;99652;99653;99654	393;418;7621;8960;8961;8962;17162;31602;31603;52854;53041;56206;56207;56208;62746;62747;62748;79638;79639;79828;79829;79830;79831;79832;83522;84696;84697;84698;90621;100285;100423;100424;100425;108036;108037;108038;108039	393;418;7621;8961;17162;31602;52854;53041;56206;62748;79639;79829;83522;84698;90621;100285;100423;100425;108039	1787800	1778300	1101000	1576500	822380	1345600	1702400	715880	813120	1237500	1035200	1165200	756550	289050	178290	20.7698	20.7621	20.0704	20.5883	19.6494	20.3598
246	E9Q5F9;E9Q5F9-2	E9Q5F9;E9Q5F9-2	24;24	24;24	24;24	Histone-lysine N-methyltransferase SETD2	Setd2	sp|E9Q5F9|SETD2_MOUSE Histone-lysine N-methyltransferase SETD2 OS=Mus musculus OX=10090 GN=Setd2 PE=1 SV=1;sp|E9Q5F9-2|SETD2_MOUSE Isoform 2 of Histone-lysine N-methyltransferase SETD2 OS=Mus musculus OX=10090 GN=Setd2	24	24	24	285.66	2537	2537;2536	0	62.721	2337000000	31				246	4714;10268;10622;12423;13530;17213;17384;18768;19512;20754;23152;25924;30727;35307;35506;37314;37429;37430;38169;40159;40217;40533;41502;42895	True;True;True;True;True;True;True;True;True;True;True;True;True;True;True;True;True;True;True;True;True;True;True;True	5114;11102;11488;13431;14621;18594;18783;20295;21140;22486;25069;28095;33652;38558;38775;40759;40878;40879;41677;43855;43920;44264;45338;46886	10795;23330;24104;27762;27763;30077;30078;38599;39165;42529;44462;47207;47208;47209;52208;58016;70172;80322;80743;80744;80745;84778;85052;85053;85054;86679;91019;91149;91955;94225;97268	11569;25181;26003;29912;29913;32427;32428;41658;42312;45993;48066;51012;51013;51014;56490;62766;76100;87095;87532;87533;87534;91963;92248;92249;92250;93982;98618;98757;99649;102142;105457	11569;25181;26003;29912;32427;41658;42312;45993;48066;51012;56490;62766;76100;87095;87534;91963;92248;92250;93982;98618;98757;99649;102142;105457	281600	322350	259510	354200	159610	211470	256080	76159	59333	114740	84666	88508	59764	44474	25877	18.1033	18.2983	17.9854	18.4342	17.2842	17.6901
247	E9Q5G3	E9Q5G3	53	53	53	Kinesin-like protein KIF23	Kif23	sp|E9Q5G3|KIF23_MOUSE Kinesin-like protein KIF23 OS=Mus musculus OX=10090 GN=Kif23 PE=1 SV=1	53	53	53	108.77	953	953	0	323.31	24553000000	130				247	857;1522;4831;7688;7779;8064;8327;8328;9488;10035;10180;10343;10941;11527;11528;11529;14106;14107;15815;15816;17356;17783;22057;24366;25700;26301;27046;27867;28849;28880;29354;29355;29853;30196;30448;30879;31798;31799;32301;33822;34092;34147;35495;36522;37418;37517;39349;40401;40810;40850;41618;42003;45525	True;True;True;True;True;True;True;True;True;True;True;True;True;True;True;True;True;True;True;True;True;True;True;True;True;True;True;True;True;True;True;True;True;True;True;True;True;True;True;True;True;True;True;True;True;True;True;True;True;True;True;True;True	910;911;1627;5233;5234;8310;8311;8405;8709;9009;9010;10243;10856;11011;11186;11825;12463;12464;12465;15236;15237;17086;17087;18755;19204;19205;23882;26375;27844;27845;27846;28485;29277;30296;31557;31610;31611;32135;32136;32703;32704;33096;33350;33351;33817;34823;34824;35372;37005;37281;37337;38764;39909;40867;40968;42962;44122;44564;44565;44607;44608;45464;45881;49696;49697	1882;1883;1884;1885;1886;3344;3345;3346;10978;10979;10980;10981;17402;17403;17404;17405;17562;17563;17564;18146;18890;18891;18892;18893;21475;21476;21477;21478;21479;22768;22769;23053;23515;23516;23517;23518;24707;24708;25923;25924;25925;25926;25927;31497;31498;31499;31500;35311;35312;35313;35314;39100;39101;40031;40032;40033;49803;54564;57347;57348;57349;57350;57351;57352;57353;58759;58760;58761…	2004;2005;2006;2007;2008;3598;3599;3600;3601;3602;3603;11763;11764;11765;11766;18753;18754;18755;18756;18922;18923;18924;19549;20397;20398;20399;20400;23180;23181;23182;23183;23184;23185;23186;24576;24577;24578;24880;25375;25376;25377;25378;25379;26651;26652;27963;27964;27965;27966;27967;33977;33978;33979;33980;38047;38048;38049;38050;42246;42247;43236;43237;43238;53904;59019;62013;62014;62015;62…	2008;3598;11764;18753;18922;19549;20397;20399;23180;24577;24880;25379;26651;27963;27965;27966;33977;33980;38047;38048;42247;43237;53904;59019;62016;63565;65583;67837;71115;71337;72557;72558;73766;74896;75389;76440;79063;79064;80120;83869;84448;84554;87513;90364;92225;92450;96755;99351;100255;100343;102450;103262;111374	6124500	6561100	4407300	7076700	2726400	3500000	5430400	2046800	1315800	2455900	2217900	1805400	1383900	537080	356260	22.5462	22.6455	22.0715	22.7546	21.3786	21.7389
248	E9Q5K9;E9Q5K9-3;E9Q5K9-2	E9Q5K9;E9Q5K9-3;E9Q5K9-2	5;5;5	5;5;5	5;5;5	YTH domain-containing protein 1	Ythdc1	sp|E9Q5K9|YTDC1_MOUSE YTH domain-containing protein 1 OS=Mus musculus OX=10090 GN=Ythdc1 PE=1 SV=2;sp|E9Q5K9-3|YTDC1_MOUSE Isoform 3 of YTH domain-containing protein 1 OS=Mus musculus OX=10090 GN=Ythdc1;sp|E9Q5K9-2|YTDC1_MOUSE Isoform 2 of YTH domain-conta	5	5	5	85.648	736	736;710;728	0	11.219	492140000	4				248	7265;16370;34134;36489;45965	True;True;True;True;True	7864;17683;37324;39873;50168	16518;36602;77959;83198;103635	17791;39472;84533;90290;112327	17791;39472;84533;90290;112327	119390	162350	94002	162330	96187	96082	140560	34617	29319	42769	38039	47732	26302	32213	13276	16.8653	17.3087	16.5204	17.3086	16.5536	16.552
250	E9Q634	E9Q634	38	38	34	Unconventional myosin-Ie	Myo1e	sp|E9Q634|MYO1E_MOUSE Unconventional myosin-Ie OS=Mus musculus OX=10090 GN=Myo1e PE=1 SV=1	38	38	34	126.82	1107	1107	0	267.67	12399000000	72				250	346;2907;4772;5864;6311;8141;9230;12836;16499;17346;17401;19800;19934;19935;20084;21494;26341;26342;26343;28774;28859;29450;29694;30560;31142;31215;33012;33823;34963;35971;38537;41204;41205;41572;42249;43585;45181;45239	True;True;True;True;True;True;True;True;True;True;True;True;True;True;True;True;True;True;True;True;True;True;True;True;True;True;True;True;True;True;True;True;True;True;True;True;True;True	368;369;3176;3177;5174;6354;6829;8792;9967;13881;17818;18745;18801;21452;21601;21602;21761;23293;28526;28527;28528;31473;31580;32249;32522;33473;33474;34107;34186;36150;37006;38190;39280;42082;44992;44993;45417;46151;47623;49332;49396	715;716;717;718;719;720;6653;6654;6655;6656;10905;13313;13314;13315;13316;14248;14249;18331;18332;18333;20826;20827;28574;28575;28576;36893;36894;39088;39196;45095;45096;45430;45431;45432;45728;48740;58832;58833;58834;58835;58836;58837;65451;65452;65751;67186;67659;67660;67661;69767;69768;69769;69770;71131;71132;71355;71356;71357;75769;77340;79582;81741;81742;87452;87453;87454;93491;93492;94408;9…	749;750;751;752;753;754;755;7139;7140;7141;7142;11684;14279;14280;14281;14282;15275;15276;19767;19768;19769;22473;22474;30774;30775;30776;39793;39794;42234;42344;48752;48753;49101;49102;49103;49422;52717;63639;63640;63641;63642;63643;63644;63645;70924;70925;71281;72844;73355;73356;73357;75654;75655;75656;75657;77117;77118;77388;77389;77390;82209;83870;86295;88617;88618;88619;94798;94799;94800;101…	754;7141;11684;14281;15275;19767;22473;30775;39793;42234;42344;48753;49102;49103;49422;52717;63642;63644;63645;70925;71281;72844;73357;75654;77117;77390;82209;83870;86295;88617;94799;101334;101335;102335;103851;106878;110657;110782	2109800	2078500	1753500	2168800	1336400	1772000	2539500	957150	766280	1402800	1381000	1290200	1091300	985940	561800	21.0087	20.9871	20.7418	21.0485	20.3499	20.7569
252	E9Q784	E9Q784	11	11	11		Zc3h13	sp|E9Q784|ZC3HD_MOUSE Zinc finger CCCH domain-containing protein 13 OS=Mus musculus OX=10090 GN=Zc3h13 PE=1 SV=1	11	11	11	203.75	1729	1729	0	35.141	874970000	12				252	517;3072;3781;7047;10274;12092;15165;22146;30782;37365;38677	True;True;True;True;True;True;True;True;True;True;True	546;3352;4101;7633;11108;13070;16393;23978;33718;40815;42242	1115;6995;6996;8523;16021;23351;27005;33864;49970;70310;84913;87812	1180;7500;7501;9098;17234;25203;29097;36522;54083;76247;92101;95176	1180;7500;9098;17234;25203;29097;36522;54083;76247;92101;95176	25397	37112	15739	32712	10743	18446	25103	7873.3	3430.6	8318.1	10743	8319.2	5072.5	3616.4	2401.6	14.6324	15.1796	13.9421	14.9975	13.3911	14.171
254	E9Q7E2	E9Q7E2	44	44	44		Arid2	sp|E9Q7E2|ARID2_MOUSE AT-rich interactive domain-containing protein 2 OS=Mus musculus OX=10090 GN=Arid2 PE=1 SV=1	44	44	44	195.99	1828	1828	0	245.04	13153000000	78				254	850;986;2436;2940;2969;4427;5164;5165;5553;5992;7419;7913;9397;12787;13126;14124;14662;15052;16090;17576;18586;20237;21175;21959;23895;23980;26469;29767;30705;32123;32242;33518;33829;34592;37417;37618;39894;40505;40945;41192;41784;43384;43766;43814	True;True;True;True;True;True;True;True;True;True;True;True;True;True;True;True;True;True;True;True;True;True;True;True;True;True;True;True;True;True;True;True;True;True;True;True;True;True;True;True;True;True;True;True	902;903;1048;2641;2642;3213;3243;4804;5595;5596;6018;6493;8027;8548;10141;13828;14187;15255;15828;16248;17384;18988;20091;21932;22939;23775;25858;25954;28662;32600;33630;35184;35310;36681;37011;37790;40866;41078;41079;43571;44233;44712;44980;45643;47409;47821;47871	1871;1872;2145;5666;5667;5668;5669;6735;6787;10187;10188;10189;10190;11585;11586;11587;11588;12679;12680;12681;13576;16842;17857;17858;17859;21159;21160;21161;28472;29205;29206;31527;31528;32765;32766;32767;32768;33560;36006;36007;36008;39589;42015;46111;46112;48090;48091;49585;53648;53823;59066;59067;67833;67834;67835;70139;70140;70141;73550;73774;73775;76789;77347;78804;78805;85028;85522;85523;…	1993;1994;2286;6097;6098;6099;6100;6101;7227;7282;10902;10903;10904;10905;10906;12414;12415;12416;12417;13594;13595;13596;14557;18162;19235;19236;19237;22832;22833;22834;30659;31448;31449;34013;34014;35344;35345;35346;35347;36184;38826;38827;38828;38829;42757;45411;49839;49840;51989;51990;51991;53647;58022;58234;63887;63888;73544;73545;73546;76062;76063;76064;79768;80003;80004;83287;83877;85455;8…	1994;2286;6101;7227;7282;10902;12414;12416;13594;14557;18162;19236;22832;30659;31448;34014;35346;36184;38827;42757;45411;49840;51989;53647;58022;58234;63887;73545;76064;79768;80003;83287;83877;85455;92222;92746;98065;99551;100696;101295;102808;106406;107240;107344	5912100	6060000	3765100	4794500	2728000	4866600	7779400	1659800	1379400	1521700	2210300	1452900	1044000	552280	284860	22.4952	22.5309	21.8443	22.1929	21.3794	22.2145
255	E9Q7G0	E9Q7G0	160	160	160		Numa1	sp|E9Q7G0|NUMA1_MOUSE Nuclear mitotic apparatus protein 1 OS=Mus musculus OX=10090 GN=Numa1 PE=1 SV=1	160	160	160	235.63	2094	2094	0	323.31	259770000000	541				255	71;277;871;1021;1050;1219;1324;1325;1614;1865;1866;2169;2221;3214;3362;3431;3432;3586;3635;3741;3742;3816;3966;4810;5159;5210;6207;6552;6553;6732;6733;7633;8306;8307;8318;8679;8713;9195;9300;9470;9482;9483;9514;9527;9773;9774;9779;10264;10276;10280;10349;10414;10492;12710;12726;13820;13843;15403;15404;15405;15514;15750;16686;16998;16999;17133;17715;17837;17848;17955;18374;18726;19572;19573;19821;…	True;True;True;True;True;True;True;True;True;True;True;True;True;True;True;True;True;True;True;True;True;True;True;True;True;True;True;True;True;True;True;True;True;True;True;True;True;True;True;True;True;True;True;True;True;True;True;True;True;True;True;True;True;True;True;True;True;True;True;True;True;True;True;True;True;True;True;True;True;True;True;True;True;True;True;True;True;True;True;True…	75;289;925;1084;1115;1306;1418;1419;1732;2003;2004;2338;2404;3499;3660;3729;3730;3893;3894;3948;4059;4060;4061;4138;4299;5212;5590;5645;5646;6719;7111;7112;7307;7308;8251;8987;8988;8999;9384;9419;9931;10040;10223;10236;10237;10238;10272;10286;10544;10545;10550;11097;11110;11115;11192;11266;11349;13749;13765;14934;14957;16642;16643;16644;16769;17019;18021;18363;18364;18503;19135;19274;19275;19276;…	139;140;570;1907;1908;2234;2235;2236;2295;2660;2661;2894;2895;2896;2897;2898;2899;2900;2901;2902;3654;3655;3656;4161;4162;4163;4164;4165;4916;4917;5172;5173;5174;7297;7298;7299;7300;7646;7775;7776;7777;7778;7779;8082;8083;8084;8085;8086;8188;8189;8190;8414;8415;8416;8417;8418;8419;8420;8421;8624;8625;9013;9014;9015;9016;9017;10951;10952;10953;11576;11577;11578;11685;11686;11687;11688;11689;11690;…	142;143;590;2029;2030;2384;2385;2386;2454;2848;2849;3102;3103;3104;3105;3106;3107;3108;3109;3110;3936;3937;3938;4479;4480;4481;4482;4483;5284;5285;5566;5567;5568;7812;7813;7814;7815;8173;8304;8305;8306;8307;8308;8309;8638;8639;8640;8641;8642;8749;8750;8751;8982;8983;8984;8985;8986;8987;8988;8989;9210;9211;9625;9626;9627;9628;9629;11735;11736;11737;12404;12405;12406;12407;12517;12518;12519;12520;1…	143;590;2030;2385;2454;2849;3104;3105;3936;4479;4483;5285;5567;7814;8173;8304;8307;8640;8750;8987;8989;9211;9627;11737;12405;12521;15073;16194;16195;16568;16572;18628;20345;20346;20375;21120;21217;22414;22604;23081;23167;23171;23256;23285;23867;23869;23877;25030;25205;25217;25395;25544;25697;30511;30541;33174;33222;37033;37038;37042;37291;37858;40327;41220;41223;41479;43116;43655;43687;43913;4479…	50533000	55491000	42862000	56890000	29083000	36684000	45634000	16381000	12055000	21863000	28042000	26144000	21530000	10901000	5873100	25.5907	25.7258	25.3532	25.7617	24.7937	25.1286
257	E9Q8I9;E9Q8I9-2;E9Q8I9-3	E9Q8I9;E9Q8I9-2;E9Q8I9-3	2;2;1	2;2;1	2;2;1	Protein furry homolog	Fry	sp|E9Q8I9|FRY_MOUSE Protein furry homolog OS=Mus musculus OX=10090 GN=Fry PE=1 SV=1;sp|E9Q8I9-2|FRY_MOUSE Isoform 2 of Protein furry homolog OS=Mus musculus OX=10090 GN=Fry;sp|E9Q8I9-3|FRY_MOUSE Isoform 3 of Protein furry homolog OS=Mus musculus OX=10090 G	2	2	2	339.09	3020	3020;3029;814	0.0097572	1.6957	73761000	2				257	7775;18749	True;True	8401;20274	17556;42484	18916;45940	18916;45940	90581	98782	60118	97859	65029	91406	161980	73922	50538	91243	101010	108950	90726	134280	78099	16.4669	16.592	15.8755	16.5784	15.9888	16.48
259	E9Q9D5-1;E9Q9D5;E9Q9D5-3	E9Q9D5-1;E9Q9D5;E9Q9D5-3	2;2;1	2;2;1	2;2;1	Rab-like protein 2A	Rabl2	sp|E9Q9D5-1|RBL2A_MOUSE Isoform 1 of Rab-like protein 2A OS=Mus musculus OX=10090 GN=Rabl2;sp|E9Q9D5|RBL2A_MOUSE Rab-like protein 2A OS=Mus musculus OX=10090 GN=Rabl2 PE=1 SV=1;sp|E9Q9D5-3|RBL2A_MOUSE Isoform 3 of Rab-like protein 2A OS=Mus musculus OX=100	2	2	2	31.676	285	285;223;138	0.0005466	3.554	22605000	4				259	12823;39087	True;True	13867;42686	28538;88804;88805;88806	30736;96233;96234;96235	30736;96234	11070	10191	9585.4	10087	8129.5	9882.3	18489	7294.1	6490.7	7913.5	13634	12283	11716	10454	4958	13.4344	13.315	13.2266	13.3002	12.989	13.2706
260	E9Q9R9	E9Q9R9	3	3	3		Dlg5	sp|E9Q9R9|DLG5_MOUSE Disks large homolog 5 OS=Mus musculus OX=10090 GN=Dlg5 PE=1 SV=1	3	3	3	214.38	1921	1921	0	8.8395	128490000	3				260	3639;4376;5142	True;True;True	3952;4743;5571	8195;10059;11545	8757;10765;12373	8757;10765;12373	52295	45804	68641	83564	44556	80373	81563	39907	15854	50560	47774	70549	50929	69679	17747	15.6744	15.4832	16.0668	16.3506	15.4433	16.2944
262	E9QAM5	E9QAM5	10	10	10	Helicase with zinc finger domain 2	Helz2	sp|E9QAM5|HELZ2_MOUSE Helicase with zinc finger domain 2 OS=Mus musculus OX=10090 GN=Helz2 PE=1 SV=1	10	10	10	331.56	2947	2947	0	17.805	217620000	12				262	3083;11479;11642;13605;25255;40184;42996;44133;44247;45172	True;True;True;True;True;True;True;True;True;True	3364;12410;12584;14705;27343;43883;47001;48222;48340;49321	7020;25839;26119;30298;30299;56356;91075;91076;97481;99874;100106;102049	7525;27875;28164;32668;32669;60954;98677;98678;105703;108278;108521;110631	7525;27875;28164;32668;60954;98678;105703;108278;108521;110631	188740	227980	171060	200640	135010	159400	241270	85394	90088	136980	137920	144100	126080	139940	85943	17.526	17.7985	17.3841	17.6142	17.0427	17.2823
263	E9QAT4;E9QAT4-2	E9QAT4;E9QAT4-2	15;15	15;15	13;13		Sec16a	sp|E9QAT4|SC16A_MOUSE Protein transport protein Sec16A OS=Mus musculus OX=10090 GN=Sec16a PE=1 SV=1;sp|E9QAT4-2|SC16A_MOUSE Isoform 2 of Protein transport protein Sec16A OS=Mus musculus OX=10090 GN=Sec16a	15	15	13	254.2	2357	2357;2377	0	26.43	710170000	15				263	1062;10903;11601;11969;15402;17431;17490;21385;28101;32077;37568;38263;38511;42818;45759	True;True;True;True;True;True;True;True;True;True;True;True;True;True;True	1127;11784;12542;12940;16641;18832;18894;30610;35133;35134;41021;41782;42054;49948	2314;24633;26067;26068;26774;34350;39240;39397;63287;73456;73457;85328;86860;86861;87403;103195	2474;26569;28111;28112;28859;28860;37032;42389;42553;68536;79667;79668;92541;94174;94175;94746;111850	2474;26569;28111;28859;37032;42389;42553;68536;79668;92541;94175;94746;111850	68767	79057	65051	92066	52367	77115	141670	40876	31474	71264	73426	74734	63215	50704	30715	16.0694	16.2706	15.9893	16.4904	15.6764	16.2347
265	F6ZDS4	F6ZDS4	154	154	154	Nucleoprotein TPR	Tpr	sp|F6ZDS4|TPR_MOUSE Nucleoprotein TPR OS=Mus musculus OX=10090 GN=Tpr PE=1 SV=1	154	154	154	273.99	2431	2431	0	323.31	134280000000	426				265	98;1060;1739;1740;1966;2673;2733;2734;3694;3740;4079;4107;4692;5265;5266;5309;5422;6428;7120;7674;7741;8853;9125;9197;9222;9299;9465;9466;9475;9630;9681;9753;9754;10405;10421;10487;10508;10541;10651;10680;11802;12045;12200;12201;12204;13319;14391;14909;15489;15497;15498;17462;17463;17540;17714;17852;17853;18598;19028;19029;19575;19853;19854;19958;19959;20827;21145;21152;21711;21731;22392;22562;22…	True;True;True;True;True;True;True;True;True;True;True;True;True;True;True;True;True;True;True;True;True;True;True;True;True;True;True;True;True;True;True;True;True;True;True;True;True;True;True;True;True;True;True;True;True;True;True;True;True;True;True;True;True;True;True;True;True;True;True;True;True;True;True;True;True;True;True;True;True;True;True;True;True;True;True;True;True;True;True;True…	102;1125;1870;1871;1872;2113;2899;2990;2991;2992;4011;4058;4415;4447;5091;5703;5704;5748;5878;6964;7710;8294;8367;9571;9859;9933;9959;10039;10218;10219;10228;10395;10447;10523;10524;11254;11255;11273;11344;11364;11405;11518;11551;12757;13022;13190;13191;13194;14396;14397;15534;16092;16093;16737;16746;16747;18865;18866;18950;19134;19292;19293;20104;20573;20574;21208;21514;21515;21625;21626;22564;2…	192;2312;3913;3914;3915;3916;3917;4365;6152;6312;6313;6314;6315;6316;8324;8325;8326;8327;8328;8329;8330;8413;9250;9251;9252;9340;10762;11813;11814;11815;11816;11873;11874;11875;11876;12236;12237;14566;14567;14568;16204;16205;16206;17370;17371;17506;19963;20615;20616;20617;20773;20811;20812;20813;20814;20939;21377;21378;21379;21380;21381;21382;21404;21805;21913;21914;22088;22089;22090;22091;23651;…	196;2472;4218;4219;4220;4221;4222;4696;6609;6779;6780;6781;6782;6783;8888;8889;8890;8891;8892;8893;8894;8981;9870;9871;9872;9961;11530;12648;12649;12650;12651;12652;12653;12720;12721;12722;12723;13119;13120;13121;15619;15620;15621;17450;17451;17452;17453;18719;18720;18864;21541;22248;22249;22250;22417;22457;22458;22459;22460;22602;23064;23065;23066;23067;23068;23069;23093;23528;23529;23641;23642;…	196;2472;4218;4222;4696;6609;6780;6781;8890;8981;9871;9961;11530;12650;12653;12722;13121;15620;17453;18720;18864;21541;22250;22417;22460;22602;23067;23068;23093;23529;23643;23834;23837;25522;25556;25689;25720;25847;26043;26107;28505;29003;29324;29326;29333;31894;34744;35902;37220;37240;37242;42501;42502;42655;43115;43695;43698;45433;46547;46552;48224;48878;48880;49147;49148;51175;51922;51940;5314…	51469000	53548000	39918000	57365000	14539000	17709000	23464000	12228000	9011800	15372000	14606000	12110000	10161000	1709900	1050700	25.6172	25.6743	25.2505	25.7737	23.7934	24.078
266	F7BJB9	F7BJB9	23	23	23		Morc3	sp|F7BJB9|MORC3_MOUSE MORC family CW-type zinc finger protein 3 OS=Mus musculus OX=10090 GN=Morc3 PE=1 SV=1	23	23	23	106.52	942	942	0	323.31	2664600000	44				266	921;3546;18721;19072;19381;20697;21217;21328;23695;24292;24480;25127;26613;27573;28528;28734;30709;32011;34710;34807;34914;34987;43161	True;True;True;True;True;True;True;True;True;True;True;True;True;True;True;True;True;True;True;True;True;True;True	979;3851;20244;20245;20628;20999;22426;22986;23118;25642;26299;26498;27207;28820;29876;29877;31202;31430;33634;35055;37920;38023;38133;38216;38217;47176	2020;2021;2022;8015;42437;42438;42439;42440;43165;43166;43167;44140;44141;44142;47127;48154;48492;53223;53224;54421;54422;54799;56102;59650;59651;61746;61747;61748;61749;64573;65382;70146;70147;73320;73321;79088;79089;79261;79449;79450;79622;79623;97771;97772	2152;2153;2154;8566;45892;45893;45894;45895;46661;46662;46663;47714;47715;47716;50929;52062;52455;57570;57571;58872;58873;59273;60659;64633;64634;66858;66859;66860;66861;69939;70852;76069;76070;79524;79525;85758;85759;85938;86149;86150;86336;86337;106007;106008	2154;8566;45895;46662;47714;50929;52062;52455;57570;58873;59273;60659;64634;66861;69939;70852;76069;79525;85759;85938;86150;86337;106008	1439500	1590000	1178800	1656300	1132500	1423500	2318800	624880	427810	859900	809180	829980	663630	521810	327980	20.4571	20.6006	20.1689	20.6595	20.1111	20.441
268	F8VPQ2	F8VPQ2	6	6	6		Arid4a	sp|F8VPQ2|ARI4A_MOUSE AT-rich interactive domain-containing protein 4A OS=Mus musculus OX=10090 GN=Arid4a PE=1 SV=1	6	6	6	142.05	1261	1261	0	11.023	186280000	8				268	74;8767;9394;16711;19733;26509	True;True;True;True;True;True	78;9476;10137;18050;21375;28706	143;19757;21154;37490;44931;44932;59138;59139	147;21319;22827;40457;48580;48581;63963;63964	147;21319;22827;40457;48580;63963	35213	38480	25935	48957	14872	22680	30354	8982.3	6473.1	16067	12876	8521	8794.8	10200	4366.4	15.1038	15.2318	14.6626	15.5792	13.8603	14.4691
269	F8VPU2	F8VPU2	29	29	28	FERM, RhoGEF and pleckstrin domain-containing protein 1	Farp1	sp|F8VPU2|FARP1_MOUSE FERM, ARHGEF and pleckstrin domain-containing protein 1 OS=Mus musculus OX=10090 GN=Farp1 PE=1 SV=1	29	29	28	118.87	1048	1048	0	223.39	10965000000	56				269	1051;6181;6238;8113;11856;12062;12063;13767;14971;16979;17377;18360;19249;19551;19552;26029;29158;29861;30609;32590;32641;32960;33675;35504;36027;36317;36458;45366;45975	True;True;True;True;True;True;True;True;True;True;True;True;True;True;True;True;True;True;True;True;True;True;True;True;True;True;True;True;True	1116;6692;6751;8763;12814;13039;13040;14872;16158;18344;18776;19828;20847;21181;21182;21183;21184;28202;28203;31922;32714;33527;35683;35741;36096;36850;38773;39339;39649;39842;49525;50179	2296;2297;2298;2299;2300;2301;13976;14109;18248;18249;26551;26552;26950;26951;30624;33404;33405;38154;39158;41421;43718;44546;44547;44548;44549;44550;44551;58301;58302;58303;58304;66457;68064;69954;69955;74582;74714;74715;74716;75657;77098;80738;80739;81851;81852;82488;82489;82490;83152;83153;102422;102423;103661;103662	2455;2456;2457;2458;2459;2460;14985;15129;19658;19659;28620;28621;28622;29041;29042;33017;36021;36022;41181;42305;44738;47242;48163;48164;48165;48166;48167;48168;48169;63089;63090;63091;63092;72028;73786;75871;75872;80933;81078;81079;81080;82092;83617;87527;87528;88738;88739;89459;89460;89461;90242;90243;111029;111030;112356;112357	2459;14985;15129;19659;28620;29041;29042;33017;36021;41181;42305;44738;47242;48164;48167;63092;72028;73786;75871;80933;81080;82092;83617;87527;88739;89459;90242;111030;112357	4093900	3997300	3271300	4261600	2343700	3556800	5683200	1909500	1856800	2786700	2630300	2758600	2131500	1728200	1190500	21.965	21.9306	21.6414	22.023	21.1604	21.7621
270	F8VPZ5	F8VPZ5	2	2	2		Ercc6	sp|F8VPZ5|ERCC6_MOUSE DNA excision repair protein ERCC-6 OS=Mus musculus OX=10090 GN=Ercc6 PE=1 SV=1	2	2	2	165.96	1481	1481	0.0029056	2.2182	40211000	1				270	3371;37006	True;True	3670;40426	7671;7672;84191	8198;8199;91340	8199;91340	14732	22680	8232.3	14220	9557.1	10972	18005	6293.7	6113.4	10110	13045	12061	9409.3	6939.1	5206.3	13.8467	14.4691	13.0071	13.7956	13.2224	13.4215
271	F8VPZ9	F8VPZ9	12	12	12		Gltscr1	sp|F8VPZ9|BICRA_MOUSE BRD4-interacting chromatin-remodeling complex-associated protein OS=Mus musculus OX=10090 GN=Bicra PE=1 SV=1	12	12	12	161.35	1578	1578	0	21.956	882170000	16				271	1119;1489;2985;7581;9254;10125;12057;13295;16799;24678;35986;38201	True;True;True;True;True;True;True;True;True;True;True;True	1191;1591;3259;3260;8195;9994;10955;13034;14372;18144;26706;39297;41711	2455;3259;6814;6815;6816;17161;20880;22941;26938;29575;29576;37672;55182;81776;86741	2631;3510;7310;7311;7312;18501;22537;22538;24761;29029;31841;31842;40666;59685;88655;94047	2631;3510;7312;18501;22538;24761;29029;31842;40666;59685;88655;94047	491300	330510	269170	445240	123910	245450	403510	84476	74501	89227	139870	80627	64276	44891	32859	18.9062	18.3343	18.0382	18.7642	16.9189	17.9051
272	F8VQB6;F8VQB6-2	F8VQB6	17;8	17;8	16;7	Unconventional myosin-X	Myo10	sp|F8VQB6|MYO10_MOUSE Unconventional myosin-X OS=Mus musculus OX=10090 GN=Myo10 PE=1 SV=1	17	17	16	237.32	2062	2062;1419	0	57.412	327730000	15				272	2934;11360;13722;14109;16910;20098;21242;23675;25699;29538;30887;32688;34313;39135;40220;40706;41422	True;True;True;True;True;True;True;True;True;True;True;True;True;True;True;True;True	3206;12281;14827;18268;21775;23012;25619;27843;32352;33827;35792;37506;42738;43923;44453;45247	6717;25605;30547;38019;45753;48196;53177;57346;67373;70521;74848;78274;78275;88903;88904;91153;92327;94062	7207;27614;32932;41034;49451;52108;57521;62012;73050;76463;81221;84865;84866;96337;96338;98761;100055;101963	7207;27614;32932;41034;49451;52108;57521;62012;73050;76463;81221;84866;96337;98761;100055;101963	2852.8	2502.2	2620.2	3513.8	1451.6	4558.5	4477.2	1814.1	528.87	1371.7	4174.1	2960.5	1330.3	1056.6	0	11.4782	11.289	11.3555	11.7788	10.5034	12.1543
273	G3X9C2	G3X9C2	2	2	2	F-box only protein 50	Nccrp1	sp|G3X9C2|FBX50_MOUSE F-box only protein 50 OS=Mus musculus OX=10090 GN=Nccrp1 PE=1 SV=2	2	2	2	30.407	266	266	0	15.181	380910000	4				273	40532;43630	True;True	44263;47671	91953;91954;98676;98677	99647;99648;106962;106963	99648;106962	50362	141160	36777	38917	60922	45428	82516	45241	34772	59947	68369	161110	108200	130500	46305	15.62	17.107	15.1665	15.2481	15.8947	15.4713
276	G3X9K3;Q80YW0	G3X9K3	23;1	23;1	15;0	Brefeldin A-inhibited guanine nucleotide-exchange protein 1	Arfgef1	sp|G3X9K3|BIG1_MOUSE Brefeldin A-inhibited guanine nucleotide-exchange protein 1 OS=Mus musculus OX=10090 GN=Arfgef1 PE=1 SV=1	23	23	15	208.5	1846	1846;393	0	52.716	2103100000	27				276	1202;2886;3892;5125;5500;6717;8697;8972;12263;12431;12804;15805;20112;20272;20658;22601;24339;25001;25381;27680;29262;32139;41742	True;True;True;True;True;True;True;True;True;True;True;True;True;True;True;True;True;True;True;True;True;True;True	1287;3155;4219;5553;5959;7289;9403;9701;13255;13439;13845;17076;21790;21967;22387;24467;26346;27056;27487;30026;32032;35201;45598	2629;2630;2631;6620;8810;11512;12462;15361;15362;19619;20239;27332;27771;28498;35295;45780;46177;47055;50937;54503;55838;56656;62139;66687;73578;94762	2815;2816;2817;2818;7104;9402;12339;13354;16531;16532;21172;21837;29443;29921;30689;38031;49483;49906;50852;55110;58956;60372;60373;61274;67319;72272;79796;102711	2815;7104;9402;12339;13354;16532;21172;21837;29443;29921;30689;38031;49483;49906;50852;55110;58956;60373;61274;67319;72272;79796;102711	738310	797590	599150	863110	495650	790010	1647100	478840	342640	538060	774000	727350	595890	389120	332670	19.4939	19.6053	19.1926	19.7192	18.919	19.5915
277	G3XA57;G3XA57-2	G3XA57;G3XA57-2	5;5	5;5	4;4	Rab11 family-interacting protein 2	Rab11fip2	sp|G3XA57|RFIP2_MOUSE Rab11 family-interacting protein 2 OS=Mus musculus OX=10090 GN=Rab11fip2 PE=1 SV=1;sp|G3XA57-2|RFIP2_MOUSE Isoform 2 of Rab11 family-interacting protein 2 OS=Mus musculus OX=10090 GN=Rab11fip2	5	5	4	58.206	512	512;529	0	26.992	98345000	5				277	9436;25250;29775;35384;36282	True;True;True;True;True	10188;27338;32609;38642;39609	21323;56344;67851;80490;82387;82388	23007;60941;73564;87267;89345;89346	23007;60941;73564;87267;89346	102140	112710	81281	116320	67013	94417	139140	46036	39983	68061	69125	68577	48802	56786	39415	16.6402	16.7823	16.3106	16.8277	16.0322	16.5268
278	G5E829;Q9R0K7;Q6Q477;Q6Q477-2	G5E829	28;9;8;8	28;9;8;8	28;9;8;8	Plasma membrane calcium-transporting ATPase 1	Atp2b1	sp|G5E829|AT2B1_MOUSE Plasma membrane calcium-transporting ATPase 1 OS=Mus musculus OX=10090 GN=Atp2b1 PE=1 SV=1	28	28	28	134.75	1220	1220;1198;1205;1107	0	264.51	10006000000	61				278	4735;7497;7684;7819;7872;13423;14201;14457;18068;19070;19113;20430;21029;22413;28357;28428;28706;30167;33058;33059;33505;35867;36409;37266;40178;40534;44317;45041	True;True;True;True;True;True;True;True;True;True;True;True;True;True;True;True;True;True;True;True;True;True;True;True;True;True;True;True	5135;8107;8305;8450;8505;14507;15337;15610;19520;20626;20673;22139;22777;24263;30967;30968;31074;31075;31400;33064;36199;36200;36668;39171;39172;39786;40704;43877;44265;48413;49179	10827;16988;17396;17638;17639;17640;17739;17740;17741;29877;31670;31671;32359;32360;32361;32362;40838;40839;43161;43162;43257;43258;46534;47751;50563;50564;64123;64124;64125;64126;64301;64302;64303;64304;65300;65301;69005;69006;75876;75877;75878;76772;81462;81463;83041;84689;84690;91065;91066;91956;91957;91958;91959;100236;100237;101808;101809	11601;18321;18746;19000;19001;19002;19003;19107;19108;19109;32197;34167;34168;34911;34912;34913;34914;44128;44129;44130;46657;46658;46761;46762;50286;50287;51616;54710;54711;69468;69469;69470;69471;69655;69656;69657;69658;70760;70761;74824;74825;82322;82323;82324;83269;88309;88310;90122;91869;91870;98666;98667;98668;99650;99651;99652;99653;108659;108660;110372;110373	11601;18321;18746;19000;19108;32197;34167;34911;44129;46657;46762;50287;51616;54710;69471;69658;70760;74825;82323;82324;83269;88310;90122;91870;98666;99653;108660;110373	3975800	4192500	3483900	4130600	2360900	3270800	4201700	1491800	1305300	2130100	2126300	2021900	1545700	1573600	945150	21.9228	21.9994	21.7323	21.9779	21.1709	21.6412
280	G5E870	G5E870	51	51	51	E3 ubiquitin-protein ligase TRIP12	Trip12	sp|G5E870|TRIPC_MOUSE E3 ubiquitin-protein ligase TRIP12 OS=Mus musculus OX=10090 GN=Trip12 PE=1 SV=1	51	51	51	224.13	2025	2025	0	189.7	5224700000	79				280	424;3208;3308;5364;5937;7109;8571;8731;8979;11851;12312;13732;14129;14888;15031;15804;16982;17008;17231;17993;18608;18806;18807;21458;23222;24395;25351;26248;26830;26832;30477;30935;31056;31763;31833;34462;34499;34593;34984;36131;36521;36765;37111;37164;38004;38358;38623;39046;40598;41490;45018	True;True;True;True;True;True;True;True;True;True;True;True;True;True;True;True;True;True;True;True;True;True;True;True;True;True;True;True;True;True;True;True;True;True;True;True;True;True;True;True;True;True;True;True;True;True;True;True;True;True;True	450;3492;3599;5816;6433;7699;9271;9438;9708;12809;13307;14837;15260;16070;16223;17075;18347;18373;18612;19441;20115;20336;20337;23256;25140;26410;27453;28428;29049;29051;33383;33879;34012;34776;34859;37659;37696;37791;38213;39449;39908;40165;40539;40594;41492;41885;42185;42638;44336;45326;49152	916;7281;7508;12125;13456;16191;19375;19376;19686;20251;20252;26545;27445;30565;31536;33251;33512;33513;35294;38165;38207;38208;38643;38644;38645;40697;40698;40699;42077;42615;42616;42617;48687;48688;48689;52314;52315;54634;56600;58671;58672;60095;60097;60098;69600;70630;70631;70932;70933;72674;72675;72940;78554;78646;78806;79619;82096;83263;83713;83714;83715;84392;84393;84490;84491;86317;86318;8…	960;7795;8030;13002;14432;17437;20916;20917;21245;21851;21852;28614;29563;32951;34022;35860;36136;36137;38030;41193;41194;41238;41239;41704;41705;41706;43982;43983;43984;45478;46086;46087;46088;52664;52665;52666;56601;56602;59094;61215;63472;63473;65106;65108;65109;75473;76574;76575;76901;76902;78840;78841;79130;85181;85283;85457;86332;86333;89005;90363;90838;90839;90840;91553;91554;91656;91657;9…	960;7795;8030;13002;14432;17437;20917;21245;21851;28614;29563;32951;34022;35860;36137;38030;41194;41239;41705;43983;45478;46086;46088;52666;56601;59094;61215;63472;65106;65108;75473;76574;76901;78841;79130;85181;85283;85457;86332;89005;90363;90840;91553;91657;93594;94403;95060;96125;99796;102116;110324	1863700	1771400	1416400	2050200	1247000	1661000	2358400	716100	572060	1078500	1186700	1052300	847950	426930	239500	20.8297	20.7565	20.4338	20.9673	20.25	20.6636
281	G5E8B9	G5E8B9	6	6	6		Zbtb11	sp|G5E8B9|ZBT11_MOUSE Zinc finger and BTB domain-containing protein 11 OS=Mus musculus OX=10090 GN=Zbtb11 PE=2 SV=1	6	6	6	118.56	1050	1050	0	23.788	328410000	7				281	7846;8042;10736;34533;35496;37879	True;True;True;True;True;True	8478;8685;11607;37730;38765;41358	17698;17699;18099;24297;78711;80727;86041	19064;19065;19500;26212;85354;87515;93300	19064;19500;26212;85354;87515;93300	189810	176830	135540	199020	102650	130430	189530	42331	30246	55359	55935	42024	37978	19179	11883	17.5342	17.432	17.0484	17.6026	16.6474	16.9929
283	G5E8K5-2;G5E8K5-6	G5E8K5-2;G5E8K5-6	5;5	5;5	1;1	Ankyrin-3	Ank3	sp|G5E8K5-2|ANK3_MOUSE Isoform 2 of Ankyrin-3 OS=Mus musculus OX=10090 GN=Ank3;sp|G5E8K5-6|ANK3_MOUSE Isoform 6 of Ankyrin-3 OS=Mus musculus OX=10090 GN=Ank3	5	5	1	188.25	1726	1726;898	0	50.56	430020000	6				283	2004;5526;25207;35008;35927	True;True;True;True;True	2153;5987;27295;38238;39233	4437;12511;56271;56272;79662;81643	4774;13404;60860;60861;86376;88513	4774;13404;60861;86376;88513	94124	94559	91147	142440	57003	105390	150160	48848	26959	62485	60560	61143	46059	60629	27132	16.5223	16.5289	16.4759	17.12	15.7988	16.6854
284	G5E8P0	G5E8P0	2	2	2		Tubgcp6	sp|G5E8P0|GCP6_MOUSE Gamma-tubulin complex component 6 OS=Mus musculus OX=10090 GN=Tubgcp6 PE=1 SV=1	2	2	2	197.19	1769	1769	0.00029753	4.9702	171000000	3				284	18377;41771	True;True	19848;45629	41475;94824;94825	44799;102776;102777	44799;102776	86561	87211	71155	105220	54552	89466	153680	35835	41278	62284	93157	75450	93386	61874	43677	16.4014	16.4122	16.1187	16.683	15.7353	16.4491
285	G5E8Z2	G5E8Z2	3	3	3	Transcription initiation factor TFIID subunit 4B	Taf4b	sp|G5E8Z2|TAF4B_MOUSE Transcription initiation factor TFIID subunit 4B OS=Mus musculus OX=10090 GN=Taf4b PE=1 SV=2	3	3	3	89.526	850	850	0.00031027	5.8451	234410000	4				285	5186;8258;9776	True;True;True	5620;8933;10547	11640;11641;18723;22124	12470;12471;20212;23872	12470;20212;23872	31908	17747	19602	23668	11899	11270	35608	9831	8375.3	19435	30227	20462	14374	28647	10418	14.9616	14.1153	14.2587	14.5307	13.5386	13.4602
286	L0N7N1;Q80TF6	L0N7N1	9;1	9;1	9;1	Kinesin-like protein KIF14	Kif14	sp|L0N7N1|KIF14_MOUSE Kinesin-like protein KIF14 OS=Mus musculus OX=10090 GN=Kif14 PE=1 SV=1	9	9	9	186.44	1674	1674;4561	0	36.977	207900000	9				286	807;10643;12512;17199;18498;18920;19679;28765;38983	True;True;True;True;True;True;True;True;True	857;11510;13538;18580;19988;20457;21317;31462;42568	1772;24132;27957;38578;41811;42830;44818;65435;88545	1886;26033;30121;41636;45194;46309;48462;70907;95954	1886;26033;30121;41636;45194;46309;48462;70907;95954	36878	38429	28720	42506	30733	38248	67919	21998	19184	36263	39888	38262	30099	27863	16306	15.1705	15.2299	14.8098	15.3754	14.9075	15.2231
287	O08528;Q3TRM8;Q91W97	O08528	34;1;1	34;1;1	32;1;1	Hexokinase-2	Hk2	sp|O08528|HXK2_MOUSE Hexokinase-2 OS=Mus musculus OX=10090 GN=Hk2 PE=1 SV=1	34	34	32	102.53	917	917;922;915	0	323.31	7550400000	70				287	385;965;3493;7361;8873;10850;11041;12416;13212;13214;13562;16172;16900;17041;22567;23561;23795;26097;26098;26293;27021;27858;27901;27980;27981;29032;34815;37573;37624;40500;41457;41458;42787;43831	True;True;True;True;True;True;True;True;True;True;True;True;True;True;True;True;True;True;True;True;True;True;True;True;True;True;True;True;True;True;True;True;True;True	410;1024;3794;7965;9592;11728;11933;13422;14276;14278;14659;17469;18256;18257;18406;24431;25499;25752;28271;28272;28477;29251;30285;30286;30338;30448;30449;30450;31784;38031;41026;41085;44227;45287;45288;45289;45290;45291;46747;47887	801;2103;2104;7883;7884;16742;20006;24530;24531;24532;24908;27738;29363;29364;29366;29367;30214;30215;30216;36170;37995;37996;37997;37998;37999;38000;38263;50883;52984;53451;58414;58415;58416;58417;58418;58745;58746;60494;62617;62618;62706;62992;62993;62994;62995;66147;66148;66149;79279;85337;85338;85533;91858;91859;91860;91861;94144;94145;94146;94147;94148;94149;94150;97011;99071;99072	841;2241;2242;8426;8427;18060;18061;21586;26457;26458;26459;26460;26867;29887;31611;31612;31614;31615;32577;32578;32579;38999;41009;41010;41011;41012;41013;41014;41301;55051;57322;57814;63210;63211;63212;63213;63214;63550;63551;65521;67819;67820;67916;67917;68229;68230;68231;68232;71703;71704;71705;85970;92550;92551;92758;99540;99541;99542;99543;99544;102056;102057;102058;102059;102060;102061;102…	841;2241;8427;18061;21586;26459;26867;29887;31611;31614;32577;38999;41009;41301;55051;57322;57814;63210;63212;63551;65521;67820;67916;68231;68232;71703;85970;92551;92758;99542;102059;102060;105184;107375	2795300	2444500	2007900	2531800	1608700	2363700	3387500	1610700	1575700	2654500	2469300	2423600	1931200	2270200	1275300	21.4146	21.2211	20.9373	21.2717	20.6175	21.1726
288	O08529	O08529	17	17	17	Calpain-2 catalytic subunit	Capn2	sp|O08529|CAN2_MOUSE Calpain-2 catalytic subunit OS=Mus musculus OX=10090 GN=Capn2 PE=1 SV=4	17	17	17	79.871	700	700	0	323.31	1892700000	23				288	6833;7538;9543;13533;14289;15761;19241;22912;25345;28760;29665;33936;34654;34748;35383;44553;45436	True;True;True;True;True;True;True;True;True;True;True;True;True;True;True;True;True	7411;8152;10304;14624;15426;17030;20838;24810;27447;31457;32491;37122;37854;37960;38641;48660;49599	15627;17079;21622;21623;30086;31996;35220;43706;43707;43708;51664;56592;65430;67605;77569;78924;79154;80489;100680;100681;102551;102552	16816;18414;23338;23339;32436;34523;37953;47229;47230;47231;55914;61207;70902;73298;84110;85579;85830;87266;109131;109132;109133;111163;111164	16816;18414;23338;32436;34523;37953;47229;55914;61207;70902;73298;84110;85579;85830;87266;109131;111164	143090	118990	109550	157920	111540	136650	230420	87028	50619	104520	138110	134120	132530	117700	57952	17.1266	16.8605	16.7412	17.2688	16.7672	17.0601
289	O08547	O08547	5	5	5	Vesicle-trafficking protein SEC22b	Sec22b	sp|O08547|SC22B_MOUSE Vesicle-trafficking protein SEC22b OS=Mus musculus OX=10090 GN=Sec22b PE=1 SV=3	5	5	5	24.74	215	215	0	142.04	495950000	8				289	2805;19240;25144;29238;40869	True;True;True;True;True	3073;20837;27225;32008;44627	6487;43704;43705;56136;66653;66654;92657	6964;6965;47227;47228;60694;72237;72238;100412	6965;47228;60694;72238;100412	324520	310110	239670	339410	181290	222520	301220	112360	86176	160870	208440	169910	134010	141850	91719	18.3079	18.2424	17.8707	18.3727	17.4679	17.7636
290	O08550	O08550	35	33	33	Histone-lysine N-methyltransferase 2B	Kmt2b	sp|O08550|KMT2B_MOUSE Histone-lysine N-methyltransferase 2B OS=Mus musculus OX=10090 GN=Kmt2b PE=1 SV=3	35	33	33	294.82	2713	2713	0	202.03	2855600000	49				290	3743;6650;7938;8664;9153;11617;12122;13823;14262;16227;16540;17128;17484;18009;19326;20315;22060;27417;27527;27802;30060;30668;31018;32525;32986;33443;33472;34566;38653;40845;41069;42077;42589;44325;45171	True;True;False;True;True;False;True;True;True;True;True;True;True;True;True;True;True;True;True;True;True;True;True;True;True;True;True;True;True;True;True;True;True;True;True	4062;7219;8574;9369;9889;12559;13105;14937;15399;17529;17860;18498;18887;19459;20933;22015;23885;29675;29821;29822;30203;30204;32945;33590;33972;35612;36122;36603;36633;37763;42218;44602;44847;45959;46525;48421;49320	8422;15250;17904;19542;20704;26091;27074;30776;31955;31956;36274;36275;36999;37000;37001;37002;38423;39376;40730;40731;43874;46299;49806;61321;61660;61661;62461;62462;68668;68669;68670;68671;70071;70853;74388;75698;76614;76615;76702;78766;87767;92576;93221;95419;96571;100253;102046;102047;102048	8990;16417;19284;21090;22344;28135;29169;29170;33183;34480;34481;39111;39112;39113;39908;39909;39910;39911;41472;42531;44018;44019;47406;50039;53907;66409;66770;66771;67655;67656;74445;74446;74447;74448;75992;76818;80712;82135;83102;83103;83196;85411;95131;100327;101036;103409;104662;108676;110628;110629;110630	8990;16417;19284;21090;22344;28135;29170;33183;34480;39113;39909;41472;42531;44019;47406;50039;53907;66409;66771;67655;74445;75992;76818;80712;82135;83103;83196;85411;95131;100327;101036;103409;104662;108676;110628	975390	979620	766980	993580	439490	523020	768380	171920	115940	189740	219580	170370	162930	85212	50604	19.8956	19.9019	19.5488	19.9223	18.7455	18.9965
292	O08580	O08580	6	6	6	Steroid hormone receptor ERR1	Esrra	sp|O08580|ERR1_MOUSE Steroid hormone receptor ERR1 OS=Mus musculus OX=10090 GN=Esrra PE=1 SV=4	6	6	6	45.464	422	422	0	16.301	1143300000	8				292	1464;7766;26995;34055;36164;42275	True;True;True;True;True;True	1566;8392;29224;37244;39487;46179	3222;17545;17546;60433;77819;82161;95859;95860	3469;18905;18906;65457;84378;89079;103895;103896	3469;18905;65457;84378;89079;103896	1143800	1231300	1052700	1221300	860950	967760	1373400	177500	96359	158710	202980	207540	185660	180940	90859	20.1254	20.2318	20.0057	20.22	19.7156	19.8843
293	O08582	O08582	16	16	16	GTP-binding protein 1	Gtpbp1	sp|O08582|GTPB1_MOUSE GTP-binding protein 1 OS=Mus musculus OX=10090 GN=Gtpbp1 PE=1 SV=2	16	16	16	72.3	668	668	0	97.994	2529100000	31				293	4207;5375;17984;21023;24841;27001;27515;32723;35158;36342;37596;39768;41133;41747;42188;45656	True;True;True;True;True;True;True;True;True;True;True;True;True;True;True;True	4556;5827;19432;19433;22770;26884;29230;29800;35832;38394;39677;41051;43435;44916;45603;46089;49843	9721;9722;12141;12142;40685;40686;40687;47724;55535;60448;60449;60450;60451;60452;61589;75018;79946;82547;85378;90240;90241;93342;93343;93344;93345;94769;95718;95719;103029	10404;10405;13019;13020;43969;43970;43971;51586;60052;60053;65473;65474;65475;65476;65477;66692;81405;86680;89521;92593;97781;97782;101167;101168;101169;101170;101171;102719;103736;103737;111679	10404;13019;43969;51586;60052;65473;66692;81405;86680;89521;92593;97781;101168;102719;103736;111679	566970	580770	491720	659490	438350	575830	954140	393650	271950	497420	631560	570710	542690	496700	308120	19.1129	19.1476	18.9075	19.331	18.7417	19.1353
295	O08599;O08599-2	O08599;O08599-2	6;6	6;6	6;6	Syntaxin-binding protein 1	Stxbp1	sp|O08599|STXB1_MOUSE Syntaxin-binding protein 1 OS=Mus musculus OX=10090 GN=Stxbp1 PE=1 SV=2;sp|O08599-2|STXB1_MOUSE Isoform 2 of Syntaxin-binding protein 1 OS=Mus musculus OX=10090 GN=Stxbp1	6	6	6	67.568	594	594;603	0	52.555	436530000	9				295	219;1928;16891;17651;33369;41494	True;True;True;True;True;True	231;2072;18247;19065;36525;45330	449;450;4292;37974;39760;76452;76453;94208	465;466;4617;40986;42945;82924;82925;102122;102123	465;4617;40986;42945;82924;102122	54858	47620	42392	58739	34132	55599	69995	26428	20845	38948	43054	47593	35303	34593	18248	15.7434	15.5393	15.3715	15.842	15.0588	15.7628
296	O08638;O08638-2	O08638;O08638-2	44;44	9;9	7;7	Myosin-11	Myh11	sp|O08638|MYH11_MOUSE Myosin-11 OS=Mus musculus OX=10090 GN=Myh11 PE=1 SV=1;sp|O08638-2|MYH11_MOUSE Isoform 2 of Myosin-11 OS=Mus musculus OX=10090 GN=Myh11	44	9	7	227.03	1972	1972;1938	0	14.771	65909000000	34				296	2152;2186;2187;3791;4767;4769;4859;5372;5430;6200;6821;6822;8103;8160;10307;10512;11699;12814;20131;20681;20745;20776;21232;25749;25868;28175;28616;28800;29919;30062;30435;31107;31500;31770;31950;31951;32425;33309;34024;37692;40518;40557;41372;43828	False;False;False;False;False;False;False;False;False;False;False;False;False;False;True;False;False;True;False;False;False;False;False;False;False;False;False;True;False;False;True;False;False;False;True;True;False;False;False;True;False;False;True;True	2316;2356;2357;2358;4111;5167;5168;5171;5270;5271;5824;5886;6711;7399;7400;8751;8752;8819;11148;11369;11370;11371;11372;12648;12649;13857;21812;22410;22475;22476;22477;22509;22510;23001;23002;27894;28031;28032;28033;28034;30709;31302;32774;32775;32776;32777;32947;33333;34067;34498;34784;34785;34786;34981;34982;35502;35503;35504;35505;36463;37212;37213;41153;44248;44288;44289;45188	4767;4768;4769;4770;4771;4772;4957;4958;4959;4960;4961;4962;4963;4964;4965;4966;4967;4968;4969;4970;8555;8556;8557;8558;8559;10871;10872;10873;10874;10875;10876;10877;10878;10879;10880;10881;10882;10883;10884;10885;10886;10887;10888;10889;10897;10898;10899;10900;11035;11036;11037;11038;11039;11040;11041;11042;11043;11044;11045;11046;11047;11048;11049;11050;11051;11052;11053;12134;12135;12136;1213…	5121;5122;5123;5124;5125;5126;5331;5332;5333;5334;5335;5336;5337;5338;5339;5340;5341;5342;5343;5344;5345;5346;5347;9133;9134;9135;9136;9137;11647;11648;11649;11650;11651;11652;11653;11654;11655;11656;11657;11658;11659;11660;11661;11662;11663;11664;11665;11666;11676;11677;11678;11679;11823;11824;11825;11826;11827;11828;11829;11830;11831;11832;11833;11834;11835;11836;11837;11838;11839;11840;11841;1…	5121;5331;5347;9134;11664;11677;11824;13013;13142;15028;16795;16796;19624;19916;25295;25770;28299;30722;49520;50892;50997;51047;52097;62106;62658;68790;70587;74038;74452;75327;77022;78153;78854;79381;79399;80440;82810;84301;92894;99601;99707;101762	4453000	2628000	1075900	5146300	659800	4755500	8831900	3834100	4096100	2796500	5564500	3414300	2521800	1192100	2321800	22.0863	21.3255	20.0371	22.2951	19.3317	22.1812
298	O08648;O08648-2	O08648;O08648-2	14;14	14;14	14;14	Mitogen-activated protein kinase kinase kinase 4	Map3k4	sp|O08648|M3K4_MOUSE Mitogen-activated protein kinase kinase kinase 4 OS=Mus musculus OX=10090 GN=Map3k4 PE=1 SV=2;sp|O08648-2|M3K4_MOUSE Isoform B of Mitogen-activated protein kinase kinase kinase 4 OS=Mus musculus OX=10090 GN=Map3k4	14	14	14	179.83	1597	1597;1545	0	30.776	718890000	19				298	1190;4921;9121;9614;16178;20204;23109;23381;26393;29272;31165;39067;39401;43188	True;True;True;True;True;True;True;True;True;True;True;True;True;True	1271;5338;9855;10378;17476;21897;25024;25306;28584;32043;34131;42664;43020;47204	2602;11164;20611;21775;21776;36182;46038;46039;46040;52133;52604;58922;66702;66703;71164;88757;89402;89403;97816	2786;11960;22244;23498;23499;39012;49763;49764;49765;56413;56911;63733;72287;72288;77152;96181;96864;96865;106054	2786;11960;22244;23499;39012;49763;56413;56911;63733;72287;77152;96181;96865;106054	268860	280410	206190	297710	196300	308920	526350	179400	149930	238640	324900	308580	274200	217450	151950	18.0365	18.0972	17.6536	18.1835	17.5827	18.2369
300	O08664	O08664	4	3	3	B-cell CLL/lymphoma 7 protein family member C	Bcl7c	sp|O08664|BCL7C_MOUSE B-cell CLL/lymphoma 7 protein family member C OS=Mus musculus OX=10090 GN=Bcl7c PE=1 SV=1	4	3	3	23.445	217	217	0	36.886	553180000	5				300	14101;42766;44677;44682	True;True;True;False	15231;46719;48790;48795	31491;96966;96967;100895;100896;100901;100902;100903	33971;105134;105135;109360;109361;109366;109367;109368;109369	33971;105135;109361;109368	323690	190810	78905	276600	56186	233010	388880	86740	75008	86797	102670	73597	40484	35361	17802	18.3043	17.5418	16.2678	18.0774	15.7779	17.83
302	O08709	O08709	8	8	8	Peroxiredoxin-6	Prdx6	sp|O08709|PRDX6_MOUSE Peroxiredoxin-6 OS=Mus musculus OX=10090 GN=Prdx6 PE=1 SV=3	8	8	8	24.87	224	224	0	21.959	1090100000	10				302	5563;5917;5918;20862;25375;26219;28745;43934	True;True;True;True;True;True;True;True	6027;6411;6412;22601;22602;27481;28398;31441;48005	12694;12695;13411;13412;47433;47434;56646;58624;65398;99356	13610;13611;14382;14383;51258;51259;61264;63424;70868;107693	13610;14382;14383;51259;61264;63424;70868;107693	625140	481660	386130	574140	391230	496980	860590	498980	279490	532980	703910	590760	492870	516710	374670	19.2538	18.8777	18.5587	19.131	18.5777	18.9228
306	O08749	O08749	16	16	16	Dihydrolipoyl dehydrogenase, mitochondrial	Dld	sp|O08749|DLDH_MOUSE Dihydrolipoyl dehydrogenase, mitochondrial OS=Mus musculus OX=10090 GN=Dld PE=1 SV=2	16	16	16	54.272	509	509	0	39.107	6796100000	35				306	2014;2563;7822;14418;18044;19420;28726;29765;33859;34461;34660;34846;39665;41156;42410;43969	True;True;True;True;True;True;True;True;True;True;True;True;True;True;True;True	2165;2773;8453;15562;19496;21038;21039;31420;32598;37041;37658;37860;38062;43319;43320;44941;46326;48043;48044	4454;4455;4456;5893;5894;17644;17645;17646;17647;17648;32257;40784;44224;44225;44226;44227;65344;67829;67830;67831;77407;77408;78551;78552;78553;78935;78936;78937;79324;79325;90001;90002;93389;96179;99448;99449;99450;99451;99452	4791;4792;4793;6332;6333;19007;19008;19009;19010;19011;19012;34801;44072;47801;47802;47803;47804;70805;73540;73541;73542;83939;83940;85178;85179;85180;85590;85591;85592;86016;86017;97520;97521;101218;104254;107817;107818;107819;107820;107821	4793;6333;19011;34801;44072;47804;70805;73541;83940;85179;85592;86016;97521;101218;104254;107818	1491200	1470100	1147200	1739900	788440	1782200	1859800	1148600	817510	1079900	2616500	1943200	1707800	2015600	1280000	20.508	20.4875	20.1297	20.7306	19.5886	20.7652
308	O08756	O08756	11	11	11	3-hydroxyacyl-CoA dehydrogenase type-2	Hsd17b10	sp|O08756|HCD2_MOUSE 3-hydroxyacyl-CoA dehydrogenase type-2 OS=Mus musculus OX=10090 GN=Hsd17b10 PE=1 SV=4	11	11	11	27.418	261	261	0	323.31	31655000000	61				308	6102;9068;16216;18556;21171;23419;26801;28788;29119;44113;44114	True;True;True;True;True;True;True;True;True;True;True	6609;9799;17516;20056;22934;25348;29018;29019;31488;31879;48199;48200	13753;13754;13755;13756;20396;20397;20398;20399;20400;36246;36247;36248;36249;36250;36251;36252;36253;41937;41938;41939;41940;48079;48080;48081;52697;52698;60028;60029;60030;60031;60032;60033;60034;60035;60036;60037;60038;60039;60040;60041;60042;65503;65504;65505;66369;99819;99820;99821;99822;99823;99824;99825;99826;99827;99828;99829;99830	14750;14751;14752;14753;21998;21999;22000;22001;22002;39080;39081;39082;39083;39084;39085;39086;39087;45329;45330;45331;45332;51978;51979;51980;57012;57013;65033;65034;65035;65036;65037;65038;65039;65040;65041;65042;65043;65044;65045;65046;65047;65048;65049;70984;70985;70986;71934;108219;108220;108221;108222;108223;108224;108225;108226;108227;108228;108229;108230;108231;108232	14751;22001;39083;45332;51978;57012;65047;70984;71934;108226;108232	3647500	3569900	3205600	3710700	2149000	2947300	3397000	1428700	1307100	2143500	1933100	1976300	1676400	2051000	1036800	21.7985	21.7675	21.6122	21.8233	21.0352	21.491
309	O08759;O08759-2;O08759-3	O08759;O08759-2;O08759-3	23;23;22	23;23;22	23;23;22	Ubiquitin-protein ligase E3A	Ube3a	sp|O08759|UBE3A_MOUSE Ubiquitin-protein ligase E3A OS=Mus musculus OX=10090 GN=Ube3a PE=1 SV=2;sp|O08759-2|UBE3A_MOUSE Isoform 2 of Ubiquitin-protein ligase E3A OS=Mus musculus OX=10090 GN=Ube3a;sp|O08759-3|UBE3A_MOUSE Isoform 3 of Ubiquitin-protein ligase	23	23	23	99.818	870	870;849;762	0	128.25	2976200000	37				309	5487;5764;7291;8462;8468;10079;10573;13434;13921;20830;22961;23595;23596;25413;27761;29180;29411;33303;41291;42173;44236;44311;45738	True;True;True;True;True;True;True;True;True;True;True;True;True;True;True;True;True;True;True;True;True;True;True	5946;6244;7891;9155;9162;10902;11437;14518;15039;22568;24861;25534;25535;27523;30143;30144;31947;32196;36457;45088;46074;48329;48407;49927	12393;13072;16556;16557;19171;19172;19181;22843;24014;24015;29897;29898;29899;30970;47364;51742;53042;53043;56723;62350;62351;62352;66512;66513;67044;76334;93666;93667;93668;95686;95687;95688;100089;100226;103162	13279;14008;17835;17836;20696;20697;20708;20709;24656;25911;25912;32217;32218;32219;33395;51184;55998;57380;57381;61347;67536;67537;67538;67539;72086;72087;72675;82804;101516;101517;101518;103701;103702;103703;108504;108649;111816	13279;14008;17835;20697;20708;24656;25911;32217;33395;51184;55998;57380;57381;61347;67536;72086;72675;82804;101518;103702;108504;108649;111816	1177200	1203700	927500	1408600	889980	1335900	2121800	702920	542460	950970	1148400	1072900	932080	737500	462060	20.1669	20.199	19.823	20.4258	19.7634	20.3494
310	O08760	O08760	4	4	4	N-glycosylase/DNA lyase;8-oxoguanine DNA glycosylase;DNA-(apurinic or apyrimidinic site) lyase	Ogg1	sp|O08760|OGG1_MOUSE N-glycosylase/DNA lyase OS=Mus musculus OX=10090 GN=Ogg1 PE=1 SV=2	4	4	4	38.883	345	345	0	25.976	234270000	4				310	1810;15357;22655;24034	True;True;True;True	1945;16593;24525;26013	4050;34252;51063;53926	4361;36926;55243;58339	4361;36926;55243;58339	115280	117520	93373	132270	74732	107760	158010	66307	55403	94291	99589	93309	85934	95208	53415	16.8148	16.8425	16.5107	17.0131	16.1894	16.7175
311	O08784	O08784	19	19	19	Treacle protein	Tcof1	sp|O08784|TCOF_MOUSE Treacle protein OS=Mus musculus OX=10090 GN=Tcof1 PE=1 SV=1	19	19	19	135	1320	1320	0	46.902	1530800000	27				311	273;433;1284;1289;2821;3386;3552;3927;6880;9255;13378;21253;22680;23030;23589;24492;31472;37671;38863	True;True;True;True;True;True;True;True;True;True;True;True;True;True;True;True;True;True;True	285;459;1378;1383;3088;3684;3857;4256;7458;9995;14461;23023;24553;24936;25528;26510;34468;41132;42439	565;931;932;2823;2824;2832;2833;6514;6515;7695;8022;8882;8883;15725;20881;29780;48210;51116;51885;53033;54816;71995;71996;85620;88161	585;977;978;3027;3028;3029;3037;3038;6994;6995;8224;8573;9474;9475;16921;22539;32096;52122;55298;56149;57371;59293;78078;78079;78080;92851;95544	585;978;3027;3037;6994;8224;8573;9475;16921;22539;32096;52122;55298;56149;57371;59293;78078;92851;95544	420980	295330	205080	490220	134770	252710	459630	336490	251340	408760	464690	358540	257000	73261	48012	18.6834	18.172	17.6458	18.9031	17.0401	17.9471
312	O08788;O08788-2	O08788;O08788-2	44;44	44;44	44;44	Dynactin subunit 1	Dctn1	sp|O08788|DCTN1_MOUSE Dynactin subunit 1 OS=Mus musculus OX=10090 GN=Dctn1 PE=1 SV=3;sp|O08788-2|DCTN1_MOUSE Isoform 2 of Dynactin subunit 1 OS=Mus musculus OX=10090 GN=Dctn1	44	44	44	141.67	1281	1281;1243	0	273.96	11061000000	83				312	943;944;1054;1055;1189;1968;3463;3547;6154;6432;6993;8475;9854;10355;10989;11682;12966;14636;15639;16098;18832;19534;19535;21381;21929;22363;22571;25244;25617;26250;26997;28111;28161;29305;31626;31994;32429;32649;34162;34163;36214;36730;44667;45518	True;True;True;True;True;True;True;True;True;True;True;True;True;True;True;True;True;True;True;True;True;True;True;True;True;True;True;True;True;True;True;True;True;True;True;True;True;True;True;True;True;True;True;True	1002;1003;1119;1120;1270;2115;2116;3763;3852;6663;6968;7577;9169;10631;11198;11877;12628;14018;15802;16900;17392;20364;21162;21163;21164;23174;23744;24210;24435;27332;27750;28430;29226;30622;30691;32077;34630;35035;35509;35749;35750;37353;37354;39538;40130;48780;49687	2067;2068;2069;2070;2304;2305;2306;2600;2601;4367;4368;4369;4370;4371;4372;7833;8016;13892;14574;15919;15920;19191;19192;19193;19194;22275;23543;24792;24793;24794;24795;24796;26206;28866;32717;32718;34844;36019;42657;42658;42659;44494;44495;44496;44497;48566;49544;49545;50459;50460;50888;50889;50890;56334;57134;58674;60435;63302;63465;63466;66762;66763;66764;72397;72398;73290;73291;74179;74180;74…	2202;2203;2204;2205;2206;2463;2464;2465;2784;2785;4698;4699;4700;4701;4702;4703;8368;8567;14895;15627;17126;17127;20719;20720;20721;20722;24031;25406;26743;26744;26745;26746;26747;28254;31081;35294;35295;37552;38840;46128;46129;46130;48102;48103;48104;48105;48106;48107;52534;53600;53601;54602;54603;55056;55057;55058;60931;61784;63475;63476;65459;68551;68729;68730;68731;72349;72350;72351;78530;785…	2203;2206;2464;2465;2785;4702;8368;8567;14895;15627;17126;20720;24031;25406;26746;28254;31081;35294;37552;38840;46129;48104;48106;52534;53601;54602;55058;60931;61784;63475;65459;68551;68730;72349;78531;79494;80489;81100;84582;84583;89215;90774;109341;111351	2587100	2458500	2180400	3225900	1855600	3030500	5014300	1949600	1393600	2661800	3007900	3260900	2997700	2852100	1746900	21.3029	21.2293	21.0562	21.6213	20.8235	21.5311
314	O08807	O08807	7	6	6	Peroxiredoxin-4	Prdx4	sp|O08807|PRDX4_MOUSE Peroxiredoxin-4 OS=Mus musculus OX=10090 GN=Prdx4 PE=1 SV=1	7	6	6	31.052	274	274	0	90.237	4655000000	12				314	7472;14757;14759;27044;31445;40025;43551	True;False;True;True;True;True;True	8080;15933;15935;29275;34438;43713;47588	16922;33004;33005;33006;33007;33008;33010;33011;60549;60550;71943;71944;71945;71946;71947;90762;98544	18249;35598;35599;35600;35601;35602;35604;35605;65580;65581;78026;78027;78028;78029;78030;98339;106824	18249;35602;35604;65580;78029;98339;106824	1966600	1871700	1526200	2025700	1407900	1764500	3036200	1512500	918650	1686500	2390900	2074200	1836300	1609000	1039200	20.9073	20.8359	20.5415	20.95	20.4251	20.7508
315	O08808	O08808	17	17	17	Protein diaphanous homolog 1	Diaph1	sp|O08808|DIAP1_MOUSE Protein diaphanous homolog 1 OS=Mus musculus OX=10090 GN=Diaph1 PE=1 SV=1	17	17	17	139.34	1255	1255	0	147.34	1448100000	25				315	1291;5206;9513;12683;12995;15610;16692;17113;20624;21624;24852;25106;28686;29703;32348;36591;43334	True;True;True;True;True;True;True;True;True;True;True;True;True;True;True;True;True	1385;5641;10271;13720;14047;16871;18027;18483;22351;23424;26899;27183;31381;32531;35422;39979;47356	2836;2837;11679;21538;21539;21540;28281;28282;28907;28908;28909;34789;37393;38399;46992;46993;48976;48977;55563;56045;65272;67676;73962;83390;98066	3042;3043;12511;23251;23252;23253;30459;30460;31123;31124;31125;37497;40337;41446;50785;50786;52977;52978;60081;60593;70731;73372;80199;90495;106318	3042;12511;23251;30459;31123;37497;40337;41446;50785;52978;60081;60593;70731;73372;80199;90495;106318	377760	402360	340150	468410	289730	417550	721360	278360	201340	381170	460370	471160	440220	365320	242960	18.5271	18.6181	18.3758	18.8374	18.1443	18.6716
316	O08810	O08810	33	33	32	116 kDa U5 small nuclear ribonucleoprotein component	Eftud2	sp|O08810|U5S1_MOUSE 116 kDa U5 small nuclear ribonucleoprotein component OS=Mus musculus OX=10090 GN=Eftud2 PE=1 SV=1	33	33	32	109.36	971	971	0	323.31	9165500000	79				316	1169;4712;6944;11815;12544;14105;14375;14661;14933;15122;17855;18874;18890;19996;20294;20505;23404;25446;27208;28474;28477;35141;35722;37638;38094;38312;38348;39271;39272;41400;42964;44868;45154	True;True;True;True;True;True;True;True;True;True;True;True;True;True;True;True;True;True;True;True;True;True;True;True;True;True;True;True;True;True;True;True;True	1244;5112;7527;12770;12771;13572;15235;15518;15827;16119;16345;19295;20408;20425;21667;21991;22221;25331;27559;29448;31138;31141;31142;38375;39017;41099;41595;41833;41874;42880;42881;45221;46962;48991;49303	2542;2543;2544;2545;10793;15845;15846;26460;26461;26462;26463;26464;26465;26466;28008;28009;31495;31496;32157;32158;32763;32764;33347;33348;33349;33758;33759;33760;40429;40430;42736;42737;42738;42739;42771;42772;42773;45566;45567;46255;46256;46257;46698;52666;52667;56786;60907;64423;64426;64427;64428;64429;79896;81192;85554;85555;85556;85557;86520;86521;86522;86523;86960;87065;89125;89126;89127;9…	2721;2722;2723;2724;11567;17047;17048;17049;28522;28523;28524;28525;28526;28527;28528;28529;30173;30174;33975;33976;34692;34693;34694;35342;35343;35961;35962;35963;36411;36412;36413;43702;43703;46210;46211;46212;46213;46214;46247;46248;46249;46250;49245;49246;49989;49990;49991;50466;56980;56981;61413;65966;69781;69784;69785;69786;69787;86622;88002;92780;92781;92782;92783;93813;93814;93815;93816;9…	2724;11567;17047;28529;30174;33975;34694;35343;35963;36412;43703;46214;46247;49245;49989;50466;56981;61413;65966;69781;69786;86622;88002;92780;93817;94279;94388;96569;96571;101915;105611;109721;110599	4523700	3552000	2332000	4833200	969460	2149000	4606600	2968400	2376000	2842500	4336800	2180600	1207000	470650	209440	22.1091	21.7602	21.1531	22.2045	19.8868	21.0352
317	O08811	O08811	11	11	11	TFIIH basal transcription factor complex helicase XPD subunit	Ercc2	sp|O08811|ERCC2_MOUSE General transcription and DNA repair factor IIH helicase subunit XPD OS=Mus musculus OX=10090 GN=Ercc2 PE=1 SV=2	11	11	11	86.841	760	760	0	89.783	654120000	17				317	4585;8100;10797;13141;13996;15119;16537;21349;23095;32025;38179	True;True;True;True;True;True;True;True;True;True;True	4972;8748;11673;14203;15117;16342;17857;23141;25010;35073;41689	10519;10520;18211;18212;24443;24444;29238;31142;33755;36995;36996;48524;52110;73348;73349;86695	11264;11265;11266;19619;19620;26365;26366;31481;33580;36408;39903;39904;52491;56390;79555;79556;93999	11265;19620;26365;31481;33580;36408;39903;52491;56390;79555;93999	409650	469600	384050	502850	265790	373500	543830	199520	164120	289370	301310	303530	247110	237090	155350	18.644	18.8411	18.5509	18.9398	18.0199	18.5107
318	O08848	O08848	7	7	7	60 kDa SS-A/Ro ribonucleoprotein	Trove2	sp|O08848|RO60_MOUSE 60 kDa SS-A/Ro ribonucleoprotein OS=Mus musculus OX=10090 GN=RO60 PE=1 SV=1	7	7	7	60.123	538	538	0	15.587	1043800000	12				318	2376;5348;8797;13507;23532;28821;40486	True;True;True;True;True;True;True	2570;5799;9509;14599;25468;31521;44213	5542;5543;12101;12102;19817;19818;30044;52922;65560;65561;91837;91838	5967;5968;12975;12976;21384;21385;32392;57248;71044;71045;99519;99520	5968;12976;21384;32392;57248;71044;99520	289070	303730	251340	344850	201570	281730	558500	217960	182430	311510	326850	348300	311000	309890	195050	18.1411	18.2124	17.9393	18.3956	17.6209	18.104
319	O08856	O08856	8	8	8	RNA polymerase II elongation factor ELL	Ell	sp|O08856|ELL_MOUSE RNA polymerase II elongation factor ELL OS=Mus musculus OX=10090 GN=Ell PE=2 SV=2	8	8	8	67.146	602	602	0	18.695	1152700000	11				319	3920;21404;28652;32713;34495;38061;43558;43826	True;True;True;True;True;True;True;True	4249;23199;31342;35822;37692;41558;47596;47883	8861;8862;48599;65211;65212;74999;75000;78639;86467;98559;99066	9453;9454;52569;70667;70668;81386;81387;85276;93758;106839;107369	9453;52569;70668;81387;85276;93758;106839;107369	24871	23862	17966	41597	5927.5	8020.9	15498	7899.2	6338.2	10680	7845.7	5155.6	7904.8	938.8	0	14.6022	14.5424	14.133	15.3442	12.5332	12.9695
320	O08912	O08912	5	5	5	Polypeptide N-acetylgalactosaminyltransferase 1;Polypeptide N-acetylgalactosaminyltransferase 1 soluble form	Galnt1	sp|O08912|GALT1_MOUSE Polypeptide N-acetylgalactosaminyltransferase 1 OS=Mus musculus OX=10090 GN=Galnt1 PE=1 SV=1	5	5	5	64.254	559	559	0	9.3826	212430000	4				320	3932;17171;17637;25165;28763	True;True;True;True;True	4261;18548;19051;27251;31460	8892;38524;39738;56176;65433	9484;41581;42921;60735;70905	9484;41581;42921;60735;70905	255420	253610	181100	225250	151510	204600	254740	96243	85955	160090	163610	157210	112060	128650	69340	17.9625	17.9523	17.4664	17.7812	17.2091	17.6424
321	O08917	O08917	20	20	20	Flotillin-1	Flot1	sp|O08917|FLOT1_MOUSE Flotillin-1 OS=Mus musculus OX=10090 GN=Flot1 PE=1 SV=1	20	20	20	47.513	428	428	0	45.046	2438600000	26				321	3039;3199;3286;3287;4033;12781;13694;16867;19995;20540;22063;25465;26602;28226;38497;41074;41715;43344;43672;43673	True;True;True;True;True;True;True;True;True;True;True;True;True;True;True;True;True;True;True;True	3317;3483;3577;3578;4368;13821;14798;18220;21666;22258;23888;27579;28809;30782;42040;44852;45571;47367;47717;47718	6924;7259;7260;7470;7471;9152;9153;28459;30493;37852;45565;46758;49810;56825;59631;63721;87375;93227;94701;98083;98751;98752;98753;98754;98755	7426;7772;7773;7774;7992;7993;9766;9767;30645;32873;40857;49244;50529;53911;61454;64614;69025;94717;101042;102645;106336;107041;107042;107043;107044;107045	7426;7773;7992;7993;9767;30645;32873;40857;49244;50529;53911;61454;64614;69025;94717;101042;102645;106336;107042;107044	1278100	1169100	971070	1321500	870030	1124000	1646100	630370	490000	797440	908070	952220	766300	787000	431630	20.2856	20.157	19.8892	20.3337	19.7307	20.1002
323	O09005	O09005	5	5	5	Sphingolipid delta(4)-desaturase DES1	Degs1	sp|O09005|DEGS1_MOUSE Sphingolipid delta(4)-desaturase DES1 OS=Mus musculus OX=10090 GN=Degs1 PE=1 SV=1	5	5	5	38.241	323	323	0	91.765	3105800000	11				323	8172;17826;42746;43514;45162	True;True;True;True;True	8831;19262;46697;47551;49310	18493;40346;96917;96918;96919;96920;98471;98472;98473;98474;102032	19951;43610;105081;105082;105083;105084;106750;106751;106752;106753;110612	19951;43610;105084;106751;110612	566800	488210	425120	540620	350540	496300	665820	208290	210620	304080	312140	293680	213050	206380	140870	19.1125	18.8971	18.6975	19.0443	18.4192	18.9209
325	O09053	O09053	3	3	3	Werner syndrome ATP-dependent helicase homolog	Wrn	sp|O09053|WRN_MOUSE Werner syndrome ATP-dependent helicase homolog OS=Mus musculus OX=10090 GN=Wrn PE=1 SV=3	3	3	3	157.2	1401	1401	0.0015228	2.7212	20555000	2				325	1433;18703;42076	True;True;True	1533;20222;20223;20224;45958	3156;42382;42383;42384;42385;42386;95418	3400;45832;45833;45834;45835;45836;103408	3400;45832;103408	22060	19076	18285	25402	13916	20839	34385	8113.9	8202.9	12136	15272	13907	9076	11819	5580.3	14.4291	14.2195	14.1584	14.6327	13.7645	14.347
326	O09061	O09061	2	2	2	Proteasome subunit beta type-1	Psmb1	sp|O09061|PSB1_MOUSE Proteasome subunit beta type-1 OS=Mus musculus OX=10090 GN=Psmb1 PE=1 SV=1	2	2	2	26.372	240	240	0.00053462	3.2969	106010000	2				326	1368;7422	True;True	1464;8030	3019;16846	3251;18166	3251;18166	36905	37682	23510	35774	32949	46866	74584	31071	17294	30685	45087	56231	48133	39933	17441	15.1715	15.2016	14.521	15.1266	15.0079	15.5163
327	O09106	O09106	16	16	13	Histone deacetylase 1	Hdac1	sp|O09106|HDAC1_MOUSE Histone deacetylase 1 OS=Mus musculus OX=10090 GN=Hdac1 PE=1 SV=1	16	16	13	55.074	482	482	0	68.853	11287000000	48				327	2739;5632;8213;11280;19756;20762;23366;23769;28328;32465;35097;42777;42820;45054;45175;46020	True;True;True;True;True;True;True;True;True;True;True;True;True;True;True;True	2997;6103;6104;8876;12196;21399;22494;25291;25723;25724;30930;35548;38330;38331;46732;46733;46734;46797;46798;49194;49324;50225	6324;6325;6326;12847;12848;12849;12850;12851;18605;25460;44971;44972;47219;52581;52582;53397;53398;64060;64061;64062;74249;79808;79809;79810;96989;96990;96991;96992;96993;96994;96995;97094;97095;97096;101829;101830;101831;101832;102052;102053;102054;103746;103747;103748	6792;6793;6794;13770;13771;13772;13773;13774;20082;27464;48621;48622;48623;51024;56887;56888;56889;57760;57761;69402;69403;69404;80568;86532;86533;86534;105160;105161;105162;105163;105164;105165;105166;105167;105168;105271;105272;105273;110395;110396;110397;110398;110634;110635;110636;112450;112451;112452	6792;13773;20082;27464;48621;51024;56887;57761;69403;80568;86532;105168;105273;110395;110636;112451	2181000	1498300	917340	2073200	740290	1674200	2830500	699980	587230	818280	795780	834520	537580	637150	265920	21.0566	20.5149	19.8071	20.9834	19.4977	20.675
328	O09110;O09110-2	O09110;O09110-2	16;14	16;14	12;10	Dual specificity mitogen-activated protein kinase kinase 3	Map2k3	sp|O09110|MP2K3_MOUSE Dual specificity mitogen-activated protein kinase kinase 3 OS=Mus musculus OX=10090 GN=Map2k3 PE=1 SV=2;sp|O09110-2|MP2K3_MOUSE Isoform 1 of Dual specificity mitogen-activated protein kinase kinase 3 OS=Mus musculus OX=10090 GN=Map2k3	16	16	12	39.296	347	347;314	0	59.511	6076800000	32				328	2179;4011;4012;7296;13493;16600;19305;19380;19686;24719;27511;27701;28301;28758;33062;38704	True;True;True;True;True;True;True;True;True;True;True;True;True;True;True;True	2349;4346;4347;7896;14584;17927;20910;20998;21324;26752;29795;30054;30886;31455;36203;42273	4943;4944;9116;9117;16564;16565;16566;30022;30023;30024;37159;37160;43832;43833;43834;43835;43836;44139;44829;44830;55278;61580;61581;61582;62179;62180;63921;65428;75882;75883;75884;75885;87862	5315;5316;9729;9730;17843;17844;17845;32370;32371;32372;40086;40087;47361;47362;47363;47364;47365;47713;48473;48474;48475;59784;66679;66680;66681;67360;67361;69236;70900;82328;82329;82330;82331;95229	5315;9729;9730;17845;32370;40087;47365;47713;48475;59784;66681;67361;69236;70900;82329;95229	435740	406210	304480	433420	299660	384050	713290	291830	205580	364130	493900	475390	483060	384960	221570	18.7331	18.6319	18.216	18.7254	18.193	18.5509
331	O09159	O09159	5	5	4	Lysosomal alpha-mannosidase	Man2b1	sp|O09159|MA2B1_MOUSE Lysosomal alpha-mannosidase OS=Mus musculus OX=10090 GN=Man2b1 PE=1 SV=4	5	5	4	114.65	1013	1013	0	15.3	75493000	3				331	3834;3921;28242;32147;32469	True;True;True;True;True	4160;30801;35210;35552	8671;63758;73597;74255	9258;69065;79816;80574	9258;69065;79816;80574	48455	49347	42951	54045	37912	62802	80394	26910	19664	35832	50303	44442	36080	35441	22007	15.5644	15.5907	15.3904	15.7219	15.2104	15.9385
332	O09167	O09167	10	10	10	60S ribosomal protein L21	Rpl21	sp|O09167|RL21_MOUSE 60S ribosomal protein L21 OS=Mus musculus OX=10090 GN=Rpl21 PE=1 SV=3	10	10	10	18.562	160	160	0	13.033	12480000000	22				332	9226;13591;15067;16119;16871;20841;39681;42224;44284;45519	True;True;True;True;True;True;True;True;True;True	9963;14691;16265;16266;17413;18225;18226;22579;43339;43340;43341;46126;48379;49688	20820;30274;33605;33606;33607;36064;36065;36066;36067;37888;37889;47382;47383;47384;90062;90063;90064;90065;90066;90067;95784;95785;100169;100170;102726;102727;102728	22467;32644;36238;36239;36240;36241;38886;38887;38888;38889;40896;40897;51202;51203;51204;97589;97590;97591;97592;97593;97594;103812;103813;108589;108590;111352;111353;111354	22467;32644;36238;38886;40897;51202;97591;103812;108590;111354	1656600	2009700	1107800	2091700	1314600	1686500	2697300	740390	565940	859210	985620	932950	601230	458430	304110	20.6598	20.9385	20.0793	20.9962	20.3262	20.6856
333	O09172	O09172	7	7	7	Glutamate--cysteine ligase regulatory subunit	Gclm	sp|O09172|GSH0_MOUSE Glutamate--cysteine ligase regulatory subunit OS=Mus musculus OX=10090 GN=Gclm PE=1 SV=1	7	7	7	30.534	274	274	0	74.487	3227600000	17				333	4891;8406;16468;20560;23202;30992;39462	True;True;True;True;True;True;True	5307;9097;17783;22281;25120;33944;43088	11110;11111;11112;19069;36823;36824;36825;36826;46794;46795;52287;52288;52289;70798;70799;89540;89541	11902;11903;11904;20590;39717;39718;39719;39720;50569;50570;56572;56573;56574;76756;76757;97035;97036	11904;20590;39719;50570;56572;76756;97036	703720	629980	526850	807690	543740	656790	1124800	508620	340860	627680	728060	744190	673770	641800	394330	19.4246	19.2649	19.007	19.6234	19.0526	19.3251
335	O35071	O35071	7	7	5	Kinesin-like protein KIF1C	Kif1c	sp|O35071|KIF1C_MOUSE Kinesin-like protein KIF1C OS=Mus musculus OX=10090 GN=Kif1c PE=1 SV=2	7	7	5	122.43	1100	1100	0	14.608	221740000	9				335	927;10950;12511;18569;22417;38241;42164	True;True;True;True;True;True;True	985;11835;13537;20071;24267;41756;46063	2028;24729;27955;27956;41959;41960;50570;86811;95649	2160;26673;30119;30120;45352;45353;54717;94123;103662	2160;26673;30119;45353;54717;94123;103662	46426	39648	31943	57566	27938	46986	114330	31593	31556	38101	42357	39805	37713	26748	15309	15.5026	15.275	14.9632	15.8129	14.7699	15.5199
336	O35075	O35075	4	4	4	Down syndrome critical region protein 3 homolog	Dscr3	sp|O35075|VP26C_MOUSE Vacuolar protein sorting-associated protein 26C OS=Mus musculus OX=10090 GN=Vps26c PE=1 SV=1	4	4	4	32.97	297	297	0	54.971	241450000	6				336	23303;26691;38640;41517	True;True;True;True	25226;28902;42204;45353	52472;59819;59820;87734;87735;94257	56765;64818;64819;95097;95098;102177	56765;64818;95098;102177	63412	69485	52416	67503	44269	55180	90905	41155	26806	47696	55062	60075	46897	48239	32737	15.9525	16.0844	15.6777	16.0427	15.434	15.7519
338	O35129	O35129	25	25	25	Prohibitin-2	Phb2	sp|O35129|PHB2_MOUSE Prohibitin-2 OS=Mus musculus OX=10090 GN=Phb2 PE=1 SV=1	25	25	25	33.296	299	299	0	323.31	264410000000	129				338	390;3121;3340;6397;10756;11468;12488;15066;15647;18393;19452;19838;20206;20350;21046;23524;23525;24664;27942;27943;31495;32873;38999;42602;42673	True;True;True;True;True;True;True;True;True;True;True;True;True;True;True;True;True;True;True;True;True;True;True;True;True	416;3402;3635;6928;6929;11629;12397;13511;16264;16908;19866;19867;21075;21496;21899;22055;22795;25460;25461;26691;30395;30396;30397;30398;34493;35998;35999;42586;46540;46617;46618	834;835;836;7086;7087;7582;7583;7584;7585;7586;7587;14471;14472;14473;14474;14475;14476;24363;24364;24365;24366;24367;24368;24369;25811;25812;27896;27897;27898;27899;27900;33603;33604;34857;34858;41510;41511;41512;41513;41514;41515;41516;41517;44319;44320;45177;45178;45179;45180;45181;46045;46046;46047;46048;46049;46050;46051;46052;46053;46054;46055;46056;46360;46361;46362;46363;46364;46365;47791…	876;877;878;7593;7594;8107;8108;8109;8110;8111;8112;15515;15516;15517;15518;15519;15520;15521;15522;15523;15524;26284;26285;26286;26287;26288;26289;26290;27846;27847;30052;30053;30054;30055;30056;36236;36237;37565;37566;44855;44856;44857;44858;44859;44860;44861;44862;44863;44864;47906;47907;48836;48837;48838;48839;48840;49770;49771;49772;49773;49774;49775;49776;49777;49778;49779;49780;49781;50101…	878;7594;8108;15519;26285;27847;30052;36236;37566;44860;47907;48837;49772;50104;51661;57231;57234;59649;68106;68112;78145;81857;95995;104690;104900	23820000	22526000	18618000	22839000	13952000	18495000	21214000	9006600	8623700	13935000	13028000	13934000	10310000	13551000	6752300	24.5057	24.4251	24.1502	24.445	23.734	24.1406
339	O35130	O35130	5	5	5	Ribosomal RNA small subunit methyltransferase NEP1	Emg1	sp|O35130|NEP1_MOUSE Ribosomal RNA small subunit methyltransferase NEP1 OS=Mus musculus OX=10090 GN=Emg1 PE=1 SV=1	5	5	5	26.974	244	244	0	15.787	418140000	8				339	79;9890;18470;24119;43556	True;True;True;True;True	83;10671;19955;26104;47594	155;22379;41715;41716;54079;98552;98553;98554	159;24149;45075;45076;58496;106832;106833;106834	159;24149;45075;58496;106834	83809	84829	70231	86350	59641	78308	97275	40253	35709	74903	66721	71783	61261	62107	36290	16.3548	16.3723	16.0998	16.3979	15.864	16.2569
340	O35134	O35134	11	11	11	DNA-directed RNA polymerase I subunit RPA1	Polr1a	sp|O35134|RPA1_MOUSE DNA-directed RNA polymerase I subunit RPA1 OS=Mus musculus OX=10090 GN=Polr1a PE=1 SV=2	11	11	11	194.11	1717	1717	0	27.966	229610000	14				340	1936;4581;6890;7257;12254;13999;26793;36145;39825;39932;45928	True;True;True;True;True;True;True;True;True;True;True	2080;4967;7468;7856;13246;15120;29010;39466;43495;43609;50128	4306;10501;15739;15740;16505;27320;31147;60016;60017;60018;82122;90340;90558;103569	4632;11244;16935;16936;17777;29431;33585;65021;65022;65023;89032;97887;98120;112258	4632;11244;16935;17777;29431;33585;65022;89032;97887;98120;112258	121340	134120	90757	126990	75495	102990	162020	70638	60035	120750	104830	118450	82856	88820	62516	16.8887	17.0332	16.4697	16.9544	16.2041	16.6521
342	O35218	O35218	25	25	25	Cleavage and polyadenylation specificity factor subunit 2	Cpsf2	sp|O35218|CPSF2_MOUSE Cleavage and polyadenylation specificity factor subunit 2 OS=Mus musculus OX=10090 GN=Cpsf2 PE=1 SV=1	25	25	25	88.382	782	782	0	261.24	3875400000	32				342	1956;5024;5108;5426;5601;6187;9442;9443;12316;12317;13575;18412;19624;20166;23549;23745;24153;27804;30366;31711;32501;35773;40360;43851;43993	True;True;True;True;True;True;True;True;True;True;True;True;True;True;True;True;True;True;True;True;True;True;True;True;True	2102;5446;5536;5882;6071;6698;10194;10195;13311;13312;14673;19886;21259;21854;25487;25696;26138;30207;33262;34722;35588;39071;44077;47907;48070	4348;11309;11479;11480;12241;12781;12782;13986;13987;21336;21337;27451;27452;27453;27454;30242;30243;41548;44706;45963;52959;53326;54134;62475;69334;72578;74337;81310;91595;99128;99129;99504	4675;12115;12303;12304;13125;13703;13704;14995;14996;23021;23022;29569;29570;29571;29572;32608;32609;44896;48331;49685;57292;57293;57682;58558;67669;75186;78738;80659;88148;99261;107435;107436;107878	4675;12115;12304;13125;13704;14996;23021;23022;29570;29571;32609;44896;48331;49685;57293;57682;58558;67669;75186;78738;80659;88148;99261;107435;107878	1545000	1689300	1247200	1724300	559060	726820	903850	503160	403780	748510	702720	644570	490750	309670	177420	20.5592	20.688	20.2503	20.7176	19.0926	19.4712
343	O35226-2;O35226;O35226-3;O35226-5;O35226-4	O35226-2;O35226;O35226-3;O35226-5;O35226-4	8;7;7;6;6	8;7;7;6;6	8;7;7;6;6	26S proteasome non-ATPase regulatory subunit 4	Psmd4	sp|O35226-2|PSMD4_MOUSE Isoform Rpn10B of 26S proteasome non-ATPase regulatory subunit 4 OS=Mus musculus OX=10090 GN=Psmd4;sp|O35226|PSMD4_MOUSE 26S proteasome non-ATPase regulatory subunit 4 OS=Mus musculus OX=10090 GN=Psmd4 PE=1 SV=1;sp|O35226-3|PSMD4_MO	8	8	8	41.046	379	379;376;368;260;349	0	36.186	852320000	17				343	11;9297;18571;25556;36501;37872;40940;42947	True;True;True;True;True;True;True;True	12;10036;20073;27681;39885;41348;41349;44707;46945	23;20934;20935;41965;41966;41967;57019;57020;57021;83215;86027;86028;92900;97374;97375	23;22596;22597;22598;45358;45359;45360;61664;61665;61666;90309;90310;93286;93287;100690;105576;105577	23;22597;45358;61666;90309;93287;100690;105577	540950	527630	446990	656950	413220	601190	1013900	391330	278600	495260	578690	547250	494640	425290	277460	19.0451	19.0092	18.7699	19.3254	18.6566	19.1975
345	O35242	O35242	7	7	7	Protein FAN	Nsmaf	sp|O35242|FAN_MOUSE Protein FAN OS=Mus musculus OX=10090 GN=Nsmaf PE=1 SV=2	7	7	7	104.54	920	920	0	57.329	1158900000	10				345	6421;8809;16791;25759;35202;37827;41376	True;True;True;True;True;True;True	6955;9525;18135;18136;27904;38443;41300;45192	14548;19844;19845;37649;37650;37651;37652;37653;57454;57455;80061;80062;85956;85957;93897	15601;21412;21413;40632;40633;40634;40635;40636;62125;62126;86815;86816;93210;93211;101770	15601;21413;40635;62125;86815;93210;101770	142720	160080	111310	138420	123520	160940	259000	111760	89045	153870	150440	173840	152920	134460	95231	17.1228	17.2884	16.7642	17.0787	16.9144	17.2962
346	O35245;O35245-5;O35245-3;O35245-2;O35245-4	O35245;O35245-5;O35245-3;O35245-2;O35245-4	6;6;6;4;4	6;6;6;4;4	6;6;6;4;4	Polycystin-2	Pkd2	sp|O35245|PKD2_MOUSE Polycystin-2 OS=Mus musculus OX=10090 GN=Pkd2 PE=1 SV=2;sp|O35245-5|PKD2_MOUSE Isoform 5 of Polycystin-2 OS=Mus musculus OX=10090 GN=Pkd2;sp|O35245-3|PKD2_MOUSE Isoform 3 of Polycystin-2 OS=Mus musculus OX=10090 GN=Pkd2;sp|O35245-2|PKD	6	6	6	108.98	966	966;872;910;481;644	0	8.5974	130840000	7				346	12923;24362;26802;34681;39548;39551	True;True;True;True;True;True	13973;26370;29020;37882;43185;43188	28777;54551;60043;78974;89762;89763;89767	30987;59005;65050;85630;97266;97267;97271	30987;59005;65050;85630;97266;97271	118840	115090	91985	126400	86807	106170	149450	55469	50744	79118	92064	86703	69109	78184	52589	16.8587	16.8124	16.4891	16.9476	16.4055	16.696
347	O35261;P56931	O35261	4;1	4;1	4;1	Transcription factor E2F3	E2f3	sp|O35261|E2F3_MOUSE Transcription factor E2F3 OS=Mus musculus OX=10090 GN=E2f3 PE=1 SV=2	4	4	4	48.757	457	457;443	0	99.381	278070000	7				347	12149;20305;24913;40045	True;True;True;True	13134;22005;26961;43736	27125;27126;27127;46283;55668;55669;90809	29225;29226;29227;50022;60195;60196;98395	29227;50022;60195;98395	27235	12606	12523	17754	7885.3	18926	53601	8338.4	415.51	6485.3	6416.9	4137.2	3697.7	1367.1	1795.2	14.7332	13.6218	13.6123	14.1159	12.9449	14.2081
348	O35280;O35280-2	O35280;O35280-2	4;3	4;3	4;3	Serine/threonine-protein kinase Chk1	Chek1	sp|O35280|CHK1_MOUSE Serine/threonine-protein kinase Chk1 OS=Mus musculus OX=10090 GN=Chek1 PE=1 SV=2;sp|O35280-2|CHK1_MOUSE Isoform 2 of Serine/threonine-protein kinase Chk1 OS=Mus musculus OX=10090 GN=Chek1	4	4	4	54.381	476	476;382	0	6.9517	261200000	4				348	18017;19922;26124;38849	True;True;True;True	19468;21587;28300;42424	40744;45395;58457;88140	44032;49064;63255;95522	44032;49064;63255;95522	259760	255190	208470	283510	193700	267160	426800	184810	154050	253170	298500	290630	264610	234550	177080	17.9868	17.9612	17.6695	18.113	17.5635	18.0273
349	O35286	O35286	31	31	31	Pre-mRNA-splicing factor ATP-dependent RNA helicase DHX15	Dhx15	sp|O35286|DHX15_MOUSE Pre-mRNA-splicing factor ATP-dependent RNA helicase DHX15 OS=Mus musculus OX=10090 GN=Dhx15 PE=1 SV=2	31	31	31	91.006	795	795	0	161.49	11241000000	62				349	1531;1532;3699;6841;7522;7808;11043;12667;16129;17342;17353;17797;18234;18738;19658;21174;25769;33519;34146;36111;36473;37509;38367;38588;38831;38956;39257;40868;41509;42205;45139	True;True;True;True;True;True;True;True;True;True;True;True;True;True;True;True;True;True;True;True;True;True;True;True;True;True;True;True;True;True;True	1636;1637;4016;7419;8135;8435;11935;13703;17423;18741;18752;19220;19694;20263;21295;22937;22938;27914;36682;37336;39427;39857;40960;41894;42147;42403;42539;42866;44626;45345;46106;49287	3370;3371;3372;8339;8340;15659;17050;17051;17613;24912;24913;24914;28251;36081;36082;36083;36084;39082;39083;39084;39097;40066;40067;41166;42465;42466;42467;44792;48087;48088;48089;57469;57470;57471;76790;76791;77975;77976;77977;82034;83173;83174;85224;85225;87090;87632;88068;88069;88481;89110;92655;92656;94238;94239;95750;101995;101996;101997;101998	3631;3632;3633;8903;8904;16853;18385;18386;18973;26871;26872;26873;30426;38903;38904;38905;38906;42228;42229;42230;42243;43275;43276;43277;44476;45920;45921;45922;45923;48435;51986;51987;51988;62140;62141;62142;83288;83289;84551;84552;84553;88933;90264;90265;92430;92431;94415;94991;95448;95449;95888;96553;100410;100411;102157;102158;102159;103774;110570;110571;110572;110573	3632;3633;8903;16853;18386;18973;26871;30426;38903;42229;42243;43277;44476;45923;48435;51988;62141;83289;84552;88933;90264;92430;94415;94991;95449;95888;96553;100410;102159;103774;110572	5031700	5563200	3645400	5778200	1817900	2554900	3734900	1850400	1514800	2281400	2364500	1942800	1325600	625060	388100	22.2626	22.4075	21.7976	22.4622	20.7938	21.2848
350	O35295	O35295	11	10	10	Transcriptional activator protein Pur-beta	Purb	sp|O35295|PURB_MOUSE Transcriptional activator protein Pur-beta OS=Mus musculus OX=10090 GN=Purb PE=1 SV=3	11	10	10	33.901	324	324	0	323.31	20088000000	35				350	2329;6951;11834;14079;14082;14083;14084;17722;28549;43393;44712	False;True;True;True;True;True;True;True;True;True;True	2522;7534;12792;15206;15209;15210;15211;19142;31229;47418;48826	5459;15854;26512;26513;26514;31338;31339;31343;31344;31345;31346;31347;31348;31349;31350;31351;31352;31353;31354;31355;31356;31357;31358;31359;39925;39926;64985;64986;98164;98165;100954;100955	5880;17058;28580;28581;28582;33787;33788;33792;33793;33794;33795;33796;33797;33798;33799;33800;33801;33802;33803;33804;33805;33806;33807;33808;33809;33810;33811;33812;43127;43128;70432;70433;106421;106422;109421;109422	5880;17058;28581;33788;33793;33800;33812;43127;70433;106422;109421	1325400	1263300	1134700	1534600	931540	1297800	1916900	709940	554840	926110	1119800	1232300	992690	999390	636700	20.338	20.2688	20.1139	20.5494	19.8293	20.3076
352	O35343	O35343	8	2	2	Importin subunit alpha-3	Kpna4	sp|O35343|IMA3_MOUSE Importin subunit alpha-3 OS=Mus musculus OX=10090 GN=Kpna4 PE=1 SV=1	8	2	2	57.922	521	521	0	24.418	3084200	2				352	7576;13560;18164;21205;24894;27438;33291;43257	False;False;True;False;False;True;False;False	8190;14657;19619;22974;26942;29698;36444;47278	17152;17153;30211;41040;48140;48141;55636;61356;76310;76311;97940	18491;18492;32574;44341;52047;52048;60160;60161;66445;82777;82778;82779;106185	18491;32574;44341;52048;60161;66445;82777;106185	59702	45110	27637	52162	22579	27946	47561	16485	14308	19830	26126	20468	11928	5411.6	3274.3	15.8655	15.4612	14.7543	15.6707	14.4627	14.7704
353	O35344	O35344	10	10	4	Importin subunit alpha-4	Kpna3	sp|O35344|IMA4_MOUSE Importin subunit alpha-4 OS=Mus musculus OX=10090 GN=Kpna3 PE=1 SV=1	10	10	4	57.772	521	521	0	162.98	1570300000	20				353	3243;7016;7576;13560;18192;21205;24894;33291;35255;43257	True;True;True;True;True;True;True;True;True;True	3533;7602;8190;14657;19650;22974;26942;36444;38499;47278	7358;7359;7360;15959;15960;15961;17152;17153;30211;41089;41090;48140;48141;55636;76310;76311;80227;97940	7875;7876;7877;17168;17169;17170;18491;18492;32574;44393;44394;52047;52048;60160;60161;82777;82778;82779;86994;106185	7877;17168;18491;32574;44394;52048;60161;82777;86994;106185	730150	580650	392620	703690	293120	432220	768670	260310	188400	264880	351520	282980	194780	107010	69787	19.4778	19.1473	18.5828	19.4246	18.1611	18.7214
354	O35345	O35345	13	13	9	Importin subunit alpha-7	Kpna6	sp|O35345|IMA7_MOUSE Importin subunit alpha-7 OS=Mus musculus OX=10090 GN=Kpna6 PE=1 SV=2	13	13	9	59.964	536	536	0	323.31	1935000000	19				354	7577;7586;10248;14637;19465;20214;20649;21203;24873;26874;27710;28612;29490	True;True;True;True;True;True;True;True;True;True;True;True;True	8191;8200;11081;15803;21089;21908;22378;22972;26920;29096;30071;30072;31297;32303	17154;17155;17170;23174;32719;32720;32721;44338;46071;46072;46073;46074;47039;47040;47041;48138;55595;60185;60186;62202;62203;65122;67302	18493;18494;18495;18510;25004;35296;35297;35298;47926;49797;49798;49799;49800;50836;50837;50838;52044;52045;60116;65202;65203;67383;67384;70577;72974	18493;18510;25004;35297;47926;49798;50836;52045;60116;65203;67383;70577;72974	736770	695680	495680	743390	454950	579260	836060	362460	271310	456890	533020	482200	370950	321230	283450	19.4909	19.4081	18.919	19.5038	18.7953	19.1439
356	O35350	O35350	2	2	2	Calpain-1 catalytic subunit	Capn1	sp|O35350|CAN1_MOUSE Calpain-1 catalytic subunit OS=Mus musculus OX=10090 GN=Capn1 PE=1 SV=1	2	2	2	82.105	713	713	0.00029163	4.5823	251790000	4				356	2995;45381	True;True	3271;49543	6837;6838;6839;102460	7334;7335;7336;111070	7334;111070	104560	107930	80964	112070	65463	100190	163400	76264	52421	85103	107620	86434	75946	82279	50520	16.674	16.7197	16.305	16.774	15.9984	16.6124
357	O35379;B2RX12;B2RX12-3;B2RX12-2	O35379	18;2;2;2	18;2;2;2	17;1;1;1	Multidrug resistance-associated protein 1	Abcc1	sp|O35379|MRP1_MOUSE Multidrug resistance-associated protein 1 OS=Mus musculus OX=10090 GN=Abcc1 PE=1 SV=1	18	18	17	171.18	1528	1528;1523;1498;1522	0	41.626	1756400000	26				357	1280;2365;12094;13189;14016;15852;16275;18417;19964;27250;31931;35196;37265;37435;39856;39929;40788;42202	True;True;True;True;True;True;True;True;True;True;True;True;True;True;True;True;True;True	1374;2559;13072;14252;15137;17125;17585;19892;21631;29493;34960;38437;40703;40884;43532;43606;44542;46103	2817;5523;27007;29323;31177;31178;35398;36407;36408;41563;41564;45480;45481;45482;45483;60980;73144;80051;80052;84688;85061;90432;90554;92461;95746	3019;5948;29099;31569;33616;33617;38145;39259;39260;44913;44914;44915;49155;49156;49157;49158;66039;79343;86803;86804;91868;92259;97988;98116;100196;103770	3019;5948;29099;31569;33617;38145;39260;44913;49158;66039;79343;86804;91868;92259;97988;98116;100196;103770	1091900	1057500	817810	916790	612400	770760	978510	428180	482540	760940	751660	697150	535420	659860	389570	20.0584	20.0122	19.6414	19.8062	19.2241	19.5559
358	O35382	O35382	31	31	31	Exocyst complex component 4	Exoc4	sp|O35382|EXOC4_MOUSE Exocyst complex component 4 OS=Mus musculus OX=10090 GN=Exoc4 PE=1 SV=2	31	31	31	110.54	975	975	0	323.31	4551600000	57				358	5952;7083;7596;8311;8395;8655;8965;10507;10587;10588;12144;12223;13819;14582;17566;18868;20788;23000;27220;27262;28280;28998;29083;35203;35561;36168;36985;37687;38279;39553;40787	True;True;True;True;True;True;True;True;True;True;True;True;True;True;True;True;True;True;True;True;True;True;True;True;True;True;True;True;True;True;True	6449;7673;8210;8992;9085;9359;9360;9694;11363;11451;11452;13129;13213;14933;15746;18977;20401;20402;22522;24903;29461;29506;29507;30858;31749;31839;38444;38835;39491;40405;41148;41800;43190;44541	13482;16147;17189;18850;18851;19042;19043;19525;19526;20220;23838;24037;24038;24039;24040;27112;27113;27114;27250;30764;32630;32631;32632;32633;39537;39538;39539;39540;42724;42725;42726;47279;47280;47281;51822;60925;61006;61007;63869;66074;66245;80063;80064;80843;80844;82168;84143;84144;84145;84146;84147;85649;85650;85651;86914;89769;92460	14460;17390;18529;20354;20355;20562;20563;21073;21074;21816;25719;25935;25936;25937;25938;29211;29212;29213;29359;33171;35203;35204;35205;35206;42700;42701;42702;42703;46198;46199;46200;51089;51090;51091;56082;65984;66066;66067;69182;71619;71806;86817;86818;87636;87637;89086;91291;91292;91293;91294;91295;92881;92882;92883;94233;97273;100195	14460;17390;18529;20355;20563;21074;21816;25719;25935;25938;29213;29359;33171;35204;42702;46199;51089;56082;65984;66067;69182;71619;71806;86817;87637;89086;91292;92883;94233;97273;100195	1017700	1052800	759150	1096800	690070	1045400	1753100	563950	456990	797910	938010	929550	811440	741040	507680	19.9569	20.0058	19.534	20.0649	19.3964	19.9956
359	O35387	O35387	4	4	4	HCLS1-associated protein X-1	Hax1	sp|O35387|HAX1_MOUSE HCLS1-associated protein X-1 OS=Mus musculus OX=10090 GN=Hax1 PE=1 SV=1	4	4	4	31.654	280	280	0	9.7022	442250000	5				359	1965;10767;12036;40685	True;True;True;True	2112;11642;13012;44429	4364;24389;26895;26896;92277	4695;26311;28983;28984;100000	4695;26311;28984;100000	226400	210300	164440	252510	118350	196870	222640	116570	106160	160500	177210	156230	126390	156970	80901	17.7885	17.6821	17.3272	17.946	16.8527	17.5869
361	O35405	O35405	4	4	4	Phospholipase D3	Pld3	sp|O35405|PLD3_MOUSE 5-3 exonuclease PLD3 OS=Mus musculus OX=10090 GN=Pld3 PE=1 SV=1	4	4	4	54.388	488	488	0	46.3	131480000	4				361	2371;23328;26604;33441	True;True;True;True	2565;25253;28811;36601	5531;52522;59633;76612	5956;56820;64616;83100	5956;56820;64616;83100	89013	101050	64489	75282	45490	60867	82486	32489	28957	43917	45685	42932	32297	35547	23654	16.4417	16.6247	15.9768	16.2	15.4733	15.8934
362	O35491	O35491	6	6	5	Dual specificity protein kinase CLK2	Clk2	sp|O35491|CLK2_MOUSE Dual specificity protein kinase CLK2 OS=Mus musculus OX=10090 GN=Clk2 PE=1 SV=2	6	6	5	59.986	499	499	0	7.9783	351460000	7				362	8789;15599;22920;32712;38605;44928	True;True;True;True;True;True	9501;16860;24818;35821;42167;49056	19798;34770;51676;74998;87666;87667;101567	21364;37477;55926;81385;95026;95027;110116	21364;37477;55926;81385;95026;110116	9791.3	15530	6464.9	16871	5393.6	8793.2	14513	7303.3	3315.1	8182.1	10095	7929.9	8201.4	7827.9	3155.5	13.2573	13.9228	12.6584	14.0423	12.397	13.1022
363	O35492	O35492	8	8	8	Dual specificity protein kinase CLK3	Clk3	sp|O35492|CLK3_MOUSE Dual specificity protein kinase CLK3 OS=Mus musculus OX=10090 GN=Clk3 PE=1 SV=2	8	8	8	73.797	638	638	0	39.002	1154200000	18				363	8802;10127;13998;18363;29939;37762;43911;44927	True;True;True;True;True;True;True;True	9515;9516;10958;15119;19831;32804;41228;47979;49055	19828;19829;22945;22946;31144;31145;31146;41436;68391;85792;99288;99289;101564;101565;101566	21395;21396;24765;24766;33582;33583;33584;44754;74147;93033;93034;93035;107607;107608;110112;110113;110114;110115	21396;24766;33582;44754;74147;93034;107608;110113	256220	269450	204310	257710	138080	198380	290810	113760	98408	165640	143720	133590	91626	85840	71977	17.967	18.0397	17.6404	17.9754	17.0751	17.5979
365	O35593	O35593	11	11	11	26S proteasome non-ATPase regulatory subunit 14	Psmd14	sp|O35593|PSDE_MOUSE 26S proteasome non-ATPase regulatory subunit 14 OS=Mus musculus OX=10090 GN=Psmd14 PE=1 SV=2	11	11	11	34.577	310	310	0	38.198	8787600000	31				365	1571;4094;4146;9983;17194;21337;23996;27962;28343;42025;43971	True;True;True;True;True;True;True;True;True;True;True	1682;1683;4431;4492;10784;18574;23128;25972;25973;30424;30425;30947;45903;45904;48046	3543;3544;9283;9425;9426;9427;9428;22639;22640;38570;38571;48507;48508;53853;53854;53855;53856;53857;53858;53859;53860;62940;62941;64085;95318;95319;95320;95321;95322;95323;99454	3819;3820;9903;10050;10051;10052;10053;24443;24444;41628;41629;52471;52472;58264;58265;58266;58267;58268;58269;58270;58271;68171;68172;69428;103301;103302;103303;103304;103305;103306;107823	3819;9903;10052;24443;41629;52472;58267;68172;69428;103305;107823	2246500	2191300	1692900	2649300	1710500	2483200	3673500	1760100	1098900	2173600	2217000	2493900	2001200	2116300	1286300	21.0992	21.0634	20.6911	21.3372	20.706	21.2438
366	O35598	O35598	2	2	2	Disintegrin and metalloproteinase domain-containing protein 10	Adam10	sp|O35598|ADA10_MOUSE Disintegrin and metalloproteinase domain-containing protein 10 OS=Mus musculus OX=10090 GN=Adam10 PE=1 SV=2	2	2	2	83.967	749	749	0.00077061	2.8336	345720000	3				366	1714;3951	True;True	1844;4280	3867;8943	4167;4168;9541	4167;9541	69588	61626	54383	53435	36899	41411	53932	25158	19299	43008	45405	61427	45580	53700	29157	16.0866	15.9113	15.7309	15.7055	15.1713	15.3377
368	O35609	O35609	7	7	7	Secretory carrier-associated membrane protein 3	Scamp3	sp|O35609|SCAM3_MOUSE Secretory carrier-associated membrane protein 3 OS=Mus musculus OX=10090 GN=Scamp3 PE=1 SV=3	7	7	7	38.458	349	349	0	70.084	1374200000	11				368	7102;9761;10491;30199;32760;38134;38135	True;True;True;True;True;True;True	7692;10531;11348;33099;35869;41636;41637	16182;16183;22101;23814;23815;69074;75081;75082;86614;86615;86616	17428;17429;23848;25695;25696;74902;81474;81475;93911;93912;93913	17429;23848;25695;74902;81474;93911;93913	1298500	1240700	990910	1301700	739700	1026000	1388600	380540	336530	579890	584540	525510	513960	445460	242650	20.3084	20.2427	19.9184	20.312	19.4966	19.9686
371	O35638;O70576	O35638	7;1	3;0	3;0	Cohesin subunit SA-2	Stag2	sp|O35638|STAG2_MOUSE Cohesin subunit SA-2 OS=Mus musculus OX=10090 GN=Stag2 PE=1 SV=3	7	3	3	141.28	1231	1231;1240	0	7.5551	322330000	4				371	5634;17522;22944;28473;30417;36887;37396	False;False;False;False;True;True;True	6106;18928;24843;31137;33314;40299;40846	12853;39459;51711;51712;64422;69423;83959;83960;84998	13776;42617;55964;55965;69780;75277;91104;91105;92191	13776;42617;55965;69780;75277;91105;92191	63394	65214	48477	65289	41202	72196	105090	33641	24478	36284	46324	35977	33342	19609	20160	15.9521	15.9929	15.565	15.9946	15.3304	16.1396
373	O35643	O35643	10	2	2	AP-1 complex subunit beta-1	Ap1b1	sp|O35643|AP1B1_MOUSE AP-1 complex subunit beta-1 OS=Mus musculus OX=10090 GN=Ap1b1 PE=1 SV=2	10	2	2	103.93	943	943	0.00030039	5.1763	56285000	3				373	314;5029;5288;5303;22347;27685;30036;38161;42959;45548	False;False;False;True;False;False;False;False;True;False	329;5451;5727;5742;24193;30034;32914;32915;41667;46957;49725	643;644;645;11316;11846;11864;50379;62152;68616;68617;86663;97400;97401;102795	664;665;666;12122;12690;12710;54515;67332;74390;74391;93964;105603;105604;111425	665;12122;12690;12710;54515;67332;74390;93964;105604;111425	11967	11022	7911.3	11901	5723.8	9775.5	16868	5942.9	6992.8	7559.2	9130	6732.2	5697.2	6098.8	5130.1	13.5468	13.4281	12.9497	13.5388	12.4828	13.255
374	O35654	O35654	6	6	6	DNA polymerase delta subunit 2	Pold2	sp|O35654|DPOD2_MOUSE DNA polymerase delta subunit 2 OS=Mus musculus OX=10090 GN=Pold2 PE=1 SV=2	6	6	6	51.354	469	469	0	14.615	1878400000	10				374	1673;2719;3271;12307;21743;33102	True;True;True;True;True;True	1802;2968;3561;13302;23548;36243	3797;6267;7434;7435;7436;7437;27439;27440;49172;75956	4094;6730;7954;7955;7956;7957;29557;29558;53193;82405	4094;6730;7956;29558;53193;82405	398400	342560	307960	497240	291470	413470	716300	275550	202810	325930	405230	404690	321390	266250	152990	18.6039	18.386	18.2324	18.9236	18.153	18.6574
375	O35657	O35657	6	6	6	Sialidase-1	Neu1	sp|O35657|NEUR1_MOUSE Sialidase-1 OS=Mus musculus OX=10090 GN=Neu1 PE=1 SV=1	6	6	6	44.591	409	409	0	12.631	1175400000	13				375	19411;19871;29724;31352;34476;45861	True;True;True;True;True;True	21030;21533;32553;34333;37673;50055;50056	44203;45258;45259;67722;67723;67724;71734;71735;78599;78600;78601;103418;103419	47779;48919;48920;73422;73423;73424;77803;77804;85226;85227;85228;112094;112095	47779;48920;73424;77804;85227;112095	630320	644480	540730	656820	350770	514780	615330	215410	177910	316260	367160	350070	260660	237770	133200	19.2657	19.2978	19.0445	19.3251	18.4202	18.9736
376	O35658	O35658	5	5	5	Complement component 1 Q subcomponent-binding protein, mitochondrial	C1qbp	sp|O35658|C1QBP_MOUSE Complement component 1 Q subcomponent-binding protein, mitochondrial OS=Mus musculus OX=10090 GN=C1qbp PE=1 SV=1	5	5	5	31.013	278	278	0	323.31	4254300000	22				376	1245;1246;11254;28247;39593	True;True;True;True;True	1335;1336;12167;30811;30812;30813;30814;43230	2722;2723;2724;2725;2726;25402;25403;25404;25405;25406;25407;25408;25409;25410;25411;25412;63787;63788;63789;63790;63791;63792;63793;63794;63795;63796;63797;63798;63799;63800;63801;89856;89857	2913;2914;2915;2916;2917;2918;27405;27406;27407;27408;27409;27410;27411;27412;27413;27414;27415;69098;69099;69100;69101;69102;69103;69104;69105;69106;69107;69108;69109;69110;69111;69112;69113;97365;97366;97367;97368;97369	2916;2917;27411;69108;97365	449740	356830	236320	380680	172530	268560	375050	453910	373680	662500	1042300	820520	515120	112830	51743	18.7787	18.4449	17.8504	18.5382	17.3965	18.0349
377	O35671	O35671	4	4	4	Integrin beta-1-binding protein 1	Itgb1bp1	sp|O35671|ITBP1_MOUSE Integrin beta-1-binding protein 1 OS=Mus musculus OX=10090 GN=Itgb1bp1 PE=1 SV=1	4	4	4	21.644	200	200	0	10.464	370840000	6				377	37434;37757;42677;45939	True;True;True;True	40883;41223;46622;50140	85060;85783;96768;96769;103585;103586	92258;93023;104911;104912;112274;112275	92258;93023;104912;112275	402050	364030	314230	387990	270840	360750	528750	187950	169680	279920	314470	302220	241500	225460	158980	18.617	18.4737	18.2615	18.5657	18.0471	18.4606
378	O35680	O35680	3	3	3	28S ribosomal protein S12, mitochondrial	Mrps12	sp|O35680|RT12_MOUSE 28S ribosomal protein S12, mitochondrial OS=Mus musculus OX=10090 GN=Mrps12 PE=2 SV=1	3	3	3	15.437	139	139	0	7.1988	757780000	4				378	7931;23610;39911	True;True;True	8567;25551;43588	17889;53071;90533;90534	19268;57411;98095;98096	19268;57411;98095	141310	120010	100740	144630	86741	110810	130030	46818	41648	69956	77582	93458	65619	64281	48459	17.1085	16.8728	16.6203	17.142	16.4044	16.7577
379	O35682	O35682	2	2	2	Myeloid-associated differentiation marker	Myadm	sp|O35682|MYADM_MOUSE Myeloid-associated differentiation marker OS=Mus musculus OX=10090 GN=Myadm PE=1 SV=2	2	2	2	35.284	320	320	0.00028273	4.0628	276780000	4				379	36347;40325	True;True	39683;44039	82565;91494;91495;91496	89539;99157;99158;99159	89539;99159	0	7899.2	3769.4	7301.9	3643.2	8691.5	9172.4	7657.8	4940.5	8227.4	3313.9	12296	6328.7	5133.9	4022.4		12.9475	11.8801	12.8341	11.831	13.0854
381	O35691	O35691	16	16	16	Pinin	Pnn	sp|O35691|PININ_MOUSE Pinin OS=Mus musculus OX=10090 GN=Pnn PE=1 SV=4	16	16	16	82.435	725	725	0	47.791	2826500000	23				381	1025;2468;5520;6250;9196;9469;12192;13974;23078;24303;24495;32912;33470;33550;35668;41442	True;True;True;True;True;True;True;True;True;True;True;True;True;True;True;True	1088;2674;5981;6763;6764;9932;10222;13181;15093;24992;26310;26513;36043;36631;36716;38955;45268	2243;5718;5719;12501;14132;14133;20772;21393;27204;31066;52071;52072;54441;54819;75538;75539;76695;76696;76879;76880;81060;94101;94102	2393;6150;6151;13394;15153;15154;22416;23080;29312;33501;56349;56350;58892;59296;81968;81969;83189;83190;83388;83389;87866;102003;102004	2393;6150;13394;15153;22416;23080;29312;33501;56350;58892;59296;81969;83190;83389;87866;102004	777070	624350	392630	740680	197490	397650	657310	404510	357040	408870	508800	344870	248570	120320	81072	19.5677	19.252	18.5828	19.4985	17.5914	18.6011
382	O35704	O35704	8	8	8	Serine palmitoyltransferase 1	Sptlc1	sp|O35704|SPTC1_MOUSE Serine palmitoyltransferase 1 OS=Mus musculus OX=10090 GN=Sptlc1 PE=1 SV=2	8	8	8	52.534	473	473	0	29.611	1768100000	12				382	9189;10299;14388;17190;24632;28946;35150;44145	True;True;True;True;True;True;True;True	9925;11137;15531;18570;26658;31694;38384;48235	20764;20765;23397;23398;32194;38563;38564;55089;65985;79908;79909;99903;99904	22406;22407;25251;25252;34734;41621;41622;59588;71527;71528;86635;86636;108313;108314	22406;25251;34734;41622;59588;71528;86635;108314	1055800	1046600	895700	1120000	680820	922710	1057000	516690	476870	760280	662270	744250	569160	653710	367060	20.0099	19.9973	19.7727	20.0951	19.3769	19.8155
384	O35719;O35719-2	O35719;O35719-2	6;3	6;3	6;3	DNA repair protein RAD51 homolog 2	Rad51b	sp|O35719|RA51B_MOUSE DNA repair protein RAD51 homolog 2 OS=Mus musculus OX=10090 GN=Rad51b PE=2 SV=2;sp|O35719-2|RA51B_MOUSE Isoform 2 of DNA repair protein RAD51 homolog 2 OS=Mus musculus OX=10090 GN=Rad51b	6	6	6	38.152	350	350;258	0	77.474	279020000	7				384	543;13752;23033;23985;23986;26972	True;True;True;True;True;True	573;14857;24939;25959;25960;29201	1179;30597;51889;51890;53829;53830;60385;60386	1247;32985;56153;56154;58240;58241;65408;65409	1247;32985;56154;58240;58241;65409	48831	51667	42750	62140	30162	52124	93624	28451	19097	39082	43202	47148	35244	34892	22129	15.5755	15.657	15.3836	15.9232	14.8804	15.6697
385	O35730;O35730-2;O35730-3	O35730;O35730-2;O35730-3	8;6;5	6;4;3	6;4;3	E3 ubiquitin-protein ligase RING1	Ring1	sp|O35730|RING1_MOUSE E3 ubiquitin-protein ligase RING1 OS=Mus musculus OX=10090 GN=Ring1 PE=1 SV=2;sp|O35730-2|RING1_MOUSE Isoform 2 of E3 ubiquitin-protein ligase RING1 OS=Mus musculus OX=10090 GN=Ring1;sp|O35730-3|RING1_MOUSE Isoform 3 of E3 ubiquitin-p	8	6	6	42.63	406	406;377;183	0	29.981	698540000	10				385	13855;16132;23789;35296;36207;39845;40307;40353	True;True;True;False;False;True;True;True	14969;17426;25746;38547;39531;43519;43520;44021;44070	30827;36087;36088;53439;80306;80307;82253;82254;90400;90401;90402;90403;91466;91467;91576;91577	33239;38909;38910;57802;87079;87080;89203;89204;97955;97956;97957;97958;99129;99130;99241;99242	33239;38910;57802;87079;89204;97957;99129;99242	360180	354490	278630	359290	184170	258130	370290	95085	75199	120810	128630	134330	100800	94677	48197	18.4584	18.4354	18.088	18.4548	17.4907	17.9777
386	O35737	O35737	21	21	9	Heterogeneous nuclear ribonucleoprotein H;Heterogeneous nuclear ribonucleoprotein H, N-terminally processed	Hnrnph1	sp|O35737|HNRH1_MOUSE Heterogeneous nuclear ribonucleoprotein H OS=Mus musculus OX=10090 GN=Hnrnph1 PE=1 SV=3	21	21	9	49.199	449	449	0	323.31	23979000000	49				386	3819;6015;6351;6838;8681;13490;14878;14896;17494;19554;27940;28032;30362;37552;37553;38978;41937;43666;43667;45040;45932	True;True;True;True;True;True;True;True;True;True;True;True;True;True;True;True;True;True;True;True;True	4143;4144;6519;6878;6879;7416;9386;14579;14580;16060;16078;18898;21186;21187;30393;30519;30520;30521;33258;41003;41004;42563;45810;47710;47711;49178;50132	8636;8637;8638;8639;8640;8641;8642;8643;8644;8645;8646;8647;13626;14352;14353;15638;15639;15640;19573;19574;19575;19576;19577;30015;30016;30017;33237;33263;33264;39404;39405;39406;39407;39408;39409;39410;39411;39412;44554;44555;44556;44557;44558;44559;62874;62875;63119;63120;63121;63122;63123;63124;63125;63126;63127;69330;85294;85295;85296;85297;85298;85299;85300;88533;88534;88535;95154;95155;951…	9222;9223;9224;9225;9226;9227;9228;9229;9230;9231;9232;9233;14611;15384;15385;16828;16829;16830;21124;21125;21126;21127;21128;32361;32362;32363;32364;35846;35872;35873;42560;42561;42562;42563;42564;42565;42566;42567;42568;48172;48173;48174;48175;48176;48177;68099;68100;68358;68359;68360;68361;68362;68363;68364;68365;68366;75181;75182;92505;92506;92507;92508;92509;92510;92511;95942;95943;95944;103…	9223;14611;15384;16829;21125;32363;35846;35872;42561;48176;68099;68358;75181;92509;92511;95942;103129;107024;107026;110371;112265	6160100	6373200	4855800	6238500	3065900	4169100	5956300	2634400	2306400	4123600	3777200	3637200	2681100	2858700	1817200	22.5545	22.6036	22.2113	22.5728	21.5479	21.9913
387	O35841	O35841	4	4	4	Apoptosis inhibitor 5	Api5	sp|O35841|API5_MOUSE Apoptosis inhibitor 5 OS=Mus musculus OX=10090 GN=Api5 PE=1 SV=2	4	4	4	56.784	504	504	0	14.482	171460000	7				387	5281;9731;16019;30652	True;True;True;True	5719;10499;17310;33570	11838;22006;22007;35847;35848;70037	12679;12680;23743;23744;38648;38649;75955	12679;23744;38649;75955	309540	330180	271660	360710	199930	284960	395760	180420	134890	252800	288220	291700	247600	215010	131270	18.2398	18.3329	18.0514	18.4605	17.6091	18.1204
388	O35857	O35857	6	6	6	Mitochondrial import inner membrane translocase subunit TIM44	Timm44	sp|O35857|TIM44_MOUSE Mitochondrial import inner membrane translocase subunit TIM44 OS=Mus musculus OX=10090 GN=Timm44 PE=1 SV=2	6	6	6	51.091	452	452	0	37.878	272660000	7				388	1891;10637;24367;32538;35548;41589	True;True;True;True;True;True	2031;11504;26376;35627;38820;45435	4209;4210;24124;54565;74472;80815;94457	4530;4531;26023;59020;80813;87608;102391	4531;26023;59020;80813;87608;102391	120860	89842	74234	111190	50542	92867	116000	39180	45471	79503	80530	82386	69851	82080	39477	16.883	16.4551	16.1798	16.7627	15.6252	16.5029
389	O35874	O35874	7	7	7	Neutral amino acid transporter A	Slc1a4	sp|O35874|SATT_MOUSE Neutral amino acid transporter A OS=Mus musculus OX=10090 GN=Slc1a4 PE=1 SV=1	7	7	7	56.061	532	532	0	36.586	784860000	10				389	10975;20858;23597;34835;39955;40405;41348	True;True;True;True;True;True;True	11863;22597;25536;38051;43635;44126;45153	24773;24774;24775;47425;53044;79310;90595;91686;93784;93785	26721;26722;26723;51250;57382;86001;98159;99360;101640;101641	26722;51250;57382;86001;98159;99360;101640	5911.7	5246.7	3933.7	4004.6	4169.5	6115.9	6104.8	4684.4	4706.7	7294.8	7990.7	8852.2	8731.4	11933	9693	12.5294	12.3572	11.9417	11.9674	12.0257	12.5783
392	O35914	O35914	29	29	25	Zinc finger protein basonuclin-1	Bnc1	sp|O35914|BNC1_MOUSE Zinc finger protein basonuclin-1 OS=Mus musculus OX=10090 GN=Bnc1 PE=1 SV=1	29	29	25	106.66	961	961	0	212.19	6243000000	55				392	534;557;1166;7974;9450;10849;15042;15492;16523;16763;17361;17441;17456;18565;21674;23784;24298;30873;34489;34726;35711;35712;35837;39339;39340;39966;40991;41569;42562	True;True;True;True;True;True;True;True;True;True;True;True;True;True;True;True;True;True;True;True;True;True;True;True;True;True;True;True;True	563;587;1241;8612;10202;11727;16236;16237;16740;16741;17842;18105;18760;18844;18859;20065;23476;25740;26305;33812;37686;37937;39003;39004;39005;39139;42952;42953;43651;44762;45414;46493	1161;1162;1199;2539;17972;21350;24528;24529;33542;33543;34533;34534;36968;36969;37588;39109;39110;39111;39112;39113;39114;39115;39116;39117;39118;39119;39120;39307;39308;39309;39341;41949;49064;53428;54433;54434;70491;78624;78625;79120;79121;81172;81173;81174;81175;81176;81177;81178;81179;81417;89289;89290;90657;93001;94404;96510	1227;1228;1267;2718;19356;23035;26455;26456;36166;36167;37229;37230;39875;39876;40566;42255;42256;42257;42258;42259;42260;42261;42262;42263;42264;42265;42266;42458;42459;42460;42461;42494;45341;53071;57791;58884;58885;76433;85251;85252;85792;85793;87982;87983;87984;87985;87986;87987;87988;87989;88262;96741;96742;98227;100793;102331;104599	1228;1267;2718;19356;23035;26456;36167;37230;39875;40566;42265;42459;42494;45341;53071;57791;58884;76433;85252;85792;87986;87989;88262;96741;96742;98227;100793;102331;104599	2584500	2829900	2051900	2542100	1794000	1957900	2983000	322990	137430	259770	366170	308150	228490	104510	78050	21.3015	21.4323	20.9685	21.2776	20.7747	20.9009
394	O35955	O35955	3	3	3	Proteasome subunit beta type-10	Psmb10	sp|O35955|PSB10_MOUSE Proteasome subunit beta type-10 OS=Mus musculus OX=10090 GN=Psmb10 PE=1 SV=1	3	3	3	29.063	273	273	0	40.58	31019000	4				394	2547;3907;25376	True;True;True	2757;4236;27482	5866;8843;56647;56648	6305;9435;61265;61266	6305;9435;61265	23701	27396	22422	27943	18315	23096	36050	12281	8672.4	15024	22039	22239	18747	15297	8507.8	14.5327	14.7417	14.4526	14.7702	14.1607	14.4954
395	O35963;P97950	O35963	10;2	10;2	10;2	Ras-related protein Rab-33B	Rab33b	sp|O35963|RB33B_MOUSE Ras-related protein Rab-33B OS=Mus musculus OX=10090 GN=Rab33b PE=1 SV=1	10	10	10	25.766	229	229;237	0	27.58	3185000000	19				395	4114;11510;18803;21647;29624;31260;34383;35456;36420;38506	True;True;True;True;True;True;True;True;True;True	4458;12443;12444;20333;23450;32445;32446;34233;37577;38721;39801;42049	9369;25892;25893;25894;42610;42611;49022;67518;67519;67520;71433;78395;78396;80657;83064;87396	9993;27931;27932;27933;46081;46082;53026;73204;73205;73206;73207;73208;77470;84991;84992;87442;87443;90145;94739	9993;27933;46081;53026;73207;77470;84991;87442;90145;94739	2693000	2714600	2110600	2499300	1596400	2226800	2762700	1030300	899880	1521700	1513400	1588900	1148100	1329500	802920	21.3608	21.3723	21.0092	21.2531	20.6064	21.0865
397	O54692	O54692	5	5	5	Centromere/kinetochore protein zw10 homolog	Zw10	sp|O54692|ZW10_MOUSE Centromere/kinetochore protein zw10 homolog OS=Mus musculus OX=10090 GN=Zw10 PE=1 SV=3	5	5	5	88.062	779	779	0	8.1078	307100000	8				397	15312;19898;26984;32973;35011	True;True;True;True;True	16545;21561;29213;36109;38241	34157;45313;60408;60409;75673;75674;75675;79667	36830;48975;65432;65433;82110;82111;82112;86383	36830;48975;65432;82112;86383	410930	419650	330640	429210	244970	365900	525970	195960	163030	271850	297150	271710	201750	201840	128350	18.6485	18.6788	18.3349	18.7113	17.9022	18.4811
398	O54724	O54724	15	15	15	Polymerase I and transcript release factor	Ptrf	sp|O54724|CAVN1_MOUSE Caveolae-associated protein 1 OS=Mus musculus OX=10090 GN=Cavin1 PE=1 SV=1	15	15	15	43.953	392	392	0	130.66	5219400000	34				398	1597;3806;3817;8534;13703;18651;21158;21632;23074;27616;30470;34723;35133;42789;42790	True;True;True;True;True;True;True;True;True;True;True;True;True;True;True	1713;4127;4139;9232;14808;20163;22921;23435;24982;29937;29938;33374;33375;37933;37934;38367;46749;46750;46751	3626;8589;8590;8591;8592;8593;8594;8595;8626;19304;19305;19306;30515;42196;42197;42198;48055;48056;48999;51967;61938;61939;61940;61941;69584;69585;69586;69587;79111;79112;79113;79114;79874;97013;97014;97015;97016;97017	3907;9170;9171;9172;9173;9174;9175;9176;9177;9178;9179;9212;20839;20840;20841;32896;45612;45613;45614;51950;51951;51952;53002;56235;67099;67100;67101;67102;67103;75457;75458;75459;75460;85782;85783;85784;85785;86599;105186;105187;105188;105189;105190	3907;9172;9212;20839;32896;45612;51951;53002;56235;67099;75458;85783;86599;105187;105189	886660	839670	716170	1093400	608940	942990	1317100	585210	520950	979940	955900	928800	748430	797660	467480	19.758	19.6795	19.4499	20.0604	19.2159	19.8469
399	O54734	O54734	7	7	7	Dolichyl-diphosphooligosaccharide--protein glycosyltransferase 48 kDa subunit	Ddost	sp|O54734|OST48_MOUSE Dolichyl-diphosphooligosaccharide--protein glycosyltransferase 48 kDa subunit OS=Mus musculus OX=10090 GN=Ddost PE=1 SV=2	7	7	7	49.027	441	441	0	35.816	863450000	12				399	13889;25357;39596;41855;44665;44674;45818	True;True;True;True;True;True;True	15005;27460;43233;45721;48778;48787;50012	30892;56610;56611;89860;89861;94997;100872;100873;100887;100888;103345	33308;33309;61226;61227;97372;97373;102962;109336;109337;109352;109353;112017	33309;61227;97372;102962;109336;109353;112017	602920	565770	413630	543600	324670	477290	630750	226960	241370	344540	366430	347910	282020	325010	184980	19.2016	19.1099	18.658	19.0522	18.3086	18.8645
401	O54774	O54774	42	42	41	AP-3 complex subunit delta-1	Ap3d1	sp|O54774|AP3D1_MOUSE AP-3 complex subunit delta-1 OS=Mus musculus OX=10090 GN=Ap3d1 PE=1 SV=1	42	42	41	135.08	1199	1199	0	323.31	13429000000	93				401	913;1755;2110;2120;3418;4272;4922;5326;5327;6247;6430;8727;10263;16026;16291;17893;18991;20607;20861;21527;22817;23162;24497;25096;25097;25456;27247;28938;29442;30212;30761;30876;32868;35658;37306;41242;41306;43815;43848;45376;45610;45660	True;True;True;True;True;True;True;True;True;True;True;True;True;True;True;True;True;True;True;True;True;True;True;True;True;True;True;True;True;True;True;True;True;True;True;True;True;True;True;True;True;True	971;1887;2267;2279;2280;3716;4624;5339;5776;5777;6760;6966;9434;11096;17317;17602;19336;20532;22327;22600;23328;24703;25079;26515;26516;27171;27172;27570;29490;31685;32239;32240;33112;33696;35993;38944;40751;45034;45035;45105;45106;47872;47904;49536;49537;49792;49847	2008;3944;3945;3946;4658;4676;4677;4678;4679;4680;4681;7750;9845;11165;11166;11167;12067;12068;14126;14571;14572;19680;19681;23195;23196;23197;35858;36434;36435;36436;36437;36438;36439;36440;40506;42982;42983;42984;46867;47431;47432;48817;48818;51428;52225;52226;54821;54822;54823;56027;56028;56806;56807;56808;60973;60974;60975;65966;65967;67173;67174;67175;69092;70257;75425;81043;84765;93563;9356…	2138;4252;4253;4254;5008;5027;5028;5029;5030;5031;5032;8279;10535;11961;11962;11963;12941;12942;15147;15624;15625;21239;21240;25026;25027;25028;25029;38659;39286;39287;39288;39289;39290;39291;39292;39293;39294;39295;39296;43783;46469;46470;46471;50645;51256;51257;52800;52801;55642;56508;56509;59298;59299;59300;60573;60574;61435;61436;61437;66032;66033;66034;71501;71502;71503;72830;72831;72832;728…	2138;4253;5008;5031;8279;10535;11961;12941;12942;15147;15625;21240;25028;38659;39295;43783;46469;50645;51257;52801;55642;56508;59300;60573;60574;61435;66032;71503;72833;74920;76190;81849;87848;91949;101412;101552;107346;107431;111058;111542;111687	4616000	5310600	3775000	5488900	2822400	4163400	6874000	1955400	1372700	2483100	2805800	2629800	2092000	1415900	878190	22.1382	22.3404	21.848	22.3881	21.4285	21.9893
403	O54785;O54785-2;O54785-3	O54785;O54785-2;O54785-3	10;10;9	10;10;9	9;9;8	LIM domain kinase 2	Limk2	sp|O54785|LIMK2_MOUSE LIM domain kinase 2 OS=Mus musculus OX=10090 GN=Limk2 PE=1 SV=2;sp|O54785-2|LIMK2_MOUSE Isoform LIMK2b of LIM domain kinase 2 OS=Mus musculus OX=10090 GN=Limk2;sp|O54785-3|LIMK2_MOUSE Isoform 3 of LIM domain kinase 2 OS=Mus musculus O	10	10	9	72.201	638	638;617;451	0	44.752	388560000	12				403	4670;12088;13069;25201;26397;35859;37751;38721;39274;41402	True;True;True;True;True;True;True;True;True;True	5065;13066;14127;27289;28588;39162;41216;42292;42883;45223	10710;26997;26998;29069;56261;56262;58929;81448;85771;87891;89130;94019	11477;29089;29090;31302;60850;60851;63740;88295;93010;95258;96574;101918	11477;29089;31302;60850;63740;88295;93010;95258;96574;101918	77242	76201	63552	87525	48573	73108	106340	48459	41786	71443	81059	76609	65477	64601	42169	16.2371	16.2175	15.9556	16.4174	15.5679	16.1577
404	O54790;Q61827;O54791	O54790;Q61827;O54791	2;1;1	2;1;1	2;1;1	Transcription factor MafG;Transcription factor MafK;Transcription factor MafF	Mafg;Mafk;Maff	sp|O54790|MAFG_MOUSE Transcription factor MafG OS=Mus musculus OX=10090 GN=Mafg PE=1 SV=1;sp|Q61827|MAFK_MOUSE Transcription factor MafK OS=Mus musculus OX=10090 GN=Mafk PE=1 SV=1;sp|O54791|MAFF_MOUSE Transcription factor MafF OS=Mus musculus OX=10090 GN=M	2	2	2	17.876	162	162;156;156	0.00053135	3.2286	154430000	2				404	14942;16405	True;True	16128;17718	33363;36655	35978;39530	35978;39530	88123	81215	62705	114530	88186	98064	143190	13934	0	14502	19658	15950	10046	0	0	16.4272	16.3095	15.9363	16.8054	16.4283	16.5814
406	O54826	O54826	4	4	4	Protein AF-10	Mllt10	sp|O54826|AF10_MOUSE Protein AF-10 OS=Mus musculus OX=10090 GN=Mllt10 PE=1 SV=2	4	4	4	113.03	1068	1068	0	6.9311	98926000	5				406	3318;21667;36010;44871	True;True;True;True	3610;23469;39322;48994	7532;49049;49050;81817;101244	8055;53055;53056;88701;109724	8055;53055;88701;109724	5162	5299	3668.7	6531.5	1110.4	1977.8	3001.7	0	0	0	796.27	0	0	0	0	12.3337	12.3715	11.8411	12.6732	10.1169	10.9497
407	O54833	O54833	17	17	17	Casein kinase II subunit alpha	Csnk2a2	sp|O54833|CSK22_MOUSE Casein kinase II subunit alpha OS=Mus musculus OX=10090 GN=Csnk2a2 PE=1 SV=1	17	17	17	41.215	350	350	0	164.01	5958600000	33				407	2137;7802;10198;10439;11485;13163;14242;14655;17151;20738;23879;23882;31967;39741;42442;44208;44414	True;True;True;True;True;True;True;True;True;True;True;True;True;True;True;True;True	2299;8428;11030;11293;12416;14225;15379;15821;18521;22467;25839;25842;34998;43407;43408;46359;48299;48518	4731;17600;23090;23721;25847;29277;29278;31916;31917;32752;32753;38455;38456;38457;47180;47181;53605;53606;53610;53611;73224;73225;73226;90193;90194;90195;96235;96236;96237;96238;96239;96240;100036;100037;100414;100415	5083;18960;24918;25598;27883;31523;31524;34440;34441;35331;35332;41508;41509;41510;50983;50984;57977;57978;57982;57983;79424;79425;79426;97731;97732;97733;104310;104311;104312;104313;104314;104315;108451;108452;108848;108849	5083;18960;24918;25598;27883;31524;34440;35332;41508;50983;57978;57982;79426;97731;104310;108451;108848	2255200	1533100	1002400	2186500	713980	1303100	2518000	828460	627940	982120	1189700	807470	610240	497410	269040	21.1048	20.548	19.935	21.0602	19.4455	20.3135
409	O54940	O54940	2	2	2	BCL2/adenovirus E1B 19 kDa protein-interacting protein 2	Bnip2	sp|O54940|BNIP2_MOUSE BCL2/adenovirus E1B 19 kDa protein-interacting protein 2 OS=Mus musculus OX=10090 GN=Bnip2 PE=1 SV=2	2	2	2	37.768	326	326	0.002457	2.37	394230000	3				409	18379;45424	True;True	19850;49585	41477;41478;102528	44801;44802;111140	44802;111140	116490	97514	97585	136710	80348	108990	182190	74736	59287	105190	110240	99173	79173	74643	40268	16.8298	16.5733	16.5744	17.0608	16.294	16.7338
410	O54941	O54941	28	27	27	SWI/SNF-related matrix-associated actin-dependent regulator of chromatin subfamily E member 1	Smarce1	sp|O54941|SMCE1_MOUSE SWI/SNF-related matrix-associated actin-dependent regulator of chromatin subfamily E member 1 OS=Mus musculus OX=10090 GN=Smarce1 PE=1 SV=1	28	27	27	46.638	411	411	0	178.95	27617000000	76				410	809;3602;4563;6441;6442;6443;7542;9183;12282;12283;13810;17665;20791;21120;21883;22457;22458;22772;23460;24055;33020;33934;36969;36970;37031;37994;41535;41537	True;True;True;True;True;True;True;True;True;True;True;True;True;True;True;True;True;True;True;True;True;True;True;True;True;True;False;True	859;3915;4948;6977;6978;6979;6980;8156;9919;13276;13277;14921;14922;14923;19079;22525;22875;23699;24310;24311;24656;25390;25391;26035;36158;37119;37120;40387;40388;40389;40390;40455;41482;45375;45376;45379	1774;1775;1776;8126;10453;10454;10455;14591;14592;14593;14594;14595;17088;17089;20750;20751;20752;20753;20754;20755;27396;27397;27398;27399;27400;30722;30723;30724;30725;30726;30727;39787;39788;39789;47290;47291;47933;47934;49466;50634;50635;51338;52776;52777;52778;52779;52780;52781;52782;52783;53957;53958;53959;53960;53961;75781;75782;75783;75784;75785;75786;75787;77565;77566;84114;84115;84116;8…	1888;1889;1890;8683;11195;11196;11197;15644;15645;15646;15647;15648;18424;18425;22391;22392;22393;22394;22395;22396;22397;29513;29514;29515;29516;29517;33128;33129;33130;33131;33132;33133;33134;42976;42977;42978;51100;51101;51818;51819;53515;54783;54784;55540;57095;57096;57097;57098;57099;57100;57101;57102;58370;58371;58372;58373;58374;82221;82222;82223;82224;82225;82226;82227;84106;84107;91261;9…	1889;8683;11196;15644;15645;15648;18425;22393;29513;29516;33131;42976;51101;51819;53515;54783;54784;55540;57096;58371;82226;84106;91265;91270;91411;93570;102244;102248	4613800	3387400	1689200	3407200	997620	3240900	5839800	1075100	935160	903010	1046500	614610	255900	130070	69407	22.1375	21.6917	20.6879	21.7002	19.9281	21.628
411	O54946;Q9QYI8;Q9QYI5;O35723;Q9QYI5-2;Q9QYI5-1	O54946	9;2;1;1;1;1	9;2;1;1;1;1	2;0;0;0;0;0	DnaJ homolog subfamily B member 6	Dnajb6	sp|O54946|DNJB6_MOUSE DnaJ homolog subfamily B member 6 OS=Mus musculus OX=10090 GN=Dnajb6 PE=1 SV=4	9	9	2	39.807	365	365;312;324;242;259;277	0	100.54	3345900000	21				411	6007;15509;20115;20116;32858;33507;35689;41343;41538	True;True;True;True;True;True;True;True;True	6509;16764;21793;21794;35981;36670;38979;45148;45380	13598;13599;34584;34585;45784;45785;45786;75380;75381;75382;76774;81128;81129;81130;93777;93778;94328;94329;94330	14579;14580;37283;37284;49487;49488;49489;81796;81797;81798;81799;83271;87938;87939;87940;101633;101634;102250;102251;102252;102253	14580;37284;49488;49489;81798;83271;87940;101634;102251	740920	713480	532840	798650	532430	752610	1030300	508720	371310	609890	782750	744110	668390	684940	376650	19.499	19.4445	19.0233	19.6072	19.0222	19.5215
412	O54950;Q8BGM7;Q8BGM7-2	O54950	13;1;1	13;1;1	11;1;1	5-AMP-activated protein kinase subunit gamma-1	Prkag1	sp|O54950|AAKG1_MOUSE 5-AMP-activated protein kinase subunit gamma-1 OS=Mus musculus OX=10090 GN=Prkag1 PE=1 SV=2	13	13	11	37.52	330	330;489;464	0	25.34	3356500000	17				412	355;1141;11715;23200;26847;27154;27166;30328;34420;35505;36184;40777;43890	True;True;True;True;True;True;True;True;True;True;True;True;True	379;1216;12667;25118;29066;29394;29406;33227;37615;38774;39508;44530;47953	733;734;2495;26284;52285;60124;60800;60820;60821;69293;78470;80740;80741;80742;82204;82205;92444;92445;99225;99226	768;769;2674;28337;56570;65137;65848;65870;65871;75144;85091;87529;87530;87531;89126;89127;100179;100180;107543;107544	768;2674;28337;56570;65137;65848;65870;75144;85091;87529;89127;100180;107544	1755100	1593200	1144100	1675000	1039400	1453700	2610400	1063400	770000	1212500	1578500	1521900	1297700	1034200	711660	20.7431	20.6035	20.1258	20.6757	19.9873	20.4713
413	O54956	O54956	8	8	8	DNA polymerase epsilon subunit 2	Pole2	sp|O54956|DPOE2_MOUSE DNA polymerase epsilon subunit 2 OS=Mus musculus OX=10090 GN=Pole2 PE=2 SV=2	8	8	8	59.386	527	527	0	16.06	522180000	11				413	11844;12604;13026;29763;39028;41723;41754;44293	True;True;True;True;True;True;True;True	12803;13636;14080;32596;42618;45579;45612;48389	26535;28124;28125;28984;67827;88660;88661;94712;94713;94790;100188	28604;30294;30295;31208;73538;96072;96073;102656;102657;102740;108609	28604;30295;31208;73538;96073;102656;102740;108609	264100	301590	216580	328690	175660	245210	374920	131420	78840	144910	170830	180380	126430	97858	63711	18.0107	18.2022	17.7245	18.3264	17.4224	17.9037
414	O54962	O54962	3	3	3	Barrier-to-autointegration factor;Barrier-to-autointegration factor, N-terminally processed	Banf1	sp|O54962|BAF_MOUSE Barrier-to-autointegration factor OS=Mus musculus OX=10090 GN=Banf1 PE=1 SV=1	3	3	3	10.102	89	89	0.00030544	5.5553	1181200000	9				414	5383;5569;7081	True;True;True	5835;6036;6037;7671	12152;12726;12727;12728;12729;12730;16144;16145	13030;13647;13648;13649;13650;13651;13652;17387;17388	13030;13651;17387	700450	325450	124240	693360	230600	519740	612540	558350	233970	206970	677680	516800	240420	65971	94911	19.4179	18.3121	16.9228	19.4032	17.815	18.9874
415	O54988;O54988-2	O54988;O54988-2	7;7	7;7	7;7	STE20-like serine/threonine-protein kinase	Slk	sp|O54988|SLK_MOUSE STE20-like serine/threonine-protein kinase OS=Mus musculus OX=10090 GN=Slk PE=1 SV=2;sp|O54988-2|SLK_MOUSE Isoform 2 of STE20-like serine/threonine-protein kinase OS=Mus musculus OX=10090 GN=Slk	7	7	7	141.46	1233	1233;1202	0	12.486	462680000	10				415	1451;3284;10921;19331;23003;27164;39316	True;True;True;True;True;True;True	1553;3575;11803;20938;24907;29404;42928	3194;3195;3196;7468;24676;43883;43884;51828;60818;89234	3440;3441;3442;7990;26620;47415;47416;56088;65868;96683	3440;7990;26620;47415;56088;65868;96683	73799	66289	69705	91867	52968	94931	144370	42937	37474	56114	63217	80353	66346	46328	25745	16.1713	16.0165	16.089	16.4873	15.6928	16.5346
417	O55023	O55023	5	5	5	Inositol monophosphatase 1	Impa1	sp|O55023|IMPA1_MOUSE Inositol monophosphatase 1 OS=Mus musculus OX=10090 GN=Impa1 PE=1 SV=1	5	5	5	30.436	277	277	0	12.722	256310000	6				417	8904;20180;22487;25963;37287	True;True;True;True;True	9623;21871;24344;28136;40731	20058;45992;50685;58194;84731;84732	21640;49715;54838;62972;91914;91915	21640;49715;54838;62972;91914	81552	74349	58435	79888	42455	67993	108610	59486	38174	71077	81277	80193	65891	65203	38617	16.3154	16.182	15.8345	16.2857	15.3736	16.0531
418	O55028	O55028	12	12	12	[3-methyl-2-oxobutanoate dehydrogenase [lipoamide]] kinase, mitochondrial	Bckdk	sp|O55028|BCKD_MOUSE [3-methyl-2-oxobutanoate dehydrogenase [lipoamide]] kinase, mitochondrial OS=Mus musculus OX=10090 GN=Bckdk PE=1 SV=1	12	12	12	46.587	412	412	0	76.6	3176800000	19				418	6711;7406;14094;19277;26519;26693;31731;36808;37652;40680;42771;45449	True;True;True;True;True;True;True;True;True;True;True;True	7283;8014;15221;20878;20879;28716;28904;34744;40210;41113;44424;46725;49613	15351;16825;31473;43776;43777;43778;43779;59159;59160;59161;59822;72618;72619;72620;83801;83802;85586;92271;96975;102577;102578	16521;18145;33953;47304;47305;47306;47307;63985;63986;63987;64821;78782;78783;78784;78785;90936;90937;92815;99993;99994;105144;111191;111192	16521;18145;33953;47306;63985;64821;78784;90937;92815;99993;105144;111191	2234400	2153500	1777900	2079200	1535100	2032000	2490200	868060	675990	1315500	1208400	1207000	864290	1069300	645190	21.0915	21.0383	20.7617	20.9876	20.5499	20.9545
419	O55029	O55029	4	4	4	Coatomer subunit beta	Copb2	sp|O55029|COPB2_MOUSE Coatomer subunit beta OS=Mus musculus OX=10090 GN=Copb2 PE=1 SV=2	4	4	4	102.45	905	905	0	16.283	45304000	4				419	142;6608;15784;17386	True;True;True;True	149;7172;17055;18785	293;15172;35266;39167	301;16338;38001;42314	301;16338;38001;42314	10734	14202	8948.3	11950	6782.4	11767	20178	6547.2	5066.9	9382	11009	7046.5	6474.6	7157.2	3152.3	13.3899	13.7938	13.1274	13.5447	12.7276	13.5225
420	O55047;O55047-3	O55047;O55047-3	18;14	18;14	4;4	Serine/threonine-protein kinase tousled-like 2	Tlk2	sp|O55047|TLK2_MOUSE Serine/threonine-protein kinase tousled-like 2 OS=Mus musculus OX=10090 GN=Tlk2 PE=1 SV=2;sp|O55047-3|TLK2_MOUSE Isoform 3 of Serine/threonine-protein kinase tousled-like 2 OS=Mus musculus OX=10090 GN=Tlk2	18	18	4	82.26	718	718;602	0	57.032	6198200000	30				420	1127;3828;14074;15317;18041;19670;20450;20668;21689;22731;23478;31432;32822;33214;33617;33976;33988;37948	True;True;True;True;True;True;True;True;True;True;True;True;True;True;True;True;True;True	1200;4154;15201;16551;19493;21307;22161;22397;23491;24608;25410;34423;35940;36360;36790;37163;37175;41433	2469;8660;31291;34164;40780;44806;46573;47070;49084;49085;49086;51256;51257;52814;52815;71900;71901;71902;71903;75278;75279;75280;76153;76154;77000;77643;77658;86197	2645;9246;9247;33735;36837;44068;48449;50330;50868;53092;53093;53094;53095;55447;55448;57134;57135;77980;77981;77982;77983;81684;81685;81686;82607;82608;83516;84189;84205;93465	2645;9246;33735;36837;44068;48449;50330;50868;53095;55447;57134;77981;81686;82607;83516;84189;84205;93465	118420	141520	99336	198460	59051	89826	171160	45909	23636	46363	46277	36208	30022	22372	7650.2	16.8536	17.1106	16.6	17.5985	15.8497	16.4548
426	O55126	O55126	2	2	2	Protein NipSnap homolog 2	Gbas	sp|O55126|NIPS2_MOUSE Protein NipSnap homolog 2 OS=Mus musculus OX=10090 GN=Nipsnap2 PE=1 SV=1	2	2	2	32.932	281	281	0.0028874	2.1492	433150000	2				426	20569;24172	True;True	22290;26163	46807;54204	50582;58631	50582;58631	572160	662790	546540	721380	371930	526690	668080	245390	163590	313970	363280	251130	190330	222330	123440	19.1261	19.3382	19.06	19.4604	18.5047	19.0066
427	O55128	O55128	9	9	9	Histone deacetylase complex subunit SAP18	Sap18	sp|O55128|SAP18_MOUSE Histone deacetylase complex subunit SAP18 OS=Mus musculus OX=10090 GN=Sap18 PE=1 SV=1	9	9	9	17.595	153	153	0	15.164	7113600000	18				427	2974;9860;11338;12662;15943;20928;41706;42222;43774	True;True;True;True;True;True;True;True;True	3248;10637;12258;13697;17222;17223;22669;22670;45562;46124;47830	6793;22284;22285;22286;25567;28241;28242;35626;35627;47539;47540;47541;47542;94683;95782;98961;98962;98963	7288;24040;24041;24042;27576;30415;30416;38399;38400;51374;51375;51376;51377;102627;103810;107258;107259;107260	7288;24040;27576;30415;38399;51376;102627;103810;107259	2306800	1549000	936880	1845700	466010	1033300	1974000	1293300	1066700	1248200	1667500	909110	442690	173260	58643	21.1375	20.5629	19.8375	20.8157	18.83	19.9788
428	O55131;Q8C650;Q9DA97;Q8C650-2	O55131	7;1;1;1	7;1;1;1	7;1;1;1	Septin-7	2024-09-07	sp|O55131|SEPT7_MOUSE Septin-7 OS=Mus musculus OX=10090 GN=Septin7 PE=1 SV=1	7	7	7	50.549	436	436;452;430;427	0	26.785	248700000	8				428	766;2856;7383;29198;29205;37590;42882	True;True;True;True;True;True;True	814;3125;7988;31968;31975;41045;46870	1691;6574;16779;16780;66586;66598;85370;97226	1800;7056;18099;18100;72169;72181;92585;105414	1800;7056;18099;72169;72181;92585;105414	166400	195820	98813	149810	62701	119230	224240	93581	76439	88785	108790	94339	58820	48831	29343	17.3443	17.5792	16.5924	17.1928	15.9362	16.8634
429	O55135	O55135	3	3	3	Eukaryotic translation initiation factor 6	Eif6	sp|O55135|IF6_MOUSE Eukaryotic translation initiation factor 6 OS=Mus musculus OX=10090 GN=Eif6 PE=1 SV=2	3	3	3	26.511	245	245	0	10.075	469530000	4				429	3477;16817;29846	True;True;True	3778;18164;32695	7859;37720;68016;68017	8399;40716;73737;73738	8399;40716;73738	26346	15079	9431.4	20167	7779	14280	28394	14713	14123	18111	23259	16422	8738.9	9037.4	7547.9	14.6853	13.8803	13.2033	14.2997	12.9254	13.8017
430	O55142	O55142	11	11	11	60S ribosomal protein L35a	Rpl35a	sp|O55142|RL35A_MOUSE 60S ribosomal protein L35a OS=Mus musculus OX=10090 GN=Rpl35a PE=1 SV=2	11	11	11	12.554	110	110	0	28.094	23876000000	47				430	1615;1751;1752;5439;5440;8829;8830;12739;18123;18124;29559	True;True;True;True;True;True;True;True;True;True;True	1733;1734;1883;1884;5897;5898;9546;9547;13778;19577;19578;32375	3657;3658;3659;3660;3661;3662;3663;3664;3665;3666;3667;3668;3935;3936;3937;12306;12307;12308;12309;12310;19881;19882;19883;19884;19885;19886;19887;19888;19889;19890;19891;19892;19893;19894;19895;19896;19897;19898;19899;19900;28375;40957;40958;40959;67406;67407	3939;3940;3941;3942;3943;3944;3945;3946;3947;3948;3949;3950;4242;4243;4244;13190;13191;13192;13193;13194;21454;21455;21456;21457;21458;21459;21460;21461;21462;21463;21464;21465;21466;21467;21468;21469;21470;21471;21472;21473;21474;30558;44256;44257;44258;73084;73085	3948;4242;4243;13190;13193;21460;21474;30558;44256;44257;73084	1942000	1337800	881470	1490800	744710	1238100	2237600	862610	765390	1049800	1327300	1295100	613520	228420	160250	20.8891	20.3514	19.7496	20.5077	19.5063	20.2397
431	O55143;O55143-2;Q8R429;Q64518;Q64518-3;Q64518-1	O55143;O55143-2	46;44;16;9;9;9	46;44;16;9;9;9	46;44;16;9;9;9	Sarcoplasmic/endoplasmic reticulum calcium ATPase 2	Atp2a2	sp|O55143|AT2A2_MOUSE Sarcoplasmic/endoplasmic reticulum calcium ATPase 2 OS=Mus musculus OX=10090 GN=Atp2a2 PE=1 SV=2;sp|O55143-2|AT2A2_MOUSE Isoform 2 of Sarcoplasmic/endoplasmic reticulum calcium ATPase 2 OS=Mus musculus OX=10090 GN=Atp2a2	46	46	46	114.86	1044	1044;998;994;999;1025;1038	0	323.31	54155000000	157				431	1949;1959;2683;2738;4319;4751;4801;4802;5081;6001;6002;8007;8239;8321;8445;8446;11354;11392;13324;13381;15932;17486;18188;18401;19621;19622;19787;20104;21626;22558;28090;28519;28520;29455;30206;33555;34885;36176;36411;38277;38899;40475;41303;41761;42119;44458	True;True;True;True;True;True;True;True;True;True;True;True;True;True;True;True;True;True;True;True;True;True;True;True;True;True;True;True;True;True;True;True;True;True;True;True;True;True;True;True;True;True;True;True;True;True	2093;2094;2105;2913;2996;4676;5151;5203;5204;5508;6503;6504;8649;8909;8910;9002;9137;9138;12274;12313;12314;14402;14464;17209;18890;19646;19875;21256;21257;21434;21435;21781;23427;23428;24421;30592;30593;31189;31190;32256;32257;33106;36721;38102;38103;39499;39788;41797;41798;42477;44200;45102;45619;46007;46008;48563	4333;4334;4335;4351;6179;6320;6321;6322;6323;9934;10849;10938;10939;10940;10941;11430;13589;13590;13591;13592;18044;18045;18654;18655;18656;18657;18658;18874;18875;18876;18877;19140;19141;19142;25594;25595;25596;25597;25598;25649;25650;25651;25652;29631;29632;29785;29786;29787;29788;29789;35606;39381;39382;39383;39384;39385;39386;39387;41081;41082;41526;41527;41528;41529;41530;44699;44700;44701;4…	4659;4660;4661;4679;6637;6787;6788;6789;6790;6791;10629;11624;11625;11720;11721;11722;11723;12251;14570;14571;14572;14573;19444;19445;20134;20135;20136;20137;20138;20139;20380;20381;20382;20383;20663;20664;20665;27603;27604;27605;27606;27607;27659;27660;27661;27662;31900;31901;32101;32102;32103;32104;32105;38377;42537;42538;42539;42540;42541;42542;42543;44384;44385;44874;44875;44876;44877;44878;4…	4661;4679;6637;6789;10629;11625;11720;11721;12251;14571;14572;19444;20137;20382;20663;20665;27606;27661;31900;32103;38377;42538;44384;44874;48327;48329;48724;49472;52983;55036;68506;69874;69876;72858;74909;83397;86084;89098;90126;94229;95639;99497;101546;102756;103524;108971	17004000	17028000	12595000	15529000	10627000	14756000	20073000	6263600	5978900	9541600	10966000	10015000	7684500	6732900	4537300	24.0194	24.0214	23.5863	23.8885	23.3412	23.8148
435	O55222	O55222	14	14	14	Integrin-linked protein kinase	Ilk	sp|O55222|ILK_MOUSE Integrin-linked protein kinase OS=Mus musculus OX=10090 GN=Ilk PE=1 SV=2	14	14	14	51.373	452	452	0	28.631	3378100000	33				435	5509;11211;11686;12790;13549;17393;19792;21414;25139;28455;31805;34534;37874;44585	True;True;True;True;True;True;True;True;True;True;True;True;True;True	5970;12121;12122;12123;12633;12634;13831;14640;18792;21440;23208;27220;31113;31114;34831;37731;41352;48693	12478;25306;25307;25308;25309;25310;25311;25312;26214;26215;26216;26217;28479;30125;39174;39175;45076;45077;48610;56125;64378;64379;64380;64381;64382;72892;72893;78712;86032;100735;100736	13370;27303;27304;27305;27306;27307;27308;27309;27310;28262;28263;28264;28265;30669;32479;42321;42322;48732;48733;52581;60683;69733;69734;69735;69736;69737;69738;79079;79080;85355;93291;109191;109192	13370;27310;28263;30669;32479;42322;48733;52581;60683;69736;79080;85355;93291;109192	1632900	1527400	1184600	1901500	904890	1534500	2971000	1046500	1024400	1295800	1819200	1430200	1170300	1045700	753380	20.639	20.5426	20.176	20.8587	19.7874	20.5493
437	O55234	O55234	4	4	4	Proteasome subunit beta type-5	Psmb5	sp|O55234|PSB5_MOUSE Proteasome subunit beta type-5 OS=Mus musculus OX=10090 GN=Psmb5 PE=1 SV=3	4	4	4	28.532	264	264	0	10.328	113150000	6				437	3764;5282;12309;15284	True;True;True;True	4083;5720;13304;16517	8456;8457;11839;27442;34102	9024;9025;12681;12682;29560;36771	9025;12682;29560;36771	133450	113700	97925	138050	88113	133630	227050	68559	64537	94207	99822	125410	88317	83550	47093	17.0259	16.7949	16.5794	17.0748	16.4271	17.0279
438	O55236	O55236	9	9	9	mRNA-capping enzyme;Polynucleotide 5-triphosphatase;mRNA guanylyltransferase	Rngtt	sp|O55236|MCE1_MOUSE mRNA-capping enzyme OS=Mus musculus OX=10090 GN=Rngtt PE=1 SV=1	9	9	9	68.683	597	597	0	17.361	459430000	13				438	9985;11257;12487;14300;23348;28258;39922;45400;45529	True;True;True;True;True;True;True;True;True	10786;12170;12171;13510;15437;25273;30826;43599;49562;49701	22642;25416;25417;27894;27895;32011;52551;63821;90546;102493;102494;102495;102752	24446;27419;27420;27421;30050;30051;34540;56855;69133;98108;111105;111106;111107;111379	24446;27420;30050;34540;56855;69133;98108;111105;111379	175620	190340	148970	225040	139450	201880	333320	128570	88522	168180	192500	201840	166450	150700	94881	17.4221	17.5382	17.1847	17.7798	17.0894	17.6231
439	O70126	O70126	9	9	9	Aurora kinase B	Aurkb	sp|O70126|AURKB_MOUSE Aurora kinase B OS=Mus musculus OX=10090 GN=Aurkb PE=1 SV=2	9	9	9	39.384	345	345	0	170.41	2027400000	15				439	8905;10190;12540;20736;25408;32180;36854;36862;40193	True;True;True;True;True;True;True;True;True	9624;11021;13568;22465;27518;35245;40259;40268;43896	20059;23069;28003;47177;47178;56714;56715;56716;73650;73651;83883;83884;83885;83903;91106	21641;24896;30168;50980;50981;61336;61337;61338;79870;79871;91025;91026;91027;91045;98709	21641;24896;30168;50981;61337;79871;91027;91045;98709	1104400	1053300	862370	1199800	799820	1075700	1426600	587940	503740	831960	906230	923440	661960	844280	519850	20.0748	20.0065	19.7179	20.1944	19.6093	20.0368
440	O70133;O70133-2;O70133-3	O70133;O70133-2;O70133-3	26;26;22	26;26;22	26;26;22	ATP-dependent RNA helicase A	Dhx9	sp|O70133|DHX9_MOUSE ATP-dependent RNA helicase A OS=Mus musculus OX=10090 GN=Dhx9 PE=1 SV=2;sp|O70133-2|DHX9_MOUSE Isoform 2 of ATP-dependent RNA helicase A OS=Mus musculus OX=10090 GN=Dhx9;sp|O70133-3|DHX9_MOUSE Isoform 3 of ATP-dependent RNA helicase A	26	26	26	149.47	1380	1380;1381;1164	0	120.18	6928800000	45				440	110;312;5576;5923;7402;9379;13446;14543;19156;21810;21851;22017;22156;23448;25262;26269;32208;33585;39807;40380;41415;43244;44860;45644;45677;45889	True;True;True;True;True;True;True;True;True;True;True;True;True;True;True;True;True;True;True;True;True;True;True;True;True;True	114;326;6044;6417;8009;10121;14533;15702;20718;23621;23666;23839;23988;25378;27350;28451;35273;36753;43474;44099;45240;47265;48983;49830;49864;50087	221;222;223;636;12741;13421;13422;16819;21115;21116;29928;32552;32553;43341;49343;49344;49414;49415;49721;49990;49991;52747;56373;56374;58704;58705;73691;76950;90308;91641;94051;97918;97919;101232;103008;103009;103065;103066;103485;103486;103487	225;226;227;657;13663;14392;14393;14394;18139;22785;22786;32249;35121;35122;46850;53387;53388;53461;53462;53816;54104;54105;54106;57065;60973;60974;63508;63509;79912;83461;97854;99312;101952;106163;106164;109711;111658;111659;111716;111717;112163;112164;112165;112166;112167	225;657;13663;14393;18139;22785;32249;35121;46850;53387;53461;53816;54105;57065;60973;63508;79912;83461;97854;99312;101952;106163;109711;111658;111717;112166	3170000	2840900	1975500	3000000	1578500	2343500	3551900	1270700	981810	1458900	2159400	1636600	1077600	912640	614380	21.5961	21.4379	20.9138	21.5165	20.5901	21.1602
441	O70152	O70152	12	12	12	Dolichol-phosphate mannosyltransferase subunit 1	Dpm1	sp|O70152|DPM1_MOUSE Dolichol-phosphate mannosyltransferase subunit 1 OS=Mus musculus OX=10090 GN=Dpm1 PE=1 SV=1	12	12	12	29.174	260	260	0	90.863	5423900000	32				441	8648;11014;12133;12134;14847;23458;30730;31482;32023;32024;35119;35808	True;True;True;True;True;True;True;True;True;True;True;True	9352;11903;13116;13117;16023;25388;33655;34478;35070;35071;35072;38353;39108	19510;19511;24852;24853;24854;27089;27090;27091;33180;33181;52769;52770;52771;52772;70175;70176;70177;72010;72011;73341;73342;73343;73344;73345;73346;73347;79850;79851;81367	21057;21058;26806;26807;26808;26809;29188;29189;29190;35786;35787;57088;57089;57090;57091;76103;76104;76105;78094;78095;79546;79547;79548;79549;79550;79551;79552;79553;79554;86574;86575;88208	21057;26806;29188;29189;35786;57090;76103;78095;79551;79554;86575;88208	2476500	2476600	2000000	2520900	1418000	1956100	2374800	917600	892370	1434300	1475400	1461000	1183600	1324300	695130	21.2399	21.2399	20.9316	21.2655	20.4354	20.8995
442	O70157	O70157	13	13	12	DNA topoisomerase 3-alpha	Top3a	sp|O70157|TOP3A_MOUSE DNA topoisomerase 3-alpha OS=Mus musculus OX=10090 GN=Top3a PE=2 SV=1	13	13	12	112.36	1003	1003	0	39.379	1692300000	16				442	954;1523;3643;12778;14383;21101;27273;27406;27584;31013;32926;34536;45891	True;True;True;True;True;True;True;True;True;True;True;True;True	1013;1628;3956;13818;15526;22856;29518;29663;29889;33966;36057;37733;50089	2087;3347;8201;8202;28443;32187;32188;47897;61025;61301;61763;70842;75557;78715;78716;103489	2224;3604;8763;8764;30627;34727;34728;51778;66086;66388;66875;76805;81987;85358;85359;112169	2224;3604;8764;30627;34728;51778;66086;66388;66875;76805;81987;85358;112169	403810	419350	334960	519380	254510	310400	483560	166180	109340	211490	246440	208870	186540	115790	68582	18.6233	18.6778	18.3536	18.9864	17.9574	18.2438
444	O70194	O70194	25	25	25	Eukaryotic translation initiation factor 3 subunit D	Eif3d	sp|O70194|EIF3D_MOUSE Eukaryotic translation initiation factor 3 subunit D OS=Mus musculus OX=10090 GN=Eif3d PE=1 SV=2	25	25	25	63.988	548	548	0	256.93	7886800000	38				444	4702;6535;6536;6617;12481;13472;16625;17556;18256;23379;29166;29483;29484;33553;34770;38008;39461;39937;40880;44490;44637;45363;45364;45393;45555	True;True;True;True;True;True;True;True;True;True;True;True;True;True;True;True;True;True;True;True;True;True;True;True;True	5101;5102;7090;7091;7181;13501;13502;14560;17955;18967;19717;25304;31930;32294;32295;32296;36719;37982;37983;41496;43087;43614;43615;44638;48597;48749;49522;49523;49555;49733	10778;10779;15016;15017;15187;15188;15189;27875;27876;29976;29977;37224;39520;41214;52600;52601;52602;66472;67290;67291;67292;67293;67294;76884;79183;79184;86323;86324;89536;89537;89538;89539;90567;90568;92672;100589;100818;102419;102420;102478;102479;102804;102805	11547;11548;11549;16154;16155;16353;16354;16355;30031;30032;32302;32303;40158;42683;44524;56907;56908;56909;72044;72962;72963;72964;72965;72966;83394;85859;85860;93600;93601;97031;97032;97033;97034;98129;98130;100428;109038;109280;111024;111025;111026;111027;111090;111091;111434;111435	11548;16154;16155;16355;30031;32302;40158;42683;44524;56908;72044;72962;72966;83394;85859;93601;97033;98129;100428;109038;109280;111024;111026;111090;111434	739380	710630	601480	871020	516320	783670	1206500	418270	317340	575530	619880	625390	470640	445810	300940	19.496	19.4387	19.1982	19.7323	18.9779	19.5799
446	O70279	O70279	2	2	2	Protein DGCR14	Dgcr14	sp|O70279|ESS2_MOUSE Splicing factor ESS-2 homolog OS=Mus musculus OX=10090 GN=Ess2 PE=1 SV=2	2	2	2	52.603	479	479	0	22.683	12301000	3				446	39819;42313	True;True	43488;46224	90330;95946	97877;103985;103986	97877;103986	5252	4792.2	3151.5	7572.1	2547.7	5349	10426	4145.9	3271	4259.8	8665.5	4937.9	2814.3	2689.8	1831.5	12.3587	12.2265	11.6218	12.8865	11.315	12.3851
448	O70305;O70305-2;O70305-3	O70305;O70305-2;O70305-3	15;15;15	15;15;15	13;13;13	Ataxin-2	Atxn2	sp|O70305|ATX2_MOUSE Ataxin-2 OS=Mus musculus OX=10090 GN=Atxn2 PE=1 SV=1;sp|O70305-2|ATX2_MOUSE Isoform 2 of Ataxin-2 OS=Mus musculus OX=10090 GN=Atxn2;sp|O70305-3|ATX2_MOUSE Isoform 3 of Ataxin-2 OS=Mus musculus OX=10090 GN=Atxn2	15	15	13	136.48	1285	1285;1215;1154	0	65.224	795660000	22				448	422;2828;3467;4923;6913;14889;15094;21684;25837;32125;37532;37601;39716;40968;45551	True;True;True;True;True;True;True;True;True;True;True;True;True;True;True	448;3095;3767;5340;7492;16071;16312;23486;27994;27995;35186;40983;41057;43379;44739;49728	913;914;6525;7843;11168;15780;33252;33253;33254;33708;33709;49077;57729;57730;73552;85261;85262;85385;85386;90136;92960;102798	957;958;7006;8381;11964;16980;35861;35862;35863;36360;36361;53084;62425;62426;79770;92471;92472;92600;92601;97669;100751;111428	958;7006;8381;11964;16980;35861;36360;53084;62425;79770;92471;92600;97669;100751;111428	74869	73925	55784	76744	37255	53933	97755	49000	34531	66775	61436	63660	58070	63106	35645	16.1921	16.1738	15.7676	16.2278	15.1851	15.7189
450	O70318	O70318	15	15	14	Band 4.1-like protein 2	Epb41l2	sp|O70318|E41L2_MOUSE Band 4.1-like protein 2 OS=Mus musculus OX=10090 GN=Epb41l2 PE=1 SV=2	15	15	14	109.94	988	988	0	50.764	1945400000	21				450	1078;6025;6026;6903;7462;7897;10014;11214;15644;20604;27095;30177;35857;43312;43716	True;True;True;True;True;True;True;True;True;True;True;True;True;True;True	1143;6529;6530;7482;8070;8532;10832;12126;16905;22324;29333;33075;39160;47333;47765	2352;2353;2354;13637;13638;15765;15766;16903;17822;17823;22734;25316;34852;34853;46864;60691;69023;81446;98029;98838	2515;2516;2517;14622;14623;14624;16963;16964;18228;19194;19195;24542;27316;37560;37561;50642;65737;74842;74843;88293;106281;107132	2516;14622;14623;16963;18228;19195;24542;27316;37561;50642;65737;74842;88293;106281;107132	141330	154100	127780	148160	85850	147110	188210	55440	52054	80971	81186	75749	54094	62409	34834	17.1087	17.2335	16.9633	17.1768	16.3895	17.1665
451	O70338	O70338	2	2	2	Ribonuclease H1	Rnaseh1	sp|O70338|RNH1_MOUSE Ribonuclease H1 OS=Mus musculus OX=10090 GN=Rnaseh1 PE=2 SV=1	2	2	2	31.805	285	285	0.0026928	2.3287	31985000	4				451	10218;15431	True;True	11050;16670	23126;34406;34407;34408	24956;37091;37092;37093	24956;37092	33936	29273	30531	33888	24307	36331	55957	25129	17424	32753	33515	34602	27999	30113	16741	15.0505	14.8373	14.898	15.0485	14.5691	15.1489
457	O70422	O70422	10	10	10	General transcription factor IIH subunit 4	Gtf2h4	sp|O70422|TF2H4_MOUSE General transcription factor IIH subunit 4 OS=Mus musculus OX=10090 GN=Gtf2h4 PE=1 SV=1	10	10	10	52.224	463	463	0	131.31	1435200000	17				457	1640;3092;4501;8366;9550;9736;10763;17766;27295;29341	True;True;True;True;True;True;True;True;True;True	1765;1766;3373;4880;9053;10311;10504;11637;19187;29540;32121	3727;3728;3729;7031;10314;18990;21638;21639;21640;21641;22024;24383;24384;40006;61061;66908;66909	4017;4018;4019;7536;11038;20506;23355;23356;23357;23358;23762;26305;26306;43209;66123;72533;72534	4017;7536;11038;20506;23358;23762;26305;43209;66123;72534	855230	932890	714820	938850	548440	729670	948430	372270	330650	533870	498520	498110	396760	407830	228360	19.706	19.8313	19.4472	19.8405	19.065	19.4769
458	O70435	O70435	10	10	10	Proteasome subunit alpha type-3	Psma3	sp|O70435|PSA3_MOUSE Proteasome subunit alpha type-3 OS=Mus musculus OX=10090 GN=Psma3 PE=1 SV=3	10	10	10	28.405	255	255	0	60.832	2365600000	13				458	4159;5949;17552;18809;27271;27272;35811;35812;36447;41683	True;True;True;True;True;True;True;True;True;True	4506;6446;18962;18963;20339;29516;29517;39111;39112;39831;45539	9451;13479;39515;39516;42619;61022;61023;61024;81370;81371;83133;83134;94644	10079;14457;42678;42679;46090;66083;66084;66085;88211;88212;90223;90224;102585	10079;14457;42678;46090;66083;66084;88211;88212;90223;102585	256690	253710	196260	270820	205590	281070	466550	213490	152480	296290	355710	379440	333580	301080	162930	17.9697	17.9528	17.5824	18.047	17.6494	18.1006
459	O70445	O70445	4	4	4	BRCA1-associated RING domain protein 1	Bard1	sp|O70445|BARD1_MOUSE BRCA1-associated RING domain protein 1 OS=Mus musculus OX=10090 GN=Bard1 PE=2 SV=1	4	4	4	84.253	765	765	0.00029028	4.5249	251500000	4				459	23840;31586;42545;43576	True;True;True;True	25798;34585;46469;47614	53522;72217;96459;98582	57887;78314;104543;106864	57887;78314;104543;106864	548210	567180	463800	667390	301610	463580	662960	225750	207680	343020	351420	285050	246980	239000	134800	19.0644	19.1134	18.8231	19.3482	18.2023	18.8225
460	O70456	O70456	5	2	2	14-3-3 protein sigma	Sfn	sp|O70456|1433S_MOUSE 14-3-3 protein sigma OS=Mus musculus OX=10090 GN=Sfn PE=1 SV=2	5	2	2	27.706	248	248	0.00031496	6.096	1398900000	5				460	7036;22098;29289;42674;45322	False;False;False;True;True	7622;23924;32060;46619;49480	15997;15998;15999;49874;49875;49876;49877;66729;66730;96761;96762;96763;96764;102347	17208;17209;17210;53979;53980;53981;53982;72316;72317;104904;104905;104906;104907;110949	17210;53982;72317;104906;110949	216230	1731400	174910	223550	130800	182950	274840	115300	78840	134890	208690	171080	151940	135440	83562	17.7222	20.7235	17.4163	17.7702	16.997	17.4811
461	O70472	O70472	4	4	4	Transmembrane protein 131	Tmem131	sp|O70472|TM131_MOUSE Transmembrane protein 131 OS=Mus musculus OX=10090 GN=Tmem131 PE=2 SV=2	4	4	4	204.65	1877	1877	0	7.8973	82753000	5				461	5998;15917;26257;43333	True;True;True;True	6500;17193;28438;47355	13585;13586;35574;58687;98065	14566;14567;38342;63491;106317	14567;38342;63491;106317	44260	39261	36387	50514	44825	45824	74863	29403	18749	41481	59231	52138	50590	38576	27411	15.4337	15.2608	15.1511	15.6244	15.452	15.4838
462	O70475	O70475	26	26	26	UDP-glucose 6-dehydrogenase	Ugdh	sp|O70475|UGDH_MOUSE UDP-glucose 6-dehydrogenase OS=Mus musculus OX=10090 GN=Ugdh PE=1 SV=1	26	26	26	54.831	493	493	0	323.31	17635000000	65				462	2080;3716;7598;10346;10729;11309;12825;17883;18219;18605;18606;19158;19252;19253;19457;19832;20213;22013;29219;33577;42323;42477;43842;45206;45423;46012	True;True;True;True;True;True;True;True;True;True;True;True;True;True;True;True;True;True;True;True;True;True;True;True;True;True	2237;4035;8212;11189;11600;12226;13869;19325;19679;20111;20112;20720;20851;20852;20853;21081;21489;21490;21906;21907;23835;31989;36743;46236;46399;47898;49360;49584;50216	4608;4609;8376;8377;8378;17192;17193;17194;17195;17196;17197;23523;23524;23525;23526;24284;24285;25504;25505;25506;28540;28541;28542;40489;41138;41139;41140;41141;42054;42055;42056;42057;42058;42059;43343;43722;43723;43724;43725;43726;44327;44328;45157;45158;45159;45160;46067;46068;46069;46070;49712;49713;49714;49715;66620;66621;66622;76916;76917;76918;96025;96324;99103;99104;99105;102124;102527;…	4955;4956;8940;8941;8942;18532;18533;18534;18535;18536;18537;25385;25386;25387;25388;25389;26199;26200;27512;27513;27514;30738;30739;30740;43763;43764;44447;44448;44449;44450;44451;45450;45451;45452;45453;45454;45455;46852;47247;47248;47249;47250;47251;47252;47915;47916;48815;48816;48817;48818;48819;49793;49794;49795;49796;53807;53808;53809;53810;72203;72204;72205;83426;83427;83428;104090;104402;…	4956;8940;18534;25387;26199;27514;30740;43763;44451;45450;45454;46852;47250;47252;47916;48815;49795;53807;72203;83428;104090;104403;107406;110710;111139;112427	1007100	952550	787260	1073600	869360	1127900	1900800	957980	676790	1298800	1502500	1499700	1352700	1172000	712140	19.9418	19.8614	19.5865	20.034	19.7296	20.1052
463	O70479	O70479	3	3	3	BTB/POZ domain-containing adapter for CUL3-mediated RhoA degradation protein 2	Tnfaip1	sp|O70479|BACD2_MOUSE BTB/POZ domain-containing adapter for CUL3-mediated RhoA degradation protein 2 OS=Mus musculus OX=10090 GN=Tnfaip1 PE=2 SV=1	3	3	3	36.134	316	316	0.00028153	3.9892	231980000	4				463	5369;27721;31683	True;True;True	5821;30084;34692	12130;62230;72524;72525	13007;67413;78679;78680	13007;67413;78680	6842.6	4663.9	2361.9	7068.2	4636.1	7243.3	9551.1	3506.7	4040.4	4403.2	8455.4	7990	4971.9	3173.7	1152.8	12.7403	12.1873	11.2057	12.7871	12.1787	12.8224
464	O70481	O70481	10	10	10	E3 ubiquitin-protein ligase UBR1	Ubr1	sp|O70481|UBR1_MOUSE E3 ubiquitin-protein ligase UBR1 OS=Mus musculus OX=10090 GN=Ubr1 PE=1 SV=2	10	10	10	200.24	1757	1757	0	196.3	1559600000	24				464	1579;2891;15191;19323;28773;29312;37495;39244;43377;44938	True;True;True;True;True;True;True;True;True;True	1691;3160;16421;20930;31472;32085;40945;42853;47401;49066	3578;6631;6632;33907;33908;43869;43870;43871;65449;65450;66779;66780;66781;85194;85195;89093;89094;98128;98129;101581;101582	3855;7115;7116;7117;36565;36566;47400;47401;47402;47403;70922;70923;72368;72369;72370;72371;92399;92400;96536;96537;106383;106384;110131;110132	3855;7116;36566;47401;70922;72368;92400;96537;106383;110131	727220	753290	568520	817310	547850	740390	1310800	474830	342760	617350	753110	691090	572280	443040	329580	19.472	19.5228	19.1169	19.6405	19.0634	19.4979
465	O70496	O70496	5	5	5	H(+)/Cl(-) exchange transporter 7	Clcn7	sp|O70496|CLCN7_MOUSE H(+)/Cl(-) exchange transporter 7 OS=Mus musculus OX=10090 GN=Clcn7 PE=1 SV=1	5	5	5	88.712	803	803	0	12.275	917150000	7				465	9056;14136;24876;32582;36488	True;True;True;True;True	9787;15268;26923;35674;39872	20377;20378;31546;31547;55599;74564;83197	21979;21980;34032;34033;60120;60121;80912;90289	21980;34033;60121;80912;90289	1043700	1164100	937850	1168600	654450	963700	1192400	375660	356760	640220	657430	611150	476300	380060	236810	19.9933	20.1508	19.839	20.1563	19.3199	19.8782
466	O70503;O70503-2	O70503	12;5	12;5	12;5	Very-long-chain 3-oxoacyl-CoA reductase	Hsd17b12	sp|O70503|DHB12_MOUSE Very-long-chain 3-oxoacyl-CoA reductase OS=Mus musculus OX=10090 GN=Hsd17b12 PE=1 SV=1	12	12	12	34.741	312	312;177	0	107.52	11328000000	32				466	1224;1244;3752;4508;9216;14437;18705;21190;23425;24001;25260;36810	True;True;True;True;True;True;True;True;True;True;True;True	1312;1334;4071;4887;9952;15583;15584;20227;22956;25354;25978;27348;40212	2671;2672;2721;8436;8437;10325;10326;10327;10328;20799;20800;32305;32306;32307;32308;32309;32310;42390;48112;52707;52708;52709;53866;56368;56369;56370;83806;83807;83808	2859;2860;2911;2912;9004;9005;11049;11050;11051;11052;11053;22443;22444;34855;34856;34857;34858;34859;34860;45840;52015;57023;57024;57025;58278;60968;60969;60970;90941;90942;90943;90944	2859;2911;9004;11050;22443;34860;45840;52015;57024;58278;60970;90942	2445000	2376200	2037200	2316400	1635500	2139100	2667300	1084200	1023900	1771200	1630900	1778400	1475100	1732200	825670	21.2214	21.1802	20.9582	21.1435	20.6413	21.0286
467	O70546;O70546-2	O70546;O70546-2	13;13	13;13	9;9	Lysine-specific demethylase 6A	Kdm6a	sp|O70546|KDM6A_MOUSE Lysine-specific demethylase 6A OS=Mus musculus OX=10090 GN=Kdm6a PE=1 SV=2;sp|O70546-2|KDM6A_MOUSE Isoform 2 of Lysine-specific demethylase 6A OS=Mus musculus OX=10090 GN=Kdm6a	13	13	9	154.35	1401	1401;1424	0	27.34	3442900000	17				467	2807;7768;7965;8989;10632;10768;14666;25233;25719;25758;28575;28637;40112	True;True;True;True;True;True;True;True;True;True;True;True;True	3074;8394;8602;9719;11499;11643;15832;27321;27865;27903;31254;31326;43805	6488;17548;17945;20271;24117;24390;24391;32776;32777;56307;57387;57453;65027;65173;65174;90919	6966;18908;19327;19328;21871;26016;26312;26313;35356;35357;60899;62055;62124;70474;70629;70630;98509	6966;18908;19328;21871;26016;26313;35357;60899;62055;62124;70474;70630;98509	2142300	2282600	1574300	1939500	903990	1166900	1621100	248770	179050	327850	316820	312780	222500	162570	90581	21.0307	21.1222	20.5863	20.8873	19.7859	20.1542
468	O70551	O70551	3	3	3	SRSF protein kinase 1	Srpk1	sp|O70551|SRPK1_MOUSE SRSF protein kinase 1 OS=Mus musculus OX=10090 GN=Srpk1 PE=1 SV=2	3	3	3	73.088	648	648	0.00078105	2.9785	194080000	5				468	12745;14277;21428	True;True;True	13784;15414;23224	28381;31976;48635;48636;48637	30564;34501;52608;52609;52610	30564;34501;52608	13673	12004	8131.2	18788	5780.1	13072	30532	12969	6669.2	11715	10884	5071.5	3070.5	1504.2	2514.9	13.739	13.5512	12.9893	14.1975	12.4969	13.6742
469	O70572	O70572	2	2	2	Sphingomyelin phosphodiesterase 2	Smpd2	sp|O70572|NSMA_MOUSE Sphingomyelin phosphodiesterase 2 OS=Mus musculus OX=10090 GN=Smpd2 PE=1 SV=1	2	2	2	47.466	419	419	0.0028895	2.1557	32569000	2				469	18049;26267	True;True	19501;28449	40791;58702	44079;63506	44079;63506	44019	32052	25140	43860	22709	40979	73599	31158	31741	35138	45348	39999	33497	38160	24971	15.4258	14.9681	14.6177	15.4206	14.471	15.3226
471	O70579	O70579	7	7	7	Peroxisomal membrane protein PMP34	Slc25a17	sp|O70579|PM34_MOUSE Peroxisomal membrane protein PMP34 OS=Mus musculus OX=10090 GN=Slc25a17 PE=1 SV=1	7	7	7	34.412	307	307	0	19.058	517850000	11				471	1700;11944;12733;26470;28694;30096;40309	True;True;True;True;True;True;True	1829;12910;13772;28663;31389;32984;44023	3845;3846;3847;26725;28367;28368;59068;65282;68757;68758;91469	4144;4145;4146;28805;30549;30550;63889;70741;74547;74548;99132	4144;28805;30549;63889;70741;74547;99132	71556	77167	56746	71601	39140	67947	91216	42253	34896	62636	64268	59180	43509	42698	32502	16.1268	16.2357	15.7922	16.1277	15.2564	16.0521
472	O70583;O70583-3;O70583-2	O70583;O70583-3;O70583-2	6;6;6	6;6;6	6;6;6	E3 ubiquitin-protein ligase Midline-1	Mid1	sp|O70583|TRI18_MOUSE E3 ubiquitin-protein ligase Midline-1 OS=Mus musculus OX=10090 GN=Mid1 PE=1 SV=2;sp|O70583-3|TRI18_MOUSE Isoform 3 of E3 ubiquitin-protein ligase Midline-1 OS=Mus musculus OX=10090 GN=Mid1;sp|O70583-2|TRI18_MOUSE Isoform 2 of E3 ubiqu	6	6	6	76.135	680	680;629;667	0	8.344	519650000	8				472	3733;23906;29934;34487;34488;43430	True;True;True;True;True;True	4051;25870;32798;37684;37685;47456	8402;53666;53667;68381;78621;78622;78623;98243	8968;58041;58042;74137;85248;85249;85250;106506	8968;58042;74137;85248;85250;106506	83268	72545	67994	110110	65736	87180	149140	42160	28321	46058	60383	55612	52028	37677	17931	16.3455	16.1466	16.0531	16.7486	16.0044	16.4117
473	O70585;O70585-2;Q9D2N4;Q9D2N4-7;Q9D2N4-4;Q9D2N4-3;Q9D2N4-2	O70585;O70585-2	5;4;2;2;2;2;2	5;4;2;2;2;2;2	5;4;2;2;2;2;2	Dystrobrevin beta	Dtnb	sp|O70585|DTNB_MOUSE Dystrobrevin beta OS=Mus musculus OX=10090 GN=Dtnb PE=1 SV=3;sp|O70585-2|DTNB_MOUSE Isoform 2 of Dystrobrevin beta OS=Mus musculus OX=10090 GN=Dtnb	5	5	5	74.398	659	659;615;746;513;567;570;688	0.00031817	6.2898	406900000	5				473	3056;3281;9684;14286;31705	True;True;True;True;True	3335;3572;10450;15423;34716	6959;7463;21917;31988;72569	7462;7985;23646;34514;78729	7462;7985;23646;34514;78729	209120	134510	116250	203030	84587	173270	281320	109070	130120	132000	171650	133800	103710	86712	59714	17.674	17.0374	16.8269	17.6313	16.3681	17.4027
475	O88196;O88196-6;O88196-2;O88196-5;O88196-4;O88196-3	O88196;O88196-6;O88196-2;O88196-5;O88196-4;O88196-3	6;6;6;5;5;5	6;6;6;5;5;5	6;6;6;5;5;5	E3 ubiquitin-protein ligase TTC3	Ttc3	sp|O88196|TTC3_MOUSE E3 ubiquitin-protein ligase TTC3 OS=Mus musculus OX=10090 GN=Ttc3 PE=1 SV=2;sp|O88196-6|TTC3_MOUSE Isoform 6 of E3 ubiquitin-protein ligase TTC3 OS=Mus musculus OX=10090 GN=Ttc3;sp|O88196-2|TTC3_MOUSE Isoform 2 of E3 ubiquitin-protein	6	6	6	223.93	1979	1979;1978;1978;1578;1938;1961	0	11.947	206500000	8				475	12246;25269;25713;34290;35646;41006	True;True;True;True;True;True	13237;27360;27859;37482;38931;44780	27296;56405;57376;57377;78233;81011;93042;93043	29405;61005;62043;62044;84822;87814;100840;100841	29405;61005;62043;84822;87814;100840	173580	173770	135460	184280	149420	245070	425090	122220	90967	149930	230200	214840	183790	103930	80747	17.4052	17.4068	17.0475	17.4915	17.189	17.9028
477	O88286-3;O88286;O88286-2	O88286-3;O88286;O88286-2	16;14;14	16;14;14	16;14;14	Protein Wiz	Wiz	sp|O88286-3|WIZ_MOUSE Isoform 2 of Protein Wiz OS=Mus musculus OX=10090 GN=Wiz;sp|O88286|WIZ_MOUSE Protein Wiz OS=Mus musculus OX=10090 GN=Wiz PE=1 SV=2;sp|O88286-2|WIZ_MOUSE Isoform S of Protein Wiz OS=Mus musculus OX=10090 GN=Wiz	16	16	16	105.64	982	982;1684;956	0	76.644	5693800000	32				477	96;2956;6892;8082;14055;14869;14870;20499;21645;30595;30877;32007;33889;34361;40765;42678	True;True;True;True;True;True;True;True;True;True;True;True;True;True;True;True	100;3229;7470;8728;15181;16051;16052;22215;23448;33513;33815;35051;37072;37554;44519;46623	186;187;6764;15742;18183;31262;31263;31264;33224;33225;33226;33227;46692;49016;49017;49018;69930;69931;70495;70496;73314;77477;77478;77479;78347;92426;92427;92428;96770;96771;96772	190;191;7257;7258;16938;19589;33705;33706;33707;35832;35833;35834;35835;35836;50460;53019;53020;53021;75846;75847;76437;76438;79518;84015;84016;84017;84941;100158;100159;100160;104913;104914;104915	190;7258;16938;19589;33706;35834;35836;50460;53021;75846;76438;79518;84015;84941;100158;104913	2417300	1753300	1404000	2199100	1166800	1888900	2973500	509870	272870	452560	631720	390380	336980	172450	72235	21.205	20.7416	20.4211	21.0685	20.1541	20.8491
478	O88291;O88291-2;O88291-3	O88291	16;6;1	16;6;1	16;6;1	DBIRD complex subunit ZNF326	Znf326	sp|O88291|ZN326_MOUSE DBIRD complex subunit ZNF326 OS=Mus musculus OX=10090 GN=Znf326 PE=1 SV=1	16	16	16	65.225	580	580;374;67	0	323.31	3175200000	29				478	5912;7467;7469;10761;11933;11977;13496;21572;26033;27447;29699;29839;30664;32468;35418;36349	True;True;True;True;True;True;True;True;True;True;True;True;True;True;True;True	6405;8075;8077;11635;12899;12949;14587;23371;28207;29709;32527;32682;33586;35551;38678;39685;39686	13405;16912;16914;24377;24378;24379;24380;26712;26787;26788;30028;48890;58310;61375;61376;67668;67669;67983;70066;74253;74254;80548;80549;80550;82568;82569;82570	14376;18238;18240;26299;26300;26301;26302;28792;28873;28874;32376;52886;63099;66466;66467;73364;73365;73703;75987;80572;80573;87327;87328;87329;87330;89542;89543;89544;89545;89546	14376;18238;18240;26302;28792;28874;32376;52886;63099;66467;73365;73703;75987;80572;87328;89546	437770	548610	371580	561130	315020	380140	497660	165970	152760	248570	227400	232450	175960	251610	116910	18.7398	19.0654	18.5033	19.098	18.2651	18.5362
479	O88307	O88307	7	7	6	Sortilin-related receptor	Sorl1	sp|O88307|SORL_MOUSE Sortilin-related receptor OS=Mus musculus OX=10090 GN=Sorl1 PE=1 SV=3	7	7	6	247.08	2215	2215	0	9.0559	294650000	6				479	382;10550;20048;21367;39757;42481;44419	True;True;True;True;True;True;True	407;11414;21724;43424;46403;48523	794;23968;45658;90218;96328;100423	834;25862;49346;97759;104407;108857	834;25862;49346;97759;104407;108857	458560	525070	436070	560690	330750	441860	574570	123890	62981	166020	154320	171960	161880	264480	139290	18.8068	19.0022	18.7342	19.0968	18.3354	18.7532
480	O88322	O88322	10	10	10	Nidogen-2	Nid2	sp|O88322|NID2_MOUSE Nidogen-2 OS=Mus musculus OX=10090 GN=Nid2 PE=1 SV=2	10	10	10	153.91	1403	1403	0	16.77	537680000	9				480	725;1116;5845;6923;7058;7798;10653;10826;16987;18186	True;True;True;True;True;True;True;True;True;True	772;1186;6333;6334;7502;7645;8424;11520;11703;18352;19644	1611;2446;13272;13273;15795;16041;17596;24144;24489;38174;41078	1713;2621;14232;14233;16995;17254;18956;26045;26414;41203;44380	1713;2621;14233;16995;17254;18956;26045;26414;41203;44380	325660	277430	196370	386810	219620	454360	787870	227920	178530	226160	340990	294440	234580	151590	106170	18.313	18.0818	17.5832	18.5613	17.7446	18.7935
482	O88342	O88342	3	3	3	WD repeat-containing protein 1	Wdr1	sp|O88342|WDR1_MOUSE WD repeat-containing protein 1 OS=Mus musculus OX=10090 GN=Wdr1 PE=1 SV=3	3	3	3	66.406	606	606	0.00027886	3.8534	111100000	3				482	14359;42132;44960	True;True;True	15500;46023;49088	32129;95556;101624	34664;103555;110178	34664;103555;110178	273190	318560	229590	338460	129490	210090	298520	128640	116410	172260	155730	155850	125920	118010	81495	18.0595	18.2812	17.8087	18.3686	16.9825	17.6806
483	O88351	O88351	10	9	9	Inhibitor of nuclear factor kappa-B kinase subunit beta	Ikbkb	sp|O88351|IKKB_MOUSE Inhibitor of nuclear factor kappa-B kinase subunit beta OS=Mus musculus OX=10090 GN=Ikbkb PE=1 SV=1	10	9	9	86.689	757	757	0	14.109	435770000	12				483	2093;2193;18600;21536;23670;24695;25174;33713;41404;42211	True;True;False;True;True;True;True;True;True;True	2250;2365;20106;23337;25614;26725;27263;36892;45225;45226;46112	4630;5007;42041;42042;42043;42044;48829;53168;55224;55225;56213;77169;94021;94022;95760;95761	4977;5388;45437;45438;45439;45440;52814;57512;59728;59729;60800;83689;101920;101921;103784;103785	4977;5388;45437;52814;57512;59729;60800;83689;101921;103784	159840	166150	128610	193110	117660	161260	294670	119240	81818	153430	187060	180240	182070	161820	107360	17.2863	17.3421	16.9726	17.5591	16.8443	17.299
484	O88379	O88379	36	36	36	Bromodomain adjacent to zinc finger domain protein 1A	Baz1a	sp|O88379|BAZ1A_MOUSE Bromodomain adjacent to zinc finger domain protein 1A OS=Mus musculus OX=10090 GN=Baz1a PE=1 SV=3	36	36	36	178.46	1555	1555	0	261.97	7191500000	61				484	2945;5153;5478;5496;6127;6445;6870;9603;10041;10549;10656;10894;16637;17626;17879;19585;19610;19729;20367;23542;23739;24175;24636;24933;26282;26382;30901;32686;33590;34448;35869;36947;37172;41865;43748;45027	True;True;True;True;True;True;True;True;True;True;True;True;True;True;True;True;True;True;True;True;True;True;True;True;True;True;True;True;True;True;True;True;True;True;True;True	3218;5584;5937;5955;6634;6983;7448;10367;10864;11413;11523;11774;17968;19040;19321;21218;21245;21371;22072;25479;25690;26166;26662;26984;28466;28572;33841;35790;36759;37644;39174;40365;40602;45731;47803;49163	6742;6743;11566;11567;12376;12377;12453;13794;14668;15710;21755;22783;22784;23967;24147;24616;37243;37244;39694;39695;39696;40482;44623;44684;44685;44686;44687;44923;44924;44925;46391;46392;52941;52942;52943;53317;54208;55096;55715;58726;58904;70538;74844;74845;74846;76958;76959;78523;78524;78525;78526;81465;81466;84080;84505;95016;98919;101784	7234;7235;12394;12395;13262;13263;13345;14793;15729;15730;16905;23477;24592;24593;25860;25861;26048;26552;40177;40178;42868;42869;42870;43756;48244;48309;48310;48311;48312;48571;48572;48573;48574;50133;50134;57272;57273;57274;57673;58635;59595;60244;63531;63715;76480;81217;81218;81219;83469;83470;85147;85148;85149;85150;88312;88313;91227;91672;102982;107215;110347	7234;12394;13263;13345;14793;15729;16905;23477;24592;25860;26048;26552;40178;42868;43756;48244;48311;48571;50133;57272;57673;58635;59595;60244;63531;63715;76480;81217;83469;85149;88312;91227;91672;102982;107215;110347	3556500	3659000	2845000	3758100	2923700	3691900	4982500	1269900	944990	1827400	2033900	1970100	1449400	1341800	733740	21.762	21.803	21.44	21.8416	21.4794	21.8159
488	O88455	O88455	6	6	6	7-dehydrocholesterol reductase	Dhcr7	sp|O88455|DHCR7_MOUSE 7-dehydrocholesterol reductase OS=Mus musculus OX=10090 GN=Dhcr7 PE=1 SV=1	6	6	6	53.918	471	471	0	31.436	1618300000	9				488	1521;1721;12369;16479;24974;36858	True;True;True;True;True;True	1626;1851;13365;17794;27028;40263	3343;3877;27559;27560;36845;55795;83890;83891;83892	3597;4179;29680;29681;39740;60329;91032;91033;91034	3597;4179;29680;39740;60329;91032	301940	241620	188880	258320	142540	222630	381350	86578	92432	148900	99607	132290	90628	95500	48757	18.2039	17.8824	17.5271	17.9788	17.121	17.7643
489	O88466;O88466-2;O88466-3	O88466;O88466-2;O88466-3	14;11;8	14;11;8	14;11;8	Zinc finger protein 106	Znf106	sp|O88466|ZN106_MOUSE Zinc finger protein 106 OS=Mus musculus OX=10090 GN=Znf106 PE=1 SV=3;sp|O88466-2|ZN106_MOUSE Isoform 2 of Zinc finger protein 106 OS=Mus musculus OX=10090 GN=Znf106;sp|O88466-3|ZN106_MOUSE Isoform 3 of Zinc finger protein 106 OS=Mus m	14	14	14	208.96	1888	1888;1246;839	0	32.4	772990000	23				489	293;572;6226;10774;16553;19527;30778;32729;38895;39279;39509;40646;43651;43819	True;True;True;True;True;True;True;True;True;True;True;True;True;True	305;602;6738;11649;17877;21155;33714;35837;42473;42888;43141;44386;47693;47876	597;598;599;1218;14085;14086;14087;24399;37042;37043;44484;70285;75026;75027;88246;89137;89669;92176;98713;99053	617;618;619;1286;15105;15106;15107;26321;39959;39960;48089;48090;48091;76220;81413;81414;95633;96581;96582;97168;99879;107001;107354	617;1286;15107;26321;39959;48089;76220;81413;95633;96582;97168;99879;107001;107354	646090	596860	402090	695210	259070	419680	660890	225330	241330	286670	299150	252760	208840	103050	116770	19.3014	19.187	18.6172	19.4071	17.983	18.6789
490	O88477	O88477	27	26	26	Insulin-like growth factor 2 mRNA-binding protein 1	Igf2bp1	sp|O88477|IF2B1_MOUSE Insulin-like growth factor 2 mRNA-binding protein 1 OS=Mus musculus OX=10090 GN=Igf2bp1 PE=1 SV=1	27	26	26	63.45	577	577	0	258.19	4816500000	53				490	1026;1744;1745;1897;5885;6799;10045;11581;13316;15532;17796;18864;19884;19969;21802;22913;24971;25160;27316;28436;31194;33673;35415;38165;40590;43587;43588	True;True;True;True;True;True;True;True;True;True;True;False;True;True;True;True;True;True;True;True;True;True;True;True;True;True;True	1089;1876;1877;2038;6377;7376;10869;12521;14393;16788;19219;20397;21546;21636;23611;24811;27025;27243;27244;29561;31087;31088;34163;36848;38675;41671;44326;47625;47626;47627	2244;3921;3922;3923;4222;13354;15546;15547;15548;15549;22791;22792;22793;22794;26023;26024;29615;29616;34624;34625;34626;34627;34628;40064;40065;42709;42710;42711;42712;42713;45285;45286;45493;45494;45495;49320;51665;55787;55788;55789;55790;56166;56167;61100;61101;61102;61103;64328;64329;64330;64331;71271;77096;80544;86669;92076;92077;98597;98598;98599;98600;98601	2394;4226;4227;4228;4545;14320;16733;16734;16735;16736;24604;24605;24606;24607;28067;28068;31883;31884;37324;37325;37326;37327;37328;43273;43274;46183;46184;46185;46186;46187;48946;48947;49169;49170;49171;53359;55915;60319;60320;60321;60322;60724;60725;66166;66167;66168;66169;66170;69682;69683;69684;69685;77268;83615;87323;93971;99775;99776;106880;106881;106882;106883;106884	2394;4227;4228;4545;14320;16736;24607;28068;31884;37327;43274;46186;48946;49171;53359;55915;60321;60724;66166;69683;77268;83615;87323;93971;99775;106881;106883	937890	900470	744100	1118700	622060	954160	1353100	564970	447720	761280	893330	860210	743630	741040	448110	19.8391	19.7803	19.5051	20.0934	19.2467	19.8639
492	O88520	O88520	6	6	6	Leucine-rich repeat protein SHOC-2	Shoc2	sp|O88520|SHOC2_MOUSE Leucine-rich repeat protein SHOC-2 OS=Mus musculus OX=10090 GN=Shoc2 PE=1 SV=2	6	6	6	64.892	582	582	0	42.626	1124700000	14				492	9063;9858;21222;22716;26996;33897	True;True;True;True;True;True	9794;10635;22991;24591;29225;37081	20388;20389;22279;22280;22281;22282;48164;48165;51231;60434;77493;77494;77495;77496	21990;21991;24035;24036;24037;24038;52073;52074;55421;65458;84032;84033;84034;84035	21990;24035;52073;55421;65458;84033	177030	165160	139530	204060	114770	150210	228330	96880	77799	129990	139420	134290	119170	135640	81373	17.4336	17.3335	17.0902	17.6386	16.8084	17.1966
494	O88532	O88532	2	2	2	Zinc finger RNA-binding protein	Zfr	sp|O88532|ZFR_MOUSE Zinc finger RNA-binding protein OS=Mus musculus OX=10090 GN=Zfr PE=1 SV=2	2	2	2	116.86	1074	1074	0	145.35	78091000	3				494	1587;14962	True;True	1701;16148	3598;33392	3875;3876;36008	3876;36008	24575	26840	23945	32764	15115	21075	29312	8268.1	4535.5	10631	10333	11170	8833.6	2839.4	862.61	14.5849	14.7121	14.5474	14.9998	13.8837	14.3632
495	O88543	O88543	3	3	3	COP9 signalosome complex subunit 3	Cops3	sp|O88543|CSN3_MOUSE COP9 signalosome complex subunit 3 OS=Mus musculus OX=10090 GN=Cops3 PE=1 SV=3	3	3	3	47.832	423	423	0	11.603	22194000	2				495	3398;17385;43199	True;True;True	3696;18784;47215	7717;39166;97833	8246;42313;106073	8246;42313;106073	113240	108350	61432	121530	50405	83946	168550	76883	67165	76337	114300	90385	58331	45138	32747	16.789	16.7253	15.9067	16.891	15.6213	16.3572
496	O88544	O88544	3	3	3	COP9 signalosome complex subunit 4	Cops4	sp|O88544|CSN4_MOUSE COP9 signalosome complex subunit 4 OS=Mus musculus OX=10090 GN=Cops4 PE=1 SV=1	3	3	3	46.284	406	406	0	12.159	53878000	4				496	3970;27328;28491	True;True;True	4303;29574;31157	9021;61120;61121;64457	9633;66187;66188;69817	9633;66188;69817	60568	48155	33517	59118	27953	39653	70724	27836	24644	33652	37487	32305	25269	27029	15270	15.8863	15.5554	15.0326	15.8513	14.7707	15.2751
498	O88554	O88554	2	2	2	Poly [ADP-ribose] polymerase 2	Parp2	sp|O88554|PARP2_MOUSE Poly [ADP-ribose] polymerase 2 OS=Mus musculus OX=10090 GN=Parp2 PE=1 SV=3	2	2	2	63.396	559	559	0.0002907	4.5329	54776000	2				498	1585;46041	True;True	1698;50248	3592;103787	3869;112492	3869;112492	33649	17030	10983	26464	14064	16074	35016	51843	24458	44638	33887	21410	12076	7940.2	6544.3	15.0383	14.0558	13.423	14.6917	13.7797	13.9724
499	O88559;O88559-2	O88559;O88559-2	10;9	10;9	10;9	Menin	Men1	sp|O88559|MEN1_MOUSE Menin OS=Mus musculus OX=10090 GN=Men1 PE=1 SV=2;sp|O88559-2|MEN1_MOUSE Isoform 2 of Menin OS=Mus musculus OX=10090 GN=Men1	10	10	10	67.5	611	611;556	0	19.77	1148800000	18				499	7567;9673;13137;15289;15560;25779;40124;43372;43547;45627	True;True;True;True;True;True;True;True;True;True	8181;10439;14198;16522;16817;27924;43817;47396;47584;49812	17138;17139;21900;21901;29228;34110;34679;34680;34681;57542;57543;90941;98122;98530;98531;98532;102974	18476;18477;23628;23629;31471;36781;37380;37381;37382;62231;62232;98532;106377;106809;106810;106811;106812;111624	18476;23629;31471;36781;37381;62232;98532;106377;106809;111624	739930	693530	595200	780150	533950	640800	817570	341850	315360	553480	558610	724990	499870	580650	295050	19.497	19.4036	19.183	19.5734	19.0263	19.2895
500	O88569;O88569-3;O88569-2	O88569;O88569-3;O88569-2	7;7;7	7;7;7	7;7;7	Heterogeneous nuclear ribonucleoproteins A2/B1	Hnrnpa2b1	sp|O88569|ROA2_MOUSE Heterogeneous nuclear ribonucleoproteins A2/B1 OS=Mus musculus OX=10090 GN=Hnrnpa2b1 PE=1 SV=2;sp|O88569-3|ROA2_MOUSE Isoform 3 of Heterogeneous nuclear ribonucleoproteins A2/B1 OS=Mus musculus OX=10090 GN=Hnrnpa2b1;sp|O88569-2|ROA2_MO	7	7	7	37.402	353	353;301;341	0	69.897	646740000	7				500	2538;13912;14088;14161;14206;18028;23192	True;True;True;True;True;True;True	2746;15030;15215;15295;15342;19479;25110	5848;30955;31421;31587;31678;40760;52275;52276	6286;33379;33885;34074;34177;44048;56560;56561	6286;33379;33885;34074;34177;44048;56561	164970	183690	124310	169100	68169	88791	111390	47001	32189	58033	78691	70596	30919	46882	23383	17.3318	17.4869	16.9236	17.3675	16.0568	16.4381
501	O88573	O88573	4	4	4	AF4/FMR2 family member 1	Aff1	sp|O88573|AFF1_MOUSE AF4/FMR2 family member 1 OS=Mus musculus OX=10090 GN=Aff1 PE=1 SV=2	4	4	4	131.56	1216	1216	0.00029214	4.5979	42725000	7				501	8349;29678;33815;41038	True;True;True;True	9032;32505;36999;44815	18937;18938;18939;18940;67631;77332;93161	20445;20446;20447;20448;73324;83862;100974	20445;73324;83862;100974	93529	64894	27570	97638	17682	89710	200570	91490	88080	72247	113280	83821	54940	28326	48879	16.5131	15.9858	14.7508	16.5752	14.11	16.453
503	O88622;O88622-2	O88622;O88622-2	2;2	2;2	2;2	Poly(ADP-ribose) glycohydrolase	Parg	sp|O88622|PARG_MOUSE Poly(ADP-ribose) glycohydrolase OS=Mus musculus OX=10090 GN=Parg PE=1 SV=2;sp|O88622-2|PARG_MOUSE Isoform 2 of Poly(ADP-ribose) glycohydrolase OS=Mus musculus OX=10090 GN=Parg	2	2	2	109.32	969	969;920	0	8.4793	19660000	3				503	2314;44411	True;True	2504;48515	5430;5431;100411	5850;5851;108845	5851;108845	8382.5	9749.3	6186.4	8622.8	6372.3	7600.4	12536	5074.5	3816.6	6171.6	8613.1	9237.2	6362.9	6240.6	4616.9	13.0332	13.2511	12.5949	13.0739	12.6376	12.8919
505	O88662	O88662	2	2	2	Epithelial membrane protein 2	Emp2	sp|O88662|EMP2_MOUSE Epithelial membrane protein 2 OS=Mus musculus OX=10090 GN=Emp2 PE=1 SV=1	2	2	2	19.747	172	172	0.00078472	3.0169	94056000	5				505	30742;33960	True;True	33667;37147	70200;70201;70202;70203;77611	76128;76129;76130;76131;84156	76129;84156	25494	20871	16146	56137	15590	40244	106140	33511	22976	24271	31975	40330	13205	7180.8	7814.4	14.6379	14.3492	13.9789	15.7767	13.9283	15.2965
506	O88665	O88665	16	16	16	Bromodomain-containing protein 7	Brd7	sp|O88665|BRD7_MOUSE Bromodomain-containing protein 7 OS=Mus musculus OX=10090 GN=Brd7 PE=1 SV=1	16	16	16	73.999	651	651	0	54.814	4781700000	28				506	6380;7617;9859;16768;20620;22244;23050;23051;25897;25898;30566;30823;32587;33615;36182;44072	True;True;True;True;True;True;True;True;True;True;True;True;True;True;True;True	6910;8233;10636;18110;22347;24084;24956;24957;28068;28069;33481;33761;33762;35679;35680;36788;39505;39506;48157	14411;17252;22283;37595;46987;50191;50192;51927;51928;51929;57975;57976;57977;69784;70395;70396;70397;74576;74577;74578;76998;82198;82199;82200;82201;99728;99729;99730	15446;18595;24039;40573;50780;54317;54318;56193;56194;56195;62725;62726;62727;75671;76334;76335;76336;80926;80927;80928;83514;89120;89121;89122;89123;108121;108122;108123	15446;18595;24039;40573;50780;54317;56193;56195;62725;62727;75671;76336;80928;83514;89121;108122	1000200	1018300	573790	887460	356180	664760	992510	213200	148100	192020	226850	149730	113630	44955	24596	19.9319	19.9577	19.1302	19.7593	18.4422	19.3425
507	O88685	O88685	29	29	29	26S protease regulatory subunit 6A	Psmc3	sp|O88685|PRS6A_MOUSE 26S proteasome regulatory subunit 6A OS=Mus musculus OX=10090 GN=Psmc3 PE=1 SV=2	29	29	29	49.548	442	442	0	253.27	16269000000	88				507	539;2674;3001;4100;4971;5117;7065;9169;9170;9215;13445;16250;19232;21314;22145;24228;24229;24386;27497;28094;28159;28289;31422;32853;39639;41256;41986;41987;43684	True;True;True;True;True;True;True;True;True;True;True;True;True;True;True;True;True;True;True;True;True;True;True;True;True;True;True;True;True	569;2900;2901;3277;4440;5392;5545;7652;9904;9905;9951;14531;14532;17554;17555;20827;20828;23093;23094;23976;23977;26229;26230;26400;29774;29775;30599;30600;30689;30867;34409;34410;35975;43286;43287;45049;45863;45864;47731	1171;1172;1173;6153;6154;6155;6156;6848;6849;6850;9327;9328;11236;11500;11501;16055;16056;16057;20728;20729;20730;20731;20732;20796;20797;20798;29923;29924;29925;29926;29927;36344;36345;36346;36347;36348;36349;36350;36351;43692;43693;43694;43695;48391;48392;48393;49964;49965;49966;49967;49968;49969;54300;54301;54302;54609;54610;54611;61530;61531;61532;61533;63274;63275;63463;63882;71875;71876;718…	1239;1240;1241;6610;6611;6612;6613;7347;7348;7349;9948;9949;12040;12324;12325;17268;17269;17270;22369;22370;22371;22372;22373;22440;22441;22442;32243;32244;32245;32246;32247;32248;39188;39189;39190;39191;39192;39193;39194;39195;47215;47216;47217;47218;52324;52325;52326;54077;54078;54079;54080;54081;54082;58736;58737;58738;58739;59066;59067;59068;66629;66630;66631;66632;68521;68522;68523;68727;691…	1240;6610;7347;9949;12040;12324;17268;22370;22373;22441;32244;39193;47217;52326;54082;58736;58739;59066;66630;68523;68727;69195;77956;81782;97463;101433;103231;103233;107069	2729000	2805600	2256900	3380000	2203500	3398900	5443200	1939700	1432600	2869000	2990600	3149000	2780800	2531100	1467100	21.3799	21.4199	21.1059	21.6886	21.0714	21.6966
508	O88693	O88693	4	4	4	Ceramide glucosyltransferase	Ugcg	sp|O88693|CEGT_MOUSE Ceramide glucosyltransferase OS=Mus musculus OX=10090 GN=Ugcg PE=1 SV=1	4	4	4	44.838	394	394	0	10.558	277600000	6				508	38070;41839;42137;44854	True;True;True;True	41567;45702;46029;48977	86478;94961;94962;95566;101222	93770;102924;102925;102926;103567;109700	93770;102924;103567;109700	265890	283630	224530	292420	209600	273290	372000	107450	109770	165090	211470	210300	165830	140810	80241	18.0205	18.1137	17.7765	18.1577	17.6773	18.0601
509	O88696	O88696	3	3	3	ATP-dependent Clp protease proteolytic subunit, mitochondrial	Clpp	sp|O88696|CLPP_MOUSE ATP-dependent Clp protease proteolytic subunit, mitochondrial OS=Mus musculus OX=10090 GN=Clpp PE=1 SV=1	3	3	3	29.8	272	272	0	6.8662	199030000	3				509	15411;19215;32620	True;True;True	16650;20800;35714	34373;43609;74658	37056;47132;81015	37056;47132;81015	159970	143670	141140	162720	83611	134160	172100	79794	71492	98569	124400	93846	81317	116640	63341	17.2874	17.1324	17.1068	17.312	16.3514	17.0336
510	O88697	O88697	6	6	6	Serine/threonine-protein kinase 16	Stk16	sp|O88697|STK16_MOUSE Serine/threonine-protein kinase 16 OS=Mus musculus OX=10090 GN=Stk16 PE=1 SV=3	6	6	6	34.381	305	305	0	67.852	4601700000	8				510	2897;14723;16105;18885;23272;24151	True;True;True;True;True;True	3166;15895;17399;20420;25192;26136	6638;32923;32924;36030;42765;52409;52410;54132	7123;35517;35518;38852;46241;56700;56701;58556	7123;35518;38852;46241;56701;58556	1153700	1089700	957940	1191900	744470	959540	1282300	458900	428450	695990	718880	777120	579920	623460	313280	20.1378	20.0555	19.8696	20.1848	19.5059	19.872
511	O88700	O88700	19	19	19	Bloom syndrome protein homolog	Blm	sp|O88700|BLM_MOUSE Bloom syndrome protein homolog OS=Mus musculus OX=10090 GN=Blm PE=1 SV=1	19	19	19	158.36	1416	1416	0	191.05	1324500000	29				511	502;5669;8601;11954;13039;13073;14488;20785;21950;24076;25007;26844;34475;34610;34611;35987;36035;36354;45030	True;True;True;True;True;True;True;True;True;True;True;True;True;True;True;True;True;True;True	530;6144;9301;12920;14094;14131;15642;22519;23766;26057;27062;29063;37672;37809;37810;39298;39347;39702;39703;49166	1088;12910;19426;26739;29017;29073;29074;32412;47274;49571;54000;54001;55847;55848;55849;60118;60119;78595;78596;78597;78598;78831;78832;81777;81865;82811;82812;82813;101789;101790	1153;13836;20969;28822;31245;31306;31307;34965;51084;53630;58415;58416;60382;60383;60384;65131;65132;85222;85223;85224;85225;85484;85485;88656;88754;89877;89878;89879;110352;110353	1153;13836;20969;28822;31245;31306;34965;51084;53630;58415;60383;65131;85223;85484;85485;88656;88754;89878;110352	429070	462450	338900	494910	279390	369820	607790	208560	133580	274510	324600	266870	238860	161550	97900	18.7109	18.8189	18.3705	18.9168	18.0919	18.4965
513	O88712;O88712-2;O88712-3	O88712;O88712-2;O88712-3	14;14;11	7;7;6	7;7;6	C-terminal-binding protein 1	Ctbp1	sp|O88712|CTBP1_MOUSE C-terminal-binding protein 1 OS=Mus musculus OX=10090 GN=Ctbp1 PE=1 SV=2;sp|O88712-2|CTBP1_MOUSE Isoform 2 of C-terminal-binding protein 1 OS=Mus musculus OX=10090 GN=Ctbp1;sp|O88712-3|CTBP1_MOUSE Isoform 3 of C-terminal-binding prote	14	7	7	47.744	441	441;430;367	0	17.011	2766200000	9				513	2063;5313;7201;11023;13828;14153;14154;18456;19638;30327;31080;40422;41859;43253	False;False;True;False;True;False;False;True;True;False;True;True;True;False	2219;5752;5753;7794;11912;14942;15286;15287;19939;21274;33226;34038;44143;45725;47274	4567;11881;11882;11883;16358;24864;24865;24866;24867;24868;30785;31573;31574;31575;31576;31577;41680;41681;44754;69292;70988;70989;91711;95006;97934;97935	4912;12729;12730;12731;17611;26819;26820;26821;26822;26823;33192;34060;34061;34062;34063;34064;45038;45039;48393;75143;76959;76960;99385;102972;106179;106180	4912;12731;17611;26819;33192;34060;34064;45038;48393;75143;76959;99385;102972;106179	1016700	1101800	942840	1332100	720180	1042600	1234900	184140	166850	326060	317900	386530	258430	238750	119580	19.9555	20.0714	19.8467	20.3453	19.458	19.9918
514	O88736	O88736	7	7	7	3-keto-steroid reductase	Hsd17b7	sp|O88736|DHB7_MOUSE 3-keto-steroid reductase/17-beta-hydroxysteroid dehydrogenase 7 OS=Mus musculus OX=10090 GN=Hsd17b7 PE=1 SV=1	7	7	7	37.316	334	334	0	149.21	1079400000	10				514	2764;2765;13146;22760;24284;44776;44782	True;True;True;True;True;True;True	3022;3023;14208;24643;26290;48895;48901	6375;6376;6377;29248;51318;54401;101089;101090;101101;101102	6843;6844;6845;31492;55519;58848;109560;109561;109572;109573	6843;6845;31492;55519;58848;109560;109572	175560	165020	133390	182980	113670	140000	184370	74906	65123	117500	97979	97083	73518	96689	55303	17.4216	17.3323	17.0253	17.4813	16.7945	17.0951
515	O88738;O88738-3;O88738-2	O88738;O88738-3;O88738-2	54;54;54	54;54;54	54;54;54	Baculoviral IAP repeat-containing protein 6	Birc6	sp|O88738|BIRC6_MOUSE Baculoviral IAP repeat-containing protein 6 OS=Mus musculus OX=10090 GN=Birc6 PE=1 SV=2;sp|O88738-3|BIRC6_MOUSE Isoform 3 of Baculoviral IAP repeat-containing protein 6 OS=Mus musculus OX=10090 GN=Birc6;sp|O88738-2|BIRC6_MOUSE Isoform	54	54	54	532.16	4882	4882;4867;4873	0	323.31	6159300000	99				515	1077;1559;5238;6155;6343;6375;6763;8646;12241;12427;13277;14232;15768;15979;16509;16997;17679;18043;18449;21015;21504;23945;24404;24562;24956;25163;25396;25927;26463;26677;27013;28118;29994;31734;32372;34483;34742;35513;35972;36469;36582;37284;38372;39103;39381;40708;42013;42182;42334;42346;43371;43580;44346;44678	True;True;True;True;True;True;True;True;True;True;True;True;True;True;True;True;True;True;True;True;True;True;True;True;True;True;True;True;True;True;True;True;True;True;True;True;True;True;True;True;True;True;True;True;True;True;True;True;True;True;True;True;True;True	1142;1670;5674;6664;6868;6905;7339;9350;13232;13435;14351;15369;17037;17264;17828;18362;19093;19495;19931;22761;22762;23303;25913;26420;26585;27007;27247;27248;27505;28097;28656;28887;29243;30630;30631;32869;34747;35449;37680;37953;38782;39281;39853;39970;40728;41900;42703;42997;44455;45891;46083;46248;46260;47395;47618;48445;48791	2351;3448;3449;11740;11741;11742;13893;14333;14334;14335;14336;14402;15472;15473;19507;19508;27288;27289;27767;29540;29541;31873;31874;35234;35235;35734;35735;36948;36949;38190;39811;40783;41656;47707;47708;48750;53753;54653;54654;54953;54954;54955;55753;55754;56170;56171;56689;56690;58018;59053;59796;59797;59798;60477;63317;63318;68530;72626;72627;74019;74020;78614;78615;78616;79146;80752;80753;…	2514;3715;3716;12573;12574;12575;14896;15365;15366;15367;15368;15437;16649;16650;21054;21055;29397;29398;29917;31805;31806;34389;34390;37968;37969;38518;38519;39852;39853;41219;43000;44071;45013;51568;51569;52727;58163;59115;59116;59437;59438;59439;60284;60285;60729;60730;61310;61311;62768;63874;64792;64793;64794;65502;68566;68567;74293;78791;78792;80259;80260;85241;85242;85243;85821;87542;87543;…	2514;3715;12573;14896;15367;15437;16650;21054;29398;29917;31806;34389;37968;38518;39853;41219;43000;44071;45013;51569;52727;58163;59116;59439;60284;60730;61310;62768;63874;64793;65502;68567;74293;78792;80259;85241;85821;87545;88621;90257;90481;91911;94425;96269;96826;100057;103280;103722;104116;104140;106376;106870;108728;109362	2333500	2303700	1741000	2512100	1747500	2653800	4791500	1777500	1304900	2186700	2863900	2756100	2482800	1815700	1271600	21.1541	21.1355	20.7315	21.2605	20.7369	21.3396
517	O88796	O88796	9	9	9	Ribonuclease P protein subunit p30	Rpp30	sp|O88796|RPP30_MOUSE Ribonuclease P protein subunit p30 OS=Mus musculus OX=10090 GN=Rpp30 PE=1 SV=1	9	9	9	29.473	268	268	0	95.845	2727300000	19				517	153;511;4172;8907;14771;15386;26612;27258;30072	True;True;True;True;True;True;True;True;True	160;540;4521;9626;15948;16625;28819;29501;32958	309;310;1107;1108;1109;9493;9494;9495;20062;33053;33054;33055;34304;34305;59649;60994;60995;68695;68696	317;318;1172;1173;1174;10133;10134;10135;21644;21645;35649;35650;35651;36981;36982;64632;66054;66055;74475;74476;74477	317;1173;10135;21645;35651;36982;64632;66054;74475	852260	933200	641500	943770	510190	770530	1238100	562950	452270	724430	812960	753940	555670	662290	394750	19.7009	19.8318	19.2911	19.8481	18.9607	19.5555
518	O88822	O88822	5	5	5	Lathosterol oxidase	Sc5d	sp|O88822|SC5D_MOUSE Lathosterol oxidase OS=Mus musculus OX=10090 GN=Sc5d PE=2 SV=2	5	5	5	35.062	299	299	0	7.8299	730300000	8				518	9133;10678;15298;17273;41844	True;True;True;True;True	9868;11549;16531;18656;45709	20632;20633;20634;24198;34124;38715;38716;94971	22265;22266;22267;26103;36797;41781;41782;102936	22265;26103;36797;41781;102936	187870	201790	154320	197040	136440	168300	219920	78681	83224	120360	122090	120080	92924	115190	69773	17.5194	17.6225	17.2356	17.5881	17.0579	17.3607
519	O88829;O88829-2	O88829;O88829-2	2;2	2;2	2;2	Lactosylceramide alpha-2,3-sialyltransferase	St3gal5	sp|O88829|SIAT9_MOUSE Lactosylceramide alpha-2,3-sialyltransferase OS=Mus musculus OX=10090 GN=St3gal5 PE=1 SV=2;sp|O88829-2|SIAT9_MOUSE Isoform 2 of Lactosylceramide alpha-2,3-sialyltransferase OS=Mus musculus OX=10090 GN=St3gal5	2	2	2	47.359	414	414;403	0.00029189	4.5907	62772000	2				519	10787;28230	True;True	11663;30787	24427;63730	26349;69034	26349;69034	62613	55010	51940	53285	52701	63892	87633	24290	26867	44323	55395	53339	43335	33657	18391	15.9342	15.7474	15.6646	15.7014	15.6855	15.9633
522	O88848;O88848-2	O88848;O88848-2	4;4	4;4	4;4	ADP-ribosylation factor-like protein 6	Arl6	sp|O88848|ARL6_MOUSE ADP-ribosylation factor-like protein 6 OS=Mus musculus OX=10090 GN=Arl6 PE=1 SV=1;sp|O88848-2|ARL6_MOUSE Isoform 2 of ADP-ribosylation factor-like protein 6 OS=Mus musculus OX=10090 GN=Arl6	4	4	4	20.959	186	186;193	0	7.3428	391760000	6				522	5676;8218;26198;28432	True;True;True;True	6151;8881;28377;31080	12917;12918;18611;18612;58591;64310	13843;13844;20088;20089;63391;69664	13843;20088;63391;69664	178180	182340	145290	201800	118040	159370	263620	127510	99331	136030	166220	155470	125890	129270	84336	17.443	17.4763	17.1486	17.6226	16.8489	17.282
525	O88879;O88879-2	O88879;O88879-2	5;5	5;5	5;5	Apoptotic protease-activating factor 1	Apaf1	sp|O88879|APAF_MOUSE Apoptotic protease-activating factor 1 OS=Mus musculus OX=10090 GN=Apaf1 PE=1 SV=3;sp|O88879-2|APAF_MOUSE Isoform 2 of Apoptotic protease-activating factor 1 OS=Mus musculus OX=10090 GN=Apaf1	5	5	5	141	1249	1249;1238	0	8.1795	64030000	6				525	6064;8055;12838;32179;36894	True;True;True;True;True	6570;8700;13883;35244;40307	13692;18132;28579;73649;83972	14683;19535;30779;79869;91117;91118	14683;19535;30779;79869;91117	59124	55604	39582	57914	36174	47581	90709	36021	25353	44935	56034	51416	50192	43739	27430	15.8515	15.7629	15.2726	15.8216	15.1427	15.5381
527	O88895;O88895-2	O88895;O88895-2	9;6	8;6	8;6	Histone deacetylase 3	Hdac3	sp|O88895|HDAC3_MOUSE Histone deacetylase 3 OS=Mus musculus OX=10090 GN=Hdac3 PE=1 SV=1;sp|O88895-2|HDAC3_MOUSE Isoform Short of Histone deacetylase 3 OS=Mus musculus OX=10090 GN=Hdac3	9	8	8	48.364	424	424;233	0	35.696	3562700000	18				527	12058;14301;18151;23365;32768;33139;35096;42820;45864	True;True;True;True;True;True;True;False;True	13035;15438;19606;25290;35878;36281;38329;46797;46798;50060	26939;26940;26941;32012;41013;41014;41015;41016;52580;75094;75095;76020;76021;79806;79807;97094;97095;97096;103427;103428;103429	29030;29031;29032;34541;44313;44314;44315;44316;56886;81488;81489;82471;82472;86530;86531;105271;105272;105273;112103;112104;112105	29031;34541;44314;56886;81489;82472;86531;105273;112105	1299200	778030	327890	1291600	319070	754900	1482700	316080	224870	273960	446550	307510	235940	135360	91758	20.3092	19.5695	18.3229	20.3007	18.2835	19.5259
529	O88939;O88939-2	O88939;O88939-2	14;13	14;13	14;13	Zinc finger and BTB domain-containing protein 7A	Zbtb7a	sp|O88939|ZBT7A_MOUSE Zinc finger and BTB domain-containing protein 7A OS=Mus musculus OX=10090 GN=Zbtb7a PE=1 SV=2;sp|O88939-2|ZBT7A_MOUSE Isoform 2 of Zinc finger and BTB domain-containing protein 7A OS=Mus musculus OX=10090 GN=Zbtb7a	14	14	14	60.28	569	569;565	0	151.83	7374700000	36				529	1376;5598;11423;16259;16288;16743;24469;25300;31375;36506;38399;42154;42155;45015	True;True;True;True;True;True;True;True;True;True;True;True;True;True	1472;6068;12347;17565;17599;18085;26487;27398;34356;39890;39891;41932;46051;46052;49149	3030;3031;12776;25702;36366;36428;37547;37548;37549;54779;54780;56485;71774;71775;71776;71777;83222;83223;83224;83225;83226;83227;83228;83229;83230;83231;87175;95619;95620;95621;95622;101758;101759	3262;3263;13698;27713;39213;39280;40518;40519;40520;59250;59251;59252;61094;77845;77846;77847;77848;77849;77850;77851;90317;90318;90319;90320;90321;90322;90323;90324;90325;90326;90327;94504;103625;103626;103627;103628;110320;110321	3262;13698;27713;39213;39280;40520;59252;61094;77846;90323;94504;103625;103628;110320	1239300	1213700	1111800	1143100	1459900	1673000	2370300	258360	129840	345750	334510	297460	194610	150820	80735	20.2411	20.211	20.0845	20.1245	20.4774	20.674
532	O88967	O88967	6	6	6	ATP-dependent zinc metalloprotease YME1L1	Yme1l1	sp|O88967|YMEL1_MOUSE ATP-dependent zinc metalloprotease YME1L1 OS=Mus musculus OX=10090 GN=Yme1l1 PE=1 SV=1	6	6	6	80.027	715	715	0	26.031	967260000	10				532	9444;16102;26298;26849;29161;30145	True;True;True;True;True;True	10196;17396;28482;29068;31925;33041	21338;36026;36027;58756;60129;60130;66462;66463;68953;68954	23023;38848;38849;63561;65142;65143;72033;72034;74770;74771	23023;38849;63561;65142;72033;74771	563970	554000	488450	631430	361410	533670	687580	206660	206330	372560	393520	374480	312270	297870	186520	19.1053	19.0795	18.8979	19.2683	18.4633	19.0256
534	O88986	O88986	8	8	8	2-amino-3-ketobutyrate coenzyme A ligase, mitochondrial	Gcat	sp|O88986|KBL_MOUSE 2-amino-3-ketobutyrate coenzyme A ligase, mitochondrial OS=Mus musculus OX=10090 GN=Gcat PE=1 SV=2	8	8	8	44.93	416	416	0	86.555	726450000	15				534	2119;2251;4773;14436;15946;17007;26810;27597	True;True;True;True;True;True;True;True	2277;2278;2436;5175;15582;17226;17227;18372;29028;29908	4673;4674;4675;5225;5226;5227;10906;32304;35635;35636;38206;60061;61804	5024;5025;5026;5623;5624;5625;11685;34853;34854;38408;38409;41236;41237;65071;66921	5024;5624;11685;34854;38409;41236;65071;66921	79462	76438	63124	81509	47310	74570	106650	44754	45435	68452	72434	65135	45737	75950	40544	16.278	16.222	15.9459	16.3147	15.5299	16.1863
535	O89001	O89001	5	5	5	Carboxypeptidase D	Cpd	sp|O89001|CBPD_MOUSE Carboxypeptidase D OS=Mus musculus OX=10090 GN=Cpd PE=1 SV=2	5	5	5	152.4	1377	1377	0	9.1609	99816000	5				535	1800;10647;16205;20164;36590	True;True;True;True;True	1935;11514;17505;21852;39978	4031;24137;36232;45961;83389	4340;26038;39066;49683;90494	4340;26038;39066;49683;90494	348980	376460	311770	337300	320260	402670	563750	151900	134770	259480	334100	321860	253780	235240	131810	18.4128	18.5221	18.2501	18.3637	18.2889	18.6192
537	O89016	O89016	6	6	6	ATP-binding cassette sub-family D member 4	Abcd4	sp|O89016|ABCD4_MOUSE Lysosomal cobalamin transporter ABCD4 OS=Mus musculus OX=10090 GN=Abcd4 PE=1 SV=2	6	6	6	68.582	606	606	0	27.426	199230000	11				537	1434;10455;12264;18375;31906;44790	True;True;True;True;True;True	1534;11310;13256;19845;19846;34935;48909	3157;3158;23757;23758;27333;27334;41472;41473;73095;101117;101118	3401;3402;25637;25638;29444;29445;44796;44797;79291;109589;109590	3402;25637;29444;44797;79291;109589	76862	79326	67106	88300	43500	64993	80855	31078	21878	47509	46927	41965	32102	30437	17707	16.23	16.2755	16.0342	16.4301	15.4087	15.988
538	O89017	O89017	3	3	3	Legumain	Lgmn	sp|O89017|LGMN_MOUSE Legumain OS=Mus musculus OX=10090 GN=Lgmn PE=1 SV=1	3	3	3	49.372	435	435	0	24.032	167410000	8				538	7514;16240;42808	True;True;True	8127;17543;46779	17034;17035;17036;36295;36296;36297;97057	18368;18369;18370;39133;39134;39135;39136;105232	18369;39134;105232	92756	91354	67736	93944	38172	66009	102330	34095	26276	47268	61324	55589	35594	53434	25968	16.5012	16.4792	16.0476	16.5195	15.2202	16.0104
539	O89023	O89023	2	2	2	Tripeptidyl-peptidase 1	Tpp1	sp|O89023|TPP1_MOUSE Tripeptidyl-peptidase 1 OS=Mus musculus OX=10090 GN=Tpp1 PE=1 SV=2	2	2	2	61.341	562	562	0.00027855	3.844	38070000	1				539	19054;26149	True;True	20606;28326	43131;58501	46626;63301	46626;63301	44418	42439	37309	47280	30318	46223	56470	23597	18168	32108	46291	39633	29563	45017	22409	15.4389	15.3731	15.1872	15.5289	14.8879	15.4963
541	O89051	O89051	4	4	4	Integral membrane protein 2B;BRI2, membrane form;BRI2 intracellular domain;BRI2C, soluble form;Bri23 peptide	Itm2b	sp|O89051|ITM2B_MOUSE Integral membrane protein 2B OS=Mus musculus OX=10090 GN=Itm2b PE=1 SV=1	4	4	4	30.26	266	266	0.00030989	5.8092	40537000	4				541	11603;18153;37135;45713	True;True;True;True	12544;19608;40563;49902	26071;41019;84433;103127	28115;44319;91597;111780	28115;44319;91597;111780	8108.7	8187	5843.3	6772.2	7643.5	8994.8	11835	2752.2	1819.5	5282.2	8222.4	7584.4	5183.9	3223.3	2771.8	12.9853	12.9991	12.5126	12.7254	12.9	13.1349
543	O89079	O89079	10	10	10	Coatomer subunit epsilon	Cope	sp|O89079|COPE_MOUSE Coatomer subunit epsilon OS=Mus musculus OX=10090 GN=Cope PE=1 SV=3	10	10	10	34.567	308	308	0	34.48	4134200000	20				543	2976;6943;11084;11446;21934;22709;26373;27725;39384;45143	True;True;True;True;True;True;True;True;True;True	3250;7526;11981;12371;23749;24583;28563;30089;43000;49291	6796;6797;6798;6799;15843;15844;25020;25021;25740;49551;49552;49553;51216;58891;62235;89369;102005;102006;102007	7291;7292;7293;7294;17045;17046;26988;26989;27752;53608;53609;53610;55406;63702;67418;96829;110580;110581;110582;110583	7291;17045;26989;27752;53609;55406;63702;67418;96829;110581	1122000	975810	557320	1020200	385650	1099300	2030400	764830	700270	673790	1033000	733340	435280	336680	396200	20.0976	19.8962	19.0881	19.9604	18.5569	20.0682
546	P00375	P00375	9	9	9	Dihydrofolate reductase	Dhfr	sp|P00375|DYR_MOUSE Dihydrofolate reductase OS=Mus musculus OX=10090 GN=Dhfr PE=1 SV=3	9	9	9	21.606	187	187	0	23.681	9867400000	23				546	13310;19231;23909;24762;28353;32103;35851;43319;45294	True;True;True;True;True;True;True;True;True	14387;20826;25874;26799;30962;35164;39154;47340;49453	29603;29604;29605;43690;43691;53676;53677;53678;55365;55366;55367;55368;64108;64109;64110;64111;64112;73510;81437;81438;98038;102308	31871;31872;31873;47213;47214;58051;58052;58053;59874;59875;59876;59877;59878;69453;69454;69455;69456;69457;79727;88284;88285;106290;110910	31872;47213;58051;59876;69454;79727;88285;106290;110910	520590	557330	376760	539900	333700	522040	1005000	291500	311190	409570	430140	432830	341410	309890	204110	18.9898	19.0882	18.5233	19.0423	18.3482	18.9938
548	P00405	P00405	7	7	7	Cytochrome c oxidase subunit 2	Mtco2	sp|P00405|COX2_MOUSE Cytochrome c oxidase subunit 2 OS=Mus musculus OX=10090 GN=Mtco2 PE=1 SV=1	7	7	7	25.976	227	227	0	15.809	3003100000	24				548	19183;24513;24514;27953;38383;44016;44977	True;True;True;True;True;True;True	20746;20747;20748;26533;26534;30409;41913;48093;49106;49107	43386;43387;43388;43389;43390;43391;43392;43393;54862;54863;62902;62903;62904;62905;87131;87132;99554;99555;101666;101667;101668;101669;101670	46895;46896;46897;46898;46899;46900;46901;46902;46903;59340;59341;68129;68130;68131;68132;94457;94458;107931;107932;110223;110224;110225;110226;110227	46903;59340;59341;68129;94458;107931;110223	697920	709770	486900	645860	420160	625250	727180	188590	168750	363260	389460	392610	329180	319120	212700	19.4127	19.437	18.8933	19.3009	18.6806	19.2541
552	P01101	P01101	8	8	8	Proto-oncogene c-Fos	Fos	sp|P01101|FOS_MOUSE Proto-oncogene c-Fos OS=Mus musculus OX=10090 GN=Fos PE=1 SV=1	8	8	8	40.838	380	380	0	125.81	2607200000	17				552	1009;9841;14652;20925;33482;34417;35679;35680	True;True;True;True;True;True;True;True	1071;10617;15818;22667;36643;37612;38967;38968	2191;2192;2193;22248;22249;32746;32747;32748;47537;76724;78464;78465;81105;81106;81107	2334;2335;2336;24004;24005;35324;35325;35326;51372;83219;85085;85086;87912;87913;87914;87915;87916	2334;24005;35324;51372;83219;85085;87913;87916	2045700	2490900	1803100	2585500	352020	282540	337010	156930	103700	185580	94077	115820	100150	106180	52769	20.9642	21.2482	20.782	21.302	18.4253	18.1081
555	P84244;P02301	P84244;P02301	6;6	6;6	2;2	Histone H3.3;Histone H3.3C	H3f3a;H3f3c	sp|P84244|H33_MOUSE Histone H3.3 OS=Mus musculus OX=10090 GN=H3-3a PE=1 SV=2;sp|P02301|H3C_MOUSE Histone H3.3C OS=Mus musculus OX=10090 GN=H3-5 PE=3 SV=3	6	6	2	15.328	136	136;136	0	12.674	14661000000	17				555	8856;8857;21608;34454;37521;45734	True;True;True;True;True;True	9574;9575;23408;37651;40972;49923	19966;19967;19968;19969;19970;48946;48947;48948;48949;78535;78536;78537;85246;103156;103157;103158	21544;21545;21546;21547;21548;52944;52945;52946;52947;85159;85160;85161;85162;92456;111810;111811;111812	21546;21548;52944;85162;92456;111810	2842000	3122900	2090900	3376900	2266600	3249200	4123500	1079900	1628400	1283600	2009600	1688100	1817900	1819100	587150	21.4385	21.5745	20.9957	21.6873	21.1121	21.6317
556	P02340	P02340	11	11	11	Cellular tumor antigen p53	Tp53	sp|P02340|P53_MOUSE Cellular tumor antigen p53 OS=Mus musculus OX=10090 GN=Tp53 PE=1 SV=4	11	11	11	43.458	390	390	0	46.059	4848300000	19				556	1668;4924;9688;17470;21446;21664;23111;33876;38359;41420;43403	True;True;True;True;True;True;True;True;True;True;True	1797;5341;10454;18873;23243;23466;25026;37058;41886;45245;47428	3791;11169;21922;21923;39358;48663;48664;49044;52135;77454;87080;94058;94059;98182;98183	4088;11965;23651;23652;42512;52637;52638;53050;56415;83990;94404;94405;101959;101960;106439;106440;106441;106442;106443	4088;11965;23652;42512;52637;53050;56415;83990;94404;101959;106440	4237400	4915700	3329400	5691400	1377300	1624700	2173200	1558100	1279000	2537200	2046200	2047700	1640700	379930	124850	22.0147	22.229	21.6668	22.4404	20.3934	20.6317
557	P02468	P02468	29	29	29	Laminin subunit gamma-1	Lamc1	sp|P02468|LAMC1_MOUSE Laminin subunit gamma-1 OS=Mus musculus OX=10090 GN=Lamc1 PE=1 SV=2	29	29	29	177.3	1607	1607	0	323.31	8532800000	37				557	1037;2036;2037;5696;5781;7535;7853;8540;14598;16968;21500;23735;26061;29101;29955;30359;36817;37073;37603;37604;38133;38139;38687;38818;38984;39493;41922;43366;43572	True;True;True;True;True;True;True;True;True;True;True;True;True;True;True;True;True;True;True;True;True;True;True;True;True;True;True;True;True	1100;2191;2192;6172;6263;8149;8486;9238;15762;18331;23299;25686;28234;31858;32824;33255;40219;40498;41059;41060;41635;41641;42252;42253;42254;42390;42569;43125;45794;47390;47610	2269;4518;4519;12960;13119;17074;17075;17711;17712;19317;32664;38130;38131;48746;53310;58353;58354;66284;68418;69325;83815;84323;85394;85395;85396;85397;86613;86623;87828;87829;87830;87831;88050;88546;89639;95132;98114;98576;98577	2424;4859;4860;13886;14060;18409;18410;19078;19079;20853;35239;41152;41153;52723;57664;57665;63144;63145;71845;74178;75176;90952;91481;92609;92610;92611;92612;93910;93920;95193;95194;95195;95196;95430;95955;97138;103102;106369;106857;106858;106859	2424;4859;4860;13886;14060;18410;19078;20853;35239;41153;52723;57664;63144;71845;74178;75176;90952;91481;92610;92611;93910;93920;95196;95430;95955;97138;103102;106369;106857	2810900	2940600	2339300	3393700	2685100	3613800	4976600	1544200	1289300	2024700	2918000	2598100	2426900	1805000	1040100	21.4226	21.4877	21.1576	21.6944	21.3565	21.7851
558	P02469	P02469	38	38	38	Laminin subunit beta-1	Lamb1	sp|P02469|LAMB1_MOUSE Laminin subunit beta-1 OS=Mus musculus OX=10090 GN=Lamb1 PE=1 SV=3	38	38	38	197.09	1786	1786	0	166.48	13453000000	45				558	393;615;966;2123;2124;4241;7316;7747;8545;9320;10537;10686;10976;10977;18066;19437;20447;23824;23828;25762;25763;29001;29002;32049;32051;33134;35864;38747;39275;39276;39412;41525;42849;44946;45010;45349;45745;46062	True;True;True;True;True;True;True;True;True;True;True;True;True;True;True;True;True;True;True;True;True;True;True;True;True;True;True;True;True;True;True;True;True;True;True;True;True;True	419;647;1025;2283;2284;4591;7917;8373;9243;10060;11401;11557;11864;11865;19518;21060;22157;25781;25786;27907;27908;31752;31753;35101;35103;36276;39167;42318;42884;42885;43031;45363;46832;49074;49144;49508;49934;50270	842;1287;2105;4686;4687;9782;16641;17513;19323;20985;23945;24214;24215;24776;24777;40835;40836;44278;46564;53495;53507;53508;57458;57459;66077;66078;73399;73401;73402;76013;81456;81457;87930;89131;89132;89421;94288;97147;101592;101593;101751;102396;103172;103837	884;1359;2243;5037;5038;10466;17952;18871;20859;22651;25838;26119;26120;26724;26725;44125;44126;47862;50317;57859;57872;57873;62129;62130;71622;71623;79608;79610;79611;82463;82464;88303;88304;95298;96575;96576;96883;102209;102210;105327;110144;110145;110313;111000;111826;112554	884;1359;2243;5037;5038;10466;17952;18871;20859;22651;25838;26119;26724;26725;44125;47862;50317;57859;57872;62129;62130;71622;71623;79608;79610;82464;88304;95298;96575;96576;96883;102209;105327;110145;110313;111000;111826;112554	5254000	5678200	4756500	6080300	4937200	6861300	9216200	2472900	2015700	3492300	4561200	4702600	3894700	2756200	1679600	22.325	22.437	22.1815	22.5357	22.2353	22.7101
559	P03888	P03888	2	2	2	NADH-ubiquinone oxidoreductase chain 1	Mtnd1	sp|P03888|NU1M_MOUSE NADH-ubiquinone oxidoreductase chain 1 OS=Mus musculus OX=10090 GN=Mtnd1 PE=1 SV=3	2	2	2	36.059	318	318	0.0040104	1.9735	47314000	2				559	15331;45784	True;True	16566;49974	34187;103249	36860;111905	36860;111905	97411	97566	77361	87949	49719	68612	119390	33337	29931	52250	64677	51451	39499	48207	31752	16.5718	16.5741	16.2393	16.4244	15.6015	16.0662
560	P03930	P03930	3	3	3	ATP synthase protein 8	Mtatp8	sp|P03930|ATP8_MOUSE ATP synthase protein 8 OS=Mus musculus OX=10090 GN=Mtatp8 PE=1 SV=1	3	3	3	7.7662	67	67	0.00029386	4.7408	841220000	4				560	20348;42253;43531	True;True;True	22053;46156;47568	46356;46357;95823;98508	50097;50098;103856;106787	50097;103856;106787	597270	641070	570920	506310	392770	471270	357600	147150	130060	232830	372580	276840	245210	265400	196110	19.188	19.2901	19.1229	18.9497	18.5833	18.8462
562	P04184	P04184	13	13	13	Thymidine kinase, cytosolic	Tk1	sp|P04184|KITH_MOUSE Thymidine kinase, cytosolic OS=Mus musculus OX=10090 GN=Tk1 PE=1 SV=3	13	13	13	25.776	233	233	0	42.753	4297700000	31				562	11093;12661;15460;21162;21668;23105;26496;28630;29974;37102;38068;40551;45805	True;True;True;True;True;True;True;True;True;True;True;True;True	11990;13696;16705;16706;22925;23470;25020;28691;31319;32846;32847;40529;41565;44282;49998	25038;25039;28239;28240;34462;34463;34464;34465;34466;48063;49051;52126;52127;52128;59107;59108;65161;65162;68456;68457;84375;84376;84377;86475;86476;91986;91987;91988;91989;91990;103294;103295	27007;27008;27009;30413;30414;37149;37150;37151;37152;37153;51960;53057;56406;56407;56408;63932;63933;70617;70618;74218;74219;91535;91536;91537;93767;93768;99681;99682;99683;99684;99685;111953;111954	27007;30414;37149;51960;53057;56407;63933;70618;74219;91536;93768;99685;111953	355680	342440	308340	409370	356390	446480	840220	287500	198780	362970	540530	553040	457100	419470	280000	18.4402	18.3855	18.2342	18.643	18.4431	18.7682
563	P04627	P04627	21	21	14	Serine/threonine-protein kinase A-Raf	Araf	sp|P04627|ARAF_MOUSE Serine/threonine-protein kinase A-Raf OS=Mus musculus OX=10090 GN=Araf PE=1 SV=2	21	21	14	67.581	604	604	0	84.484	3325100000	35				563	4913;6730;6751;8272;8641;11687;12054;12288;14865;15612;15800;16485;18291;31067;32719;34477;36491;39905;41051;41052;44467	True;True;True;True;True;True;True;True;True;True;True;True;True;True;True;True;True;True;True;True;True	5329;7305;7327;8951;9344;12635;13031;13283;16047;16873;17071;17801;19756;34024;35828;37674;39875;43582;44828;44829;48572	11143;15391;15448;18756;19489;19490;26218;26219;26932;27410;33219;34791;35287;36853;36854;36855;41289;70957;70958;75010;78602;78603;78604;83200;83201;83202;90522;93184;93185;93186;100538;100539;100540;100541	11939;16564;16625;20248;21035;21036;28266;28267;29022;29527;35827;37499;38023;39749;39750;39751;44600;76927;76928;81397;85229;85230;85231;90292;90293;90294;90295;98083;100997;100998;100999;108984;108985;108986;108987	11939;16564;16625;20248;21035;28266;29022;29527;35827;37499;38023;39751;44600;76927;81397;85229;90293;98083;100997;100999;108984	1141400	1195700	917680	1218800	811740	1061500	1928600	843610	646230	1059900	1187600	1236000	1100500	961350	670420	20.1224	20.1894	19.8076	20.217	19.6307	20.0177
564	P05064;P05063	P05064	13;2	13;2	12;1	Fructose-bisphosphate aldolase A	Aldoa	sp|P05064|ALDOA_MOUSE Fructose-bisphosphate aldolase A OS=Mus musculus OX=10090 GN=Aldoa PE=1 SV=2	13	13	12	39.355	364	364;363	0	181.12	6167100000	21				564	380;381;2454;4918;9805;14266;14470;16358;18370;25899;25900;31758;42265	True;True;True;True;True;True;True;True;True;True;True;True;True	405;406;2660;5334;10578;15403;15623;17670;17671;19838;19839;28070;28071;34771;46169	791;792;793;5695;5696;11159;22173;22174;31963;32382;32383;36583;36584;36585;41454;41455;41456;41457;57978;57979;57980;72664;95843;95844	831;832;833;6127;6128;11955;23925;23926;34488;34935;34936;39453;39454;39455;44773;44774;44775;44776;62728;62729;62730;78830;103876;103877	831;832;6128;11955;23925;34488;34936;39454;44775;62728;62730;78830;103876	2267800	3602100	1851000	2477900	1674000	2643600	3928700	1816800	1192000	2334200	2955100	3409000	2778500	2190200	1579600	21.1129	21.7804	20.8199	21.2407	20.6749	21.3341
565	P05132;P05132-2	P05132;P05132-2	21;18	21;18	9;6	cAMP-dependent protein kinase catalytic subunit alpha	Prkaca	sp|P05132|KAPCA_MOUSE cAMP-dependent protein kinase catalytic subunit alpha OS=Mus musculus OX=10090 GN=Prkaca PE=1 SV=3;sp|P05132-2|KAPCA_MOUSE Isoform 2 of cAMP-dependent protein kinase catalytic subunit alpha OS=Mus musculus OX=10090 GN=Prkaca	21	21	9	40.57	351	351;343	0	228.2	15226000000	53				565	10604;12185;12186;12599;12780;15669;15670;20914;21895;21896;24240;29287;29288;31326;31327;39371;40729;41353;43307;44420;44426	True;True;True;True;True;True;True;True;True;True;True;True;True;True;True;True;True;True;True;True;True	11468;11469;13174;13175;13630;13820;16931;16932;22656;23710;23711;26241;32058;32059;34306;34307;42987;44479;45158;47329;48524;48530	24069;24070;27194;27195;27196;28116;28453;28454;28455;28456;28457;28458;34899;34900;34901;34902;34903;34904;47520;49482;49483;49484;49485;49486;49487;54315;66724;66725;66726;66727;66728;71657;71658;89349;89350;92367;92368;93793;98017;98018;100424;100425;100432;100433	25967;25968;29300;29301;29302;29303;29304;30286;30639;30640;30641;30642;30643;30644;37607;37608;37609;37610;37611;37612;37613;51351;53534;53535;53536;53537;53538;53539;53540;53541;58754;72310;72311;72312;72313;72314;72315;77713;77714;96804;96805;96806;100097;100098;101649;106268;106269;106270;108858;108859;108860;108867;108868	25967;29300;29304;30286;30644;37609;37612;51351;53536;53541;58754;72312;72315;77713;77714;96806;100097;101649;106268;108860;108867	3083400	2987200	2428600	3462700	2384600	3184500	5549200	2121200	1398400	2706200	3112800	3145700	2687400	2321000	1448200	21.5561	21.5104	21.2117	21.7235	21.1853	21.6026
567	P05202	P05202	2	2	2	Aspartate aminotransferase, mitochondrial	Got2	sp|P05202|AATM_MOUSE Aspartate aminotransferase, mitochondrial OS=Mus musculus OX=10090 GN=Got2 PE=1 SV=1	2	2	2	47.411	430	430	0.0022321	2.4585	41604000	3				567	3390;17678	True;True	3688;19092	7700;39809;39810	8229;42998;42999	8229;42999	188610	212410	174370	197170	91975	121340	191070	81079	67853	113490	114820	97718	82937	116520	67772	17.525	17.6965	17.4118	17.5891	16.489	16.8887
568	P05213	P05213	33	33	0	Tubulin alpha-1B chain	Tuba1b	sp|P05213|TBA1B_MOUSE Tubulin alpha-1B chain OS=Mus musculus OX=10090 GN=Tuba1b PE=1 SV=2	33	33	0	50.151	451	451	0	323.31	315200000000	163				568	1250;1251;4098;4185;4186;4561;7322;7456;8009;8079;8081;8966;8967;11665;11679;13684;14381;18516;22051;22613;26422;26423;29184;30393;31670;31671;33804;35657;39041;39042;41815;41816;45512	True;True;True;True;True;True;True;True;True;True;True;True;True;True;True;True;True;True;True;True;True;True;True;True;True;True;True;True;True;True;True;True;True	1341;1342;1343;4435;4436;4437;4438;4534;4535;4944;4945;7923;7924;8064;8651;8652;8723;8726;8727;9695;9696;12609;12610;12624;12625;14787;15524;20007;23876;24479;24480;28613;28614;31951;31952;33288;34677;34678;34679;34680;36987;38943;42632;42633;42634;45675;45676;45677;49679	2733;2734;2735;2736;2737;2738;2739;2740;2741;2742;2743;2744;2745;2746;2747;2748;2749;2750;2751;2752;2753;2754;2755;2756;2757;9288;9289;9290;9291;9292;9293;9294;9295;9296;9297;9298;9299;9300;9301;9302;9303;9304;9305;9306;9307;9308;9309;9310;9311;9312;9313;9314;9315;9316;9317;9318;9319;9320;9321;9322;9323;9324;9325;9667;9668;9669;9670;9671;9672;9673;9674;9675;9676;9677;9678;9679;9680;9681;9682;9683…	2925;2926;2927;2928;2929;2930;2931;2932;2933;2934;2935;2936;2937;2938;2939;2940;2941;2942;2943;2944;2945;2946;2947;2948;2949;2950;2951;2952;2953;2954;2955;2956;2957;9908;9909;9910;9911;9912;9913;9914;9915;9916;9917;9918;9919;9920;9921;9922;9923;9924;9925;9926;9927;9928;9929;9930;9931;9932;9933;9934;9935;9936;9937;9938;9939;9940;9941;9942;9943;9944;9945;9946;10345;10346;10347;10348;10349;10350;103…	2952;2957;9934;10357;10369;11178;17980;18220;19452;19574;19586;21817;21824;28218;28249;32851;34724;45222;53897;55138;63789;63798;72103;75229;78639;78658;83846;87845;96113;96115;102875;102877;111337	26580000	23277000	18578000	28275000	17916000	24142000	57130000	18466000	14514000	22955000	19855000	28185000	25134000	25061000	14115000	24.6638	24.4724	24.1471	24.753	24.0947	24.525
570	P05480;P05480-1;Q04736;P39688;P39688-2;P25911;P08103;P06240;P25911-2;P08103-2	P05480;P05480-1;Q04736;P39688;P39688-2	3;3;2;2;2;1;1;1;1;1	3;3;2;2;2;1;1;1;1;1	3;3;2;2;2;1;1;1;1;1	Neuronal proto-oncogene tyrosine-protein kinase Src;Tyrosine-protein kinase Yes;Tyrosine-protein kinase Fyn	Src;Yes1;Fyn	sp|P05480|SRC_MOUSE Neuronal proto-oncogene tyrosine-protein kinase Src OS=Mus musculus OX=10090 GN=Src PE=1 SV=5;sp|P05480-1|SRC_MOUSE Isoform 1 of Neuronal proto-oncogene tyrosine-protein kinase Src OS=Mus musculus OX=10090 GN=Src;sp|Q04736|YES_MOUSE Tyr	3	3	3	59.89	535	535;541;541;537;534;512;524;509;491;503	0.00028003	3.9259	97813000	4				570	15760;16545;23887	True;True;True	17029;17866;25850	35219;37009;53630;53631	37952;39919;58003;58004	37952;39919;58004	29866	31001	23970	35993	15500	25585	46821	17273	11601	20903	24521	25637	21487	18905	9542.3	14.8662	14.92	14.5489	15.1354	13.92	14.643
571	P05627	P05627	12	10	10	Transcription factor AP-1	Jun	sp|P05627|JUN_MOUSE Transcription factor AP-1 OS=Mus musculus OX=10090 GN=Jun PE=1 SV=3	12	10	10	35.943	334	334	0	221.79	7758500000	15				571	1992;3239;8260;10451;22343;23956;25544;27713;29800;30140;32628;42798	True;True;True;False;False;True;True;True;True;True;True;True	2141;3528;3529;8935;11306;24189;25927;25928;27664;27665;27666;27667;30075;32636;32637;33036;35723;35724;46764	4421;7346;7347;7348;7349;7350;7351;7352;18725;23744;23745;23746;23747;50369;50370;50371;53780;53781;53782;56990;56991;56992;56993;56994;56995;56996;56997;56998;56999;57000;57001;57002;57003;62215;62216;62217;67891;67892;67893;67894;68945;68946;74668;74669;97035;97036	4756;7863;7864;7865;7866;7867;7868;7869;20214;25622;25623;25624;25625;54505;54506;54507;58191;58192;58193;61630;61631;61632;61633;61634;61635;61636;61637;61638;61639;61640;61641;61642;61643;61644;61645;61646;61647;67397;67398;67399;67400;73605;73606;73607;73608;74762;74763;81025;81026;105209;105210	4756;7866;20214;25624;54506;58192;61646;67399;73606;74762;81025;105209	1058700	955340	685800	1202500	246600	250040	354540	55502	27709	51471	41496	37305	38133	26136	7133.2	20.0139	19.8657	19.3874	20.1976	17.9118	17.9318
572	P06151;P00342	P06151	9;1	9;1	9;1	L-lactate dehydrogenase A chain	Ldha	sp|P06151|LDHA_MOUSE L-lactate dehydrogenase A chain OS=Mus musculus OX=10090 GN=Ldha PE=1 SV=3	9	9	9	36.498	332	332;332	0	23.626	1508200000	14				572	3881;6081;6760;7449;8263;26955;33060;34316;43726	True;True;True;True;True;True;True;True;True	4208;6586;6587;7336;8057;8938;29179;36201;37509;47775	8785;13714;13715;13716;13717;15468;16882;18729;60335;60336;75879;78278;98848;98849;98850	9377;14709;14710;14711;14712;16645;18206;20220;65358;65359;82325;84869;107142;107143;107144	9377;14709;16645;18206;20220;65358;82325;84869;107143	332510	605520	255620	309360	193220	262810	456500	188930	133650	223870	293530	292570	222090	181020	117330	18.343	19.2078	17.9636	18.2389	17.5599	18.0037
573	P06537;P06537-5;P06537-3;P06537-4;P06537-2	P06537;P06537-5;P06537-3;P06537-4;P06537-2	10;10;10;10;10	10;10;10;10;10	10;10;10;10;10	Glucocorticoid receptor	Nr3c1	sp|P06537|GCR_MOUSE Glucocorticoid receptor OS=Mus musculus OX=10090 GN=Nr3c1 PE=1 SV=1;sp|P06537-5|GCR_MOUSE Isoform 3 of Glucocorticoid receptor OS=Mus musculus OX=10090 GN=Nr3c1;sp|P06537-3|GCR_MOUSE Isoform 1-B of Glucocorticoid receptor OS=Mus musculu	10	10	10	86.052	783	783;748;756;757;784	0	150.1	1119000000	16				573	8416;8653;14531;24448;30604;32941;36822;37420;39431;43350	True;True;True;True;True;True;True;True;True;True	9107;9357;15688;26466;33522;36073;40224;40869;43051;47374	19081;19082;19520;19521;32509;32510;54739;54740;69947;75586;83825;85035;89475;98093;98094	20602;20603;21067;21068;35073;35074;35075;59201;59202;75863;82017;90962;92231;96968;106346;106347	20602;21068;35073;59202;75863;82017;90962;92231;96968;106346	440840	435670	380140	542140	294490	435900	723480	300270	193860	369480	446550	421480	396130	346130	200910	18.7499	18.7329	18.5362	19.0483	18.1679	18.7336
575	P06795;P21447;P21440;Q9DC29;Q9JJ59	P06795	13;5;3;1;1	13;5;3;1;1	13;5;3;1;1	Multidrug resistance protein 1B	Abcb1b	sp|P06795|MDR1B_MOUSE ATP-dependent translocase ABCB1 OS=Mus musculus OX=10090 GN=Abcb1b PE=1 SV=1	13	13	13	140.99	1276	1276;1276;1276;842;762	0	26.915	633800000	20				575	1286;4380;7932;9750;13201;13412;16055;17842;27264;29896;40326;40531;42704	True;True;True;True;True;True;True;True;True;True;True;True;True	1380;4747;8568;10520;14264;14495;17348;19282;29509;32751;44040;44262;46649	2827;2828;10063;10064;17890;22085;29343;29852;29853;35932;35933;40396;61009;61010;68136;91497;91952;96822	3032;3033;10770;10771;19269;19270;23831;31590;32170;32171;38748;38749;43667;66069;66070;66071;73860;99160;99646;104974	3032;10771;19270;23831;31590;32170;38749;43667;66069;73860;99160;99646;104974	90938	83576	71514	93914	63615	79610	96053	39787	42513	72954	60948	62167	54253	87111	35222	16.4726	16.3508	16.1259	16.5191	15.9571	16.2807
579	P07356	P07356	14	14	14	Annexin A2	Anxa2	sp|P07356|ANXA2_MOUSE Annexin A2 OS=Mus musculus OX=10090 GN=Anxa2 PE=1 SV=2	14	14	14	38.676	339	339	0	316.65	4508500000	32				579	843;5868;9905;9906;16149;25098;30723;33209;34989;36340;37739;38443;39710;39743	True;True;True;True;True;True;True;True;True;True;True;True;True;True	894;6358;10685;10686;17444;27173;33648;36355;38219;39674;41202;41982;43373;43410	1856;1857;1858;13322;22400;22401;22402;36122;36123;36124;36125;56029;56030;70166;70167;76144;76145;76146;76147;79626;82542;82543;85747;87257;87258;87259;90127;90128;90197;90198	1977;1978;1979;14288;24172;24173;24174;38949;38950;38951;38952;60575;60576;76093;76094;82597;82598;82599;82600;82601;86340;89516;89517;92986;94593;94594;94595;94596;97659;97660;97735;97736	1977;14288;24172;24174;38952;60576;76094;82597;86340;89516;92986;94596;97659;97736	753700	854100	522770	1220900	731530	1547300	2690900	960220	530830	1064100	895240	2067600	1001400	1409000	666380	19.5236	19.704	18.9958	20.2195	19.4806	20.5613
580	P07607	P07607	5	5	5	Thymidylate synthase	Tyms	sp|P07607|TYSY_MOUSE Thymidylate synthase OS=Mus musculus OX=10090 GN=Tyms PE=1 SV=1	5	5	5	34.958	307	307	0	6.4505	946800000	5				580	16789;28020;30828;32909;45789	True;True;True;True;True	18133;30502;33767;36040;49980	37646;63094;70403;75533;75534;103259	40629;68333;76342;81962;81963;111918	40629;68333;76342;81962;111918	447590	474820	343920	521190	264930	371630	664210	296350	225200	339950	445170	380560	346940	389330	238750	18.7718	18.857	18.3917	18.9914	18.0153	18.5035
581	P07742	P07742	15	15	15	Ribonucleoside-diphosphate reductase large subunit	Rrm1	sp|P07742|RIR1_MOUSE Ribonucleoside-diphosphate reductase large subunit OS=Mus musculus OX=10090 GN=Rrm1 PE=1 SV=2	15	15	15	90.209	792	792	0	30.52	1938500000	22				581	5363;5551;8051;11409;15033;17866;18596;18597;21652;27286;40036;40701;43561;44282;45611	True;True;True;True;True;True;True;True;True;True;True;True;True;True;True	5815;6016;8695;12333;16225;19307;20102;20103;23454;29531;43727;44447;47599;48377;49793	12124;12672;18115;25676;33515;40454;40455;42035;42036;49027;49028;61046;61047;90796;92310;98563;100167;102906;102907	13001;13585;13586;19518;27686;36139;43728;43729;45431;45432;53032;53033;66108;66109;98381;98382;100038;106843;108586;111543;111544;111545	13001;13585;19518;27686;36139;43729;45431;45432;53032;66109;98382;100038;106843;108586;111545	683430	640890	525630	698350	550210	688580	1200400	623150	426360	768970	819480	836710	703780	761590	471100	19.3824	19.2897	19.0037	19.4136	19.0696	19.3933
582	P07901	P07901	32	16	16	Heat shock protein HSP 90-alpha	Hsp90aa1	sp|P07901|HS90A_MOUSE Heat shock protein HSP 90-alpha OS=Mus musculus OX=10090 GN=Hsp90aa1 PE=1 SV=4	32	16	16	84.787	733	733	0	46.432	6010700000	31				582	696;812;2356;6626;8106;8611;8612;8613;9305;9558;9559;9601;9989;13144;16349;16350;16762;16955;17023;19659;23491;23535;23536;29577;31471;33247;36277;39604;42104;44947;44948;46056	False;False;True;True;False;False;False;False;False;True;True;True;False;True;False;False;False;True;True;False;True;True;True;True;False;True;True;True;False;False;False;True	736;737;862;2550;7190;8757;9311;9312;9313;10045;10320;10321;10365;10791;10792;14206;17661;17662;18104;18317;18388;21296;25423;25471;25472;32397;34467;36397;39604;43242;45992;49075;49076;50264	1523;1524;1525;1526;1527;1528;1529;1530;1779;5509;5510;15201;15202;18239;19438;19439;19440;19441;19442;19443;19444;19445;19446;20946;20947;20948;21651;21652;21751;21752;22649;22650;22651;22652;22653;29242;29243;36563;36564;36565;36566;36567;36568;36569;37583;37584;37585;37586;37587;38109;38110;38235;38236;38237;44793;52833;52834;52926;52927;67452;67453;67454;67455;71994;76230;82382;89876;89877;95…	1621;1622;1623;1624;1625;1626;1627;1628;1893;5934;5935;16367;16368;19649;20981;20982;20983;20984;20985;20986;20987;20988;20989;20990;22609;22610;22611;23368;23369;23473;23474;24453;24454;24455;24456;24457;31486;31487;39431;39432;39433;39434;39435;39436;39437;40560;40561;40562;40563;40564;40565;41131;41132;41268;41269;41270;48436;57154;57155;57156;57252;57253;57254;73133;73134;73135;73136;78077;82…	1625;1893;5934;16367;19649;20981;20984;20989;22609;23368;23369;23474;24457;31486;39431;39437;40565;41131;41270;48436;57154;57252;57254;73133;78077;82696;89340;97390;103495;110146;110153;112528	2687900	2547400	2048700	2983900	1617700	2408400	4021800	1430200	1081200	1863400	2111600	2069300	1680000	1551300	1019200	21.358	21.2806	20.9663	21.5088	20.6255	21.1996
584	P08030	P08030	4	4	4	Adenine phosphoribosyltransferase	Aprt	sp|P08030|APT_MOUSE Adenine phosphoribosyltransferase OS=Mus musculus OX=10090 GN=Aprt PE=1 SV=2	4	4	4	19.724	180	180	0.00031085	5.8676	378700000	7				584	5963;5964;24311;35101	True;True;True;True	6461;6462;26318;38335	13510;13511;13512;54452;54453;79814;79815	14490;14491;14492;58903;58904;86538;86539	14490;14491;58904;86538	182410	168200	148910	219950	107300	165380	276760	115440	93762	146860	161860	170490	152040	142840	78227	17.4768	17.3598	17.1841	17.7468	16.7113	17.3354
585	P08074;Q91X52	P08074	3;1	3;1	3;1	Carbonyl reductase [NADPH] 2	Cbr2	sp|P08074|CBR2_MOUSE Carbonyl reductase [NADPH] 2 OS=Mus musculus OX=10090 GN=Cbr2 PE=1 SV=1	3	3	3	25.958	244	244;244	0.00053277	3.2535	465290000	3				585	2282;2618;13357	True;True;True	2470;2833;14436	5362;6035;29720	5780;6488;32026	5780;6488;32026	278240	305070	271630	352630	182550	308750	359180	89705	82693	145980	225490	220150	163380	158340	91397	18.086	18.2188	18.0513	18.4278	17.4779	18.2361
586	P08113	P08113	35	33	33	Endoplasmin	Hsp90b1	sp|P08113|ENPL_MOUSE Endoplasmin OS=Mus musculus OX=10090 GN=Hsp90b1 PE=1 SV=2	35	33	33	92.475	802	802	0	323.31	16671000000	66				586	3063;5974;5975;7637;7908;8142;8342;8369;8706;8725;9597;9598;10902;11071;11532;12704;14752;16347;16443;16444;17683;20320;20653;23696;23953;24067;26562;29240;34179;35392;35419;35610;38397;41627;45550	True;True;True;True;True;True;True;True;True;True;False;False;True;True;True;True;True;True;True;True;True;True;True;True;True;True;True;True;True;True;True;True;True;True;True	3343;6472;6473;8255;8543;8793;9024;9056;9412;9432;10361;10362;11783;11968;12468;13742;15928;17659;17757;17758;19097;22022;22382;25643;25923;26047;28765;32010;37370;38650;38679;38887;41930;45474;45475;45476;49727	6976;6977;13527;13528;13529;13530;17292;17841;18334;18919;18995;19634;19635;19678;21740;21741;21742;21743;21744;21745;21746;21747;21748;24630;24631;24632;24993;25930;28314;32979;32980;32981;32982;36558;36559;36560;36561;36777;36778;39824;46309;47046;47047;47048;53225;53226;53227;53768;53769;53770;53984;53985;59551;66656;78034;78035;80498;80499;80551;80552;80553;80922;80923;80924;80925;87170;87171…	7480;7481;14507;14508;14509;14510;18635;19216;19770;20426;20511;21188;21189;21237;23461;23462;23463;23464;23465;23466;23467;23468;23469;23470;26566;26567;26568;26961;27971;30495;35573;35574;35575;35576;39426;39427;39428;39429;39671;39672;43013;50049;50843;50844;50845;57572;57573;57574;58178;58179;58180;58398;58399;64526;64527;72240;84614;84615;87275;87276;87331;87332;87333;87716;87717;87718;87719…	7480;14507;14509;18635;19216;19770;20426;20511;21189;21237;23461;23465;26566;26961;27971;30495;35573;39428;39671;39672;43013;50049;50845;57573;58179;58399;64526;72240;84614;87275;87333;87719;94502;102469;111427	5960500	5650400	4437500	5303900	3205100	4990100	6329700	2309000	2165200	3828000	3727500	3903600	2997400	3960500	2164600	22.507	22.4299	22.0813	22.3386	21.6119	22.2506
588	P08249	P08249	6	6	6	Malate dehydrogenase, mitochondrial	Mdh2	sp|P08249|MDHM_MOUSE Malate dehydrogenase, mitochondrial OS=Mus musculus OX=10090 GN=Mdh2 PE=1 SV=3	6	6	6	35.611	338	338	0	46.231	184260000	6				588	2843;13025;16872;19474;20011;26653	True;True;True;True;True;True	3111;14079;18227;21098;21684;28861	6550;28983;37890;44362;45593;59741	7032;31207;40898;47952;49272;64730	7032;31207;40898;47952;49272;64730	290460	343130	252580	282320	161980	233230	242150	123670	94203	145480	247410	196360	171140	325750	150320	18.148	18.3884	17.9464	18.107	17.3055	17.8314
589	P08556;Q61411	P08556;Q61411	3;2	3;2	1;1	GTPase NRas;GTPase HRas;GTPase HRas, N-terminally processed	Nras;Hras	sp|P08556|RASN_MOUSE GTPase NRas OS=Mus musculus OX=10090 GN=Nras PE=1 SV=1;sp|Q61411|RASH_MOUSE GTPase HRas OS=Mus musculus OX=10090 GN=Hras PE=1 SV=2	3	3	1	21.199	189	189;189	0.00027647	3.7327	163020000	4				589	27167;31213;38060	True;True;True	29407;34184;41557	60822;71350;86465;86466	65872;77383;93756;93757	65872;77383;93756	206560	191960	145220	214230	113140	188380	254630	75062	93352	125200	159620	144520	104840	93887	59622	17.6562	17.5504	17.1479	17.7088	16.7877	17.5233
590	P08752	P08752	12	11	9	Guanine nucleotide-binding protein G(i) subunit alpha-2	Gnai2	sp|P08752|GNAI2_MOUSE Guanine nucleotide-binding protein G(i) subunit alpha-2 OS=Mus musculus OX=10090 GN=Gnai2 PE=1 SV=5	12	11	9	40.489	355	355	0	102.75	3272200000	17				590	2679;2680;4463;11454;17818;18662;23131;24679;27184;31666;37047;40303	True;True;True;True;True;True;True;False;True;True;True;True	2908;2909;4841;12382;19254;20178;25046;26707;29423;34673;40473;44013	6173;6174;10259;10260;25788;25789;25790;40331;40332;42304;52163;55183;55184;55185;55186;55187;55188;60858;72478;72479;72480;84284;91350	6631;6632;10977;10978;27823;27824;27825;43594;43595;45741;56445;59686;59687;59688;59689;59690;59691;65910;78629;78630;78631;91440;98969	6631;6632;10977;27825;43594;45741;56445;59690;65910;78629;91440;98969	625830	569370	423410	634440	365230	608580	862980	310960	227910	373150	426930	453650	268630	276520	135490	19.2554	19.119	18.6917	19.2751	18.4784	19.2151
591	P08775	P08775	46	46	46	DNA-directed RNA polymerase II subunit RPB1	Polr2a	sp|P08775|RPB1_MOUSE DNA-directed RNA polymerase II subunit RPB1 OS=Mus musculus OX=10090 GN=Polr2a PE=1 SV=3	46	46	46	217.17	1970	1970	0	186.34	6540500000	72				591	938;1633;2469;8618;9586;9913;12012;14008;14315;15209;16948;17163;17577;18255;18679;19250;19287;19692;21266;22908;24952;25210;26607;28298;29828;30785;32748;33571;34207;34208;35274;35507;36225;36358;38191;39485;39500;40550;40785;40786;42053;43165;43166;45045;45811;45883	True;True;True;True;True;True;True;True;True;True;True;True;True;True;True;True;True;True;True;True;True;True;True;True;True;True;True;True;True;True;True;True;True;True;True;True;True;True;True;True;True;True;True;True;True;True	997;1758;2675;9318;10349;10693;12987;15129;15452;16440;18309;18535;18989;19716;20197;20848;20889;21330;23036;23037;24805;27003;27298;28814;30883;32668;33721;35857;36737;37398;37399;38520;38776;39550;39707;41701;43117;43132;44281;44539;44540;45934;47180;47181;49183;50005;50080	2061;2062;3715;5720;19451;19452;19453;21710;22415;26849;31167;32034;33941;38089;38480;38481;39590;39591;41211;41212;41213;42335;43719;43798;43799;44838;48227;48228;51653;55747;55748;56277;59638;63918;67950;67951;70313;75057;75058;76909;78080;78081;80256;80746;82282;82283;82820;86723;86724;86725;89622;89623;89648;91984;91985;92457;92458;92459;95376;97778;97779;97780;101814;103333;103334;103335;103…	2195;2196;2197;4001;4002;6152;20996;20997;20998;23430;24189;28937;33605;34563;36602;41110;41535;41536;42758;42759;44521;44522;44523;45780;47243;47244;47326;47327;48483;52141;52142;55902;60277;60278;60866;64621;69233;73666;73667;76250;81448;81449;83419;84661;84662;87026;87535;89232;89233;89886;94028;94029;94030;97121;97122;97147;99678;99679;99680;100192;100193;100194;103361;106014;106015;106016;11…	2197;4002;6152;20997;23430;24189;28937;33605;34563;36602;41110;41536;42759;44523;45780;47243;47326;48483;52141;55902;60278;60866;64621;69233;73666;76250;81448;83419;84661;84662;87026;87535;89233;89886;94030;97121;97147;99680;100192;100193;103361;106015;106016;110379;112004;112144	1714100	1661600	1309500	1992700	724450	1059400	1751000	785340	649530	1003100	1057400	883280	772910	654800	377410	20.709	20.6641	20.3206	20.9263	19.4665	20.0148
592	P09055;P09055-2	P09055;P09055-2	4;4	4;4	4;4	Integrin beta-1	Itgb1	sp|P09055|ITB1_MOUSE Integrin beta-1 OS=Mus musculus OX=10090 GN=Itgb1 PE=1 SV=1;sp|P09055-2|ITB1_MOUSE Isoform 2 of Integrin beta-1 OS=Mus musculus OX=10090 GN=Itgb1	4	4	4	88.231	798	798;801	0	10.315	84511000	6				592	6633;20833;26030;30097	True;True;True;True	7202;22571;28204;32985	15224;47367;58305;68759;68760	16391;51187;63093;63094;74549;74550	16391;51187;63094;74549	5353.7	4200.4	3834.3	5340.6	3471.2	4583.7	7232.4	4740.9	3057.5	4428.6	5519.8	5430.6	4118.6	5891.2	3490.5	12.3863	12.0363	11.9047	12.3828	11.7612	12.1623
593	P09103	P09103	2	2	2	Protein disulfide-isomerase	P4hb	sp|P09103|PDIA1_MOUSE Protein disulfide-isomerase OS=Mus musculus OX=10090 GN=P4hb PE=1 SV=2	2	2	2	57.058	509	509	0.0029176	2.2571	30849000	2				593	2060;37928	True;True	2216;41413	4563;86152	4908;93418	4908;93418	15678	66626	11229	13448	8240.3	14266	20904	6999.8	8805.6	10481	13291	13291	10036	16649	10573	13.9365	16.0238	13.4549	13.7151	13.0085	13.8003
594	P09405	P09405	37	37	36	Nucleolin	Ncl	sp|P09405|NUCL_MOUSE Nucleolin OS=Mus musculus OX=10090 GN=Ncl PE=1 SV=2	37	37	36	76.722	707	707	0	230.45	21750000000	77				594	249;505;513;514;2197;2613;3979;4084;4085;7776;7801;10591;10875;11546;11547;12021;13220;13908;14393;14394;14932;16407;20787;22949;27100;28661;29371;31075;34777;34778;37940;39599;39600;41423;41612;43067;44140	True;True;True;True;True;True;True;True;True;True;True;True;True;True;True;True;True;True;True;True;True;True;True;True;True;True;True;True;True;True;True;True;True;True;True;True;True	533;542;543;2369;2828;4314;4420;4421;8402;8427;11455;11755;12483;12484;12997;14285;15026;15536;15537;16118;17720;22521;24848;29338;31353;32154;34033;37990;37991;41425;43236;43237;45248;45458;47078;48229	1097;1098;1111;1112;5016;5017;5018;5019;6027;6028;9043;9044;9262;9263;17557;17558;17599;24044;24045;24569;24570;24571;25951;25952;25953;26870;26871;29392;29393;29394;30945;30946;32207;32208;32209;33343;33344;33345;33346;36658;36659;47276;47277;47278;51717;51718;51719;60698;60699;60700;65233;65234;65235;66965;70977;70978;79191;79192;79193;79194;79195;79196;79197;79198;86170;86171;89867;89868;89869…	1162;1163;1176;1177;5397;5398;5399;5400;6480;6481;9656;9657;9882;9883;18917;18918;18959;25942;25943;26500;26501;26502;27992;27993;27994;28958;28959;31642;31643;31644;33369;33370;34748;34749;34750;35957;35958;35959;35960;39533;39534;51086;51087;51088;55971;55972;55973;65744;65745;65746;70689;70690;70691;72593;76948;76949;85867;85868;85869;85870;85871;85872;85873;85874;93438;93439;97379;97380;97381…	1162;1176;1177;5398;6481;9656;9882;9883;18917;18959;25942;26502;27993;27994;28959;31643;33369;34749;34750;35957;39534;51087;55971;65745;70689;72593;76949;85867;85874;93438;97380;97382;101964;102436;105830;108302	11274000	4632100	2220100	10295000	2456200	4905900	13059000	4623700	3247600	5155700	6889400	4887000	2107400	635540	344440	23.4265	22.1432	21.0822	23.2954	21.228	22.2261
595	P09411;P09041	P09411	5;1	5;1	5;1	Phosphoglycerate kinase 1	Pgk1	sp|P09411|PGK1_MOUSE Phosphoglycerate kinase 1 OS=Mus musculus OX=10090 GN=Pgk1 PE=1 SV=4	5	5	5	44.55	417	417;417	0	10.148	151040000	6				595	1005;1667;11619;19990;29541	True;True;True;True;True	1067;1796;12561;21661;32355	2181;3790;26093;45557;67377	2322;4087;28137;49235;49236;73055	2322;4087;28137;49236;73055	118630	193990	98135	154340	52370	77318	112670	58449	49255	57605	65347	70405	47406	54126	37163	16.8561	17.5656	16.5825	17.2358	15.6765	16.2385
596	P09450	P09450	13	13	12	Transcription factor jun-B	Junb	sp|P09450|JUNB_MOUSE Transcription factor jun-B OS=Mus musculus OX=10090 GN=Junb PE=1 SV=1	13	13	12	35.765	344	344	0	322.1	35932000000	38				596	988;2095;5245;10451;13419;14108;15286;22351;24112;24635;27691;36647;39406	True;True;True;True;True;True;True;True;True;True;True;True;True	1050;2252;5681;5682;11306;14503;15238;16519;24197;26095;26096;26097;26661;30041;30042;30043;40042;43025	2147;2148;2149;2150;4633;11756;11757;23744;23745;23746;23747;29867;29868;29869;31501;31502;31503;31504;34104;34105;34106;34107;50387;50388;54064;54065;54066;54067;54068;54069;55092;55093;55094;55095;62164;62165;62166;83504;89410;89411	2288;2289;2290;2291;4980;12589;12590;25622;25623;25624;25625;32185;32186;32187;32188;32189;33981;33982;33983;33984;33985;33986;33987;36773;36774;36775;36776;36777;36778;54523;54524;58480;58481;58482;58483;58484;58485;58486;59591;59592;59593;59594;67344;67345;67346;67347;90616;96872;96873	2288;4980;12589;25624;32189;33981;36774;54524;58484;59592;67344;90616;96873	11421000	10251000	8118600	11747000	5037500	5582000	7686700	1440100	1043800	1315800	1572500	1392000	1282400	906300	842670	23.4452	23.2893	22.9528	23.4858	22.2643	22.4124
597	P09541	P09541	5	5	3	Myosin light chain 4	Myl4	sp|P09541|MYL4_MOUSE Myosin light chain 4 OS=Mus musculus OX=10090 GN=Myl4 PE=1 SV=3	5	5	3	21.159	193	193	0	70.053	745600000	9				597	2273;17560;20065;29113;39273	True;True;True;True;True	2459;18971;21741;31870;42882	5338;5339;5340;39527;45693;66334;66335;89128;89129	5754;5755;5756;42690;49386;71898;71899;96572;96573	5755;42690;49386;71898;96572	43608	16581	4670.9	39437	4877.7	36579	88808	28040	31849	24498	39493	32993	16883	13914	14520	15.4123	14.0172	12.1895	15.2673	12.252	15.1587
598	P09542	P09542	3	2	0	Myosin light chain 3	Myl3	sp|P09542|MYL3_MOUSE Myosin light chain 3 OS=Mus musculus OX=10090 GN=Myl3 PE=1 SV=4	3	2	0	22.421	204	204	0	100.2	151920000000	29				598	8650;20065;41575	True;False;True	9354;21741;45420	19513;19514;19515;45693;94413;94414;94415;94416;94417;94418;94419;94420;94421;94422;94423;94424;94425;94426;94427;94428;94429;94430;94431;94432	21060;21061;21062;49386;102341;102342;102343;102344;102345;102346;102347;102348;102349;102350;102351;102352;102353;102354;102355;102356;102357;102358;102359;102360;102361;102362;102363;102364;102365;102366	21061;49386;102365	1090800	412940	127150	952500	109930	1215400	1882800	995230	918490	615090	1563400	1043700	591140	282840	432790	20.057	18.6556	16.9562	19.8614	16.7462	20.213
604	P0C7T6	P0C7T6	17	17	17	Ataxin-1-like	Atxn1l	sp|P0C7T6|ATX1L_MOUSE Ataxin-1-like OS=Mus musculus OX=10090 GN=Atxn1l PE=1 SV=1	17	17	17	73.373	687	687	0	111.15	5241100000	30				604	6109;6110;10569;12830;13318;16363;29657;34165;34336;38268;40384;41366;41533;41722;41773;43466;43940	True;True;True;True;True;True;True;True;True;True;True;True;True;True;True;True;True	6616;6617;11433;13875;14395;17676;32482;37356;37530;41788;44103;45174;45372;45578;45631;47494;48011	13766;13767;24006;28551;28552;29619;29620;36591;36592;67589;67590;78009;78010;78306;86886;91646;93828;94313;94314;94315;94709;94710;94711;94828;94829;94830;98345;98346;99386	14763;14764;25903;30749;30750;31887;31888;39461;39462;73281;73282;84586;84587;84897;94202;99317;101687;102235;102236;102237;102653;102654;102655;102781;102782;102783;102784;106615;106616;107751	14763;14764;25903;30750;31887;39462;73281;84587;84897;94202;99317;101687;102237;102653;102783;106616;107751	1052000	1159000	880610	1496900	792630	865970	1571400	273210	133810	261950	316450	223370	223840	46836	23763	20.0047	20.1444	19.7481	20.5135	19.5963	19.724
608	P0DP28;P0DP27;P0DP26;Q9D6P8	P0DP28;P0DP27;P0DP26;Q9D6P8	2;2;2;1	2;2;2;1	2;2;2;1	Calmodulin-like protein 3	Calml3	sp|P0DP28|CALM3_MOUSE Calmodulin-3 OS=Mus musculus OX=10090 GN=Calm3 PE=1 SV=1;sp|P0DP27|CALM2_MOUSE Calmodulin-2 OS=Mus musculus OX=10090 GN=Calm2 PE=1 SV=1;sp|P0DP26|CALM1_MOUSE Calmodulin-1 OS=Mus musculus OX=10090 GN=Calm1 PE=1 SV=1;sp|Q9D6P8|CALL3_MOU	2	2	2	16.837	149	149;149;149;149	0	219.56	255100000	3				608	738;7660	True;True	787;8280	1630;1631;17346;17347	1733;1734;18692;18693;18694	1733;18693	57559	96971	69855	74290	52875	70857	44702	28541	23445	35125	70751	51812	59712	53960	33639	15.8128	16.5653	16.0921	16.1809	15.6903	16.1126
609	P10107	P10107	9	8	8	Annexin A1	Anxa1	sp|P10107|ANXA1_MOUSE Annexin A1 OS=Mus musculus OX=10090 GN=Anxa1 PE=1 SV=2	9	8	8	38.734	346	346	0	89.076	1088500000	16				609	2336;2632;5988;14793;15951;16146;16147;39742;45815	False;True;True;True;True;True;True;True;True	2530;2850;6489;15970;17234;17441;17442;43409;50009	5474;5475;6062;6063;13569;13570;13571;33086;33087;33088;35649;36116;36117;36118;36119;36120;90196;103339	5897;5898;6515;6516;14550;14551;14552;35686;35687;35688;38423;38943;38944;38945;38946;38947;97734;112011	5898;6515;14551;35686;38423;38944;38946;97734;112011	9510	16674	7181.5	10283	4063	14050	17739	9300.8	7655.5	8792.3	9197.5	19202	16231	11636	3662	13.2152	14.0253	12.8101	13.328	11.9883	13.7783
610	P10126;P62631	P10126	26;10	26;10	26;10	Elongation factor 1-alpha 1	Eef1a1	sp|P10126|EF1A1_MOUSE Elongation factor 1-alpha 1 OS=Mus musculus OX=10090 GN=Eef1a1 PE=1 SV=3	26	26	26	50.113	462	462;463	0	252.23	234250000000	183				610	5691;5692;7540;8756;11268;11269;11769;15219;18390;18484;25423;27585;27586;31719;31720;32841;34250;35178;37689;38938;39025;41522;44903;44904;46059;46060	True;True;True;True;True;True;True;True;True;True;True;True;True;True;True;True;True;True;True;True;True;True;True;True;True;True	6167;6168;8154;9463;12182;12183;12723;16450;19863;19969;19970;19971;19972;19973;27534;29890;29891;29892;29893;34731;34732;34733;35960;35961;37443;38416;38417;38418;41150;42518;42614;42615;45358;45359;45360;49029;49030;50267;50268	12952;12953;12954;12955;17081;17082;17083;17084;19728;19729;19730;19731;19732;25436;25437;25438;25439;25440;25441;26375;33958;33959;33960;33961;33962;41499;41500;41501;41502;41503;41504;41505;41761;41762;41763;41764;41765;41766;41767;41768;41769;41770;41771;56741;56742;56743;56744;56745;56746;56747;61764;61765;61766;61767;61768;61769;61770;61771;61772;61773;61774;61775;61776;61777;61778;61779;617…	13878;13879;13880;13881;18416;18417;18418;18419;21289;21290;21291;21292;21293;27440;27441;27442;27443;27444;27445;28429;36619;36620;36621;36622;36623;44824;44825;44826;44827;44828;44829;44830;44831;44832;44833;44834;44835;44836;44837;44838;44839;44840;44841;44842;44843;44844;44845;44846;44847;44848;44849;44850;45137;45138;45139;45140;45141;45142;45143;45144;45145;45146;45147;45148;45149;45150;451…	13879;13881;18416;21292;27441;27444;28429;36622;44839;45147;61365;66886;66894;78757;78768;81755;84741;86751;92887;95821;96064;102198;110012;110013;112543;112551	21840000	21479000	18596000	24719000	18380000	24501000	42424000	18201000	11830000	22471000	25575000	28073000	24137000	23735000	14308000	24.3805	24.3564	24.1485	24.5591	24.1316	24.5463
611	P10404;P11370	P10404	3;1	3;1	3;1	MLV-related proviral Env polyprotein;Surface protein;Transmembrane protein		sp|P10404|ENV1_MOUSE MLV-related proviral Env polyprotein OS=Mus musculus OX=10090 PE=1 SV=3	3	3	3	69.612	641	641;679	0	39.372	483460000	3				611	32985;36279;37566	True;True;True	36121;39606;41019	75697;82384;85324	82134;89342;92537	82134;89342;92537	381540	391800	317090	400130	191070	302580	346430	103700	106860	182520	221010	211050	182810	174720	109470	18.5415	18.5798	18.2745	18.6101	17.5437	18.207
612	P10493	P10493	10	10	10	Nidogen-1	Nid1	sp|P10493|NID1_MOUSE Nidogen-1 OS=Mus musculus OX=10090 GN=Nid1 PE=1 SV=2	10	10	10	136.54	1245	1245	0	16.163	404760000	13				612	1182;3559;7216;18184;29428;30479;30741;34190;42080;44753	True;True;True;True;True;True;True;True;True;True	1258;3865;7809;19642;32214;33385;33666;37381;45962;48869	2573;8036;16380;41075;41076;67076;69603;70198;70199;78058;95427;101031;101032	2753;8587;17635;44377;44378;72709;75476;76126;76127;84638;103418;109500;109501	2753;8587;17635;44377;72709;75476;76127;84638;103418;109500	277620	243080	232370	314410	238620	324930	467840	139180	120270	209500	225380	237480	190450	185100	106710	18.0828	17.8911	17.8261	18.2623	17.8644	18.3098
613	P10605	P10605	10	10	10	Cathepsin B;Cathepsin B light chain;Cathepsin B heavy chain	Ctsb	sp|P10605|CATB_MOUSE Cathepsin B OS=Mus musculus OX=10090 GN=Ctsb PE=1 SV=2	10	10	10	37.279	339	339	0	27.408	2459000000	22				613	6746;8062;9038;10468;13795;16657;19109;34560;34561;38351	True;True;True;True;True;True;True;True;True;True	7321;8707;9767;9768;11325;14904;17990;20669;37757;37758;41877;41878	15433;18144;20348;20349;20350;20351;20352;23781;30681;37277;37278;37279;37280;37281;43252;78758;78759;78760;78761;87068;87069;87070;87071	16607;16608;19547;21950;21951;21952;21953;21954;25661;33079;33080;40213;40214;40215;40216;40217;46754;46755;85402;85403;85404;85405;94392;94393;94394;94395	16608;19547;21951;25661;33079;40214;46755;85402;85405;94395	395280	437900	322470	386550	242720	317080	470290	165760	172320	268440	270440	309130	234750	265420	153530	18.5925	18.7402	18.2988	18.5603	17.8889	18.2745
614	P10630;P10630-2	P10630;P10630-2	22;22	7;7	7;7	Eukaryotic initiation factor 4A-II;Eukaryotic initiation factor 4A-II, N-terminally processed	Eif4a2	sp|P10630|IF4A2_MOUSE Eukaryotic initiation factor 4A-II OS=Mus musculus OX=10090 GN=Eif4a2 PE=1 SV=2;sp|P10630-2|IF4A2_MOUSE Isoform 2 of Eukaryotic initiation factor 4A-II OS=Mus musculus OX=10090 GN=Eif4a2	22	7	7	46.402	407	407;408	0	26.794	1213800000	10				614	5566;5826;8776;9348;10931;13932;14405;14406;14588;14589;16432;20939;21789;25524;27751;31068;31069;33623;41334;41580;41581;42490	True;True;True;False;True;True;False;False;False;False;False;True;False;True;False;False;False;False;False;False;False;False	6030;6312;9486;10090;11815;15050;15549;15550;15752;15753;17746;22683;23597;27645;30127;30128;30129;34025;34026;36796;45137;45425;45426;46412	12703;13226;19773;21056;21057;21058;21059;24693;30991;30992;32231;32232;32233;32234;32235;32640;32641;32642;32643;32644;32645;32646;32647;36716;36717;36718;36719;36720;36721;36722;36723;36724;36725;36726;36727;36728;36729;36730;36731;36732;36733;36734;36735;36736;36737;36738;36739;36740;36741;36742;36743;36744;36745;36746;36747;36748;36749;36750;36751;36752;36753;36754;36755;36756;36757;36758;367…	13620;14184;21336;21337;22724;22725;22726;22727;26637;33419;33420;34773;34774;34775;34776;34777;35213;35214;35215;35216;35217;35218;35219;35220;35221;39594;39595;39596;39597;39598;39599;39600;39601;39602;39603;39604;39605;39606;39607;39608;39609;39610;39611;39612;39613;39614;39615;39616;39617;39618;39619;39620;39621;39622;39623;39624;39625;39626;39627;39628;39629;39630;39631;39632;39633;39634;396…	13620;14184;21337;22726;26637;33420;34774;34777;35215;35217;39617;51413;53296;61577;67509;76929;76932;83524;101606;102372;102374;104434	469060	486700	376230	533340	268660	423870	686330	241790	201990	303410	337060	331000	298900	297160	180780	18.8394	18.8927	18.5213	19.0247	18.0354	18.6933
615	P10639	P10639	4	4	4	Thioredoxin	Txn	sp|P10639|THIO_MOUSE Thioredoxin OS=Mus musculus OX=10090 GN=Txn PE=1 SV=3	4	4	4	11.675	105	105	0	8.007	1187200000	8				615	7654;22787;41763;41764	True;True;True;True	8274;24671;45621;45622	17329;17330;51361;94809;94810;94811	18672;18673;18674;55563;55564;102760;102761;102762	18674;55563;102761;102762	206410	213320	136680	211850	144990	155630	271540	158320	128430	198600	238840	265010	221690	142540	83223	17.6552	17.7027	17.0604	17.6927	17.1456	17.2478
617	P10751;E9QAG8	P10751;E9QAG8	2;1	2;1	2;1	Zinc finger protein 11;Zinc finger protein 431	Zfp11;Znf431	sp|P10751|ZFP11_MOUSE Zinc finger protein 11 OS=Mus musculus OX=10090 GN=Zfp11 PE=2 SV=2;sp|E9QAG8|ZN431_MOUSE Zinc finger protein 431 OS=Mus musculus OX=10090 GN=Znf431 PE=1 SV=1	2	2	2	75.604	647	647;526	0.0095563	1.7074	144020000	2				617	1199;19962	True;True	1284;21629	2624;45477	2810;49152	2810;49152	268410	75565	37909	272690	26717	160280	626590	136920	144250	101100	218480	105730	22037	18154	23423	18.0341	16.2054	15.2103	18.0569	14.7055	17.2902
618	P10833	P10833	8	6	6	Ras-related protein R-Ras	Rras	sp|P10833|RRAS_MOUSE Ras-related protein R-Ras OS=Mus musculus OX=10090 GN=Rras PE=1 SV=1	8	6	6	23.764	218	218	0	10.907	1273900000	11				618	1450;6825;14100;22622;25304;27168;32568;42215	True;True;True;False;True;False;True;True	1552;7403;15230;24489;24490;27402;29408;35660;46117	3193;15611;15612;31490;50994;50995;50996;50997;50998;50999;51000;56491;56492;56493;60823;60824;74526;95771;95772	3439;16799;16800;33970;55171;55172;55173;55174;55175;55176;55177;61100;61101;61102;61103;65873;65874;65875;80872;80873;103799;103800	3439;16799;33970;55177;61102;65874;80872;103799	855830	800570	621810	974240	475830	768850	1072600	409480	420190	702300	706320	603010	447220	392480	303240	19.707	19.6107	19.2461	19.8939	18.8601	19.5523
620	P10853;Q64475;Q8CGP2;Q8CGP1;Q8CGP2-2;Q6ZWY9;Q64478;P10854;Q64525;Q9D2U9;P70696;Q8CGP0;Q64524	P10853;Q64475;Q8CGP2;Q8CGP1;Q8CGP2-2;Q6ZWY9;Q64478;P10854;Q64525;Q9D2U9;P70696;Q8CGP0;Q64524	7;7;7;7;7;6;6;6;6;5;5;5;4	7;7;7;7;7;6;6;6;6;5;5;5;4	7;7;7;7;7;6;6;6;6;5;5;5;4	Histone H2B type 1-F/J/L;Histone H2B type 1-B;Histone H2B type 1-P;Histone H2B type 1-K;Histone H2B type 1-C/E/G;Histone H2B type 1-H;Histone H2B type 1-M;Histone H2B type 2-B;Histone H2B type 3-A;Histone H2B type 1-A;Histone H2B type 3-B;Histone H2B type 2-E	Hist1h2bf;Hist1h2bb;Hist1h2bp;Hist1h2bk;Hist1h2bc;Hist1h2bh;Hist1h2bm;Hist2h2bb;Hist3h2ba;Hist1h2ba;Hist3h2bb;Hist2h2be	sp|P10853|H2B1F_MOUSE Histone H2B type 1-F/J/L OS=Mus musculus OX=10090 GN=H2bc7 PE=1 SV=2;sp|Q64475|H2B1B_MOUSE Histone H2B type 1-B OS=Mus musculus OX=10090 GN=H2bc3 PE=1 SV=3;sp|Q8CGP2|H2B1P_MOUSE Histone H2B type 1-P OS=Mus musculus OX=10090 GN=Hist1h2	7	7	7	13.936	126	126;126;126;126;138;126;126;126;126;126;127;126;126	0	17.337	10482000000	27				620	2677;9089;10775;16612;17824;24689;32940	True;True;True;True;True;True;True	2905;2906;9821;11650;17940;19260;26719;36072	6164;6165;6166;6167;6168;6169;20446;20447;20448;20449;20450;24400;24401;24402;37203;37204;37205;37206;40341;40342;55214;55215;55216;75584;75585	6621;6622;6623;6624;6625;6626;6627;22051;22052;22053;22054;22055;26322;26323;26324;40136;40137;40138;40139;40140;43605;43606;59718;59719;59720;82015;82016	6625;22052;26323;40138;43606;59718;82016	3396300	4481300	2639600	4523100	2708800	3447500	5383800	1768400	3334700	2143600	2838200	2393000	2559400	3541200	1356900	21.6955	22.0955	21.3319	22.1089	21.3692	21.7171
621	P10922	P10922	5	5	5	Histone H1.0;Histone H1.0, N-terminally processed	H1f0	sp|P10922|H10_MOUSE Histone H1.0 OS=Mus musculus OX=10090 GN=H1-0 PE=2 SV=4	5	5	5	20.861	194	194	0	10.229	636470000	6				621	16193;27138;38596;41770;45747	True;True;True;True;True	17493;29378;42157;45628;49936	36209;60769;87652;87653;94823;103174	39041;65816;95012;95013;102775;111829	39041;65816;95013;102775;111829	7494.5	17787	1229.5	11624	3451.1	5431.7	10777	3505.9	4658.1	3982.2	9736.5	6368.5	1344.1	1031	1279.7	12.8716	14.1185	10.2639	13.5048	11.7528	12.4072
622	P11031	P11031	2	2	2	Activated RNA polymerase II transcriptional coactivator p15	Sub1	sp|P11031|TCP4_MOUSE Activated RNA polymerase II transcriptional coactivator p15 OS=Mus musculus OX=10090 GN=Sub1 PE=1 SV=3	2	2	2	14.427	127	127	0	9.0199	95684000	5				622	5354;14545	True;True	5805;5806;15704	12110;12111;12112;32555;32556	12987;12988;12989;35124;35125	12987;35125	39326	40070	30394	50062	25810	46218	78856	33025	21447	30325	44500	40091	33648	25604	12745	15.2632	15.2902	14.8915	15.6114	14.6556	15.4962
623	P11087;P11087-2	P11087;P11087-2	5;4	5;4	5;4	Collagen alpha-1(I) chain	Col1a1	sp|P11087|CO1A1_MOUSE Collagen alpha-1(I) chain OS=Mus musculus OX=10090 GN=Col1a1 PE=1 SV=4;sp|P11087-2|CO1A1_MOUSE Isoform 2 of Collagen alpha-1(I) chain OS=Mus musculus OX=10090 GN=Col1a1	5	5	5	138.03	1453	1453;1225	0	9.3148	727030000	7				623	6830;13980;15237;15661;15789	True;True;True;True;True	7408;15101;16469;16923;17060	15622;31081;31082;34011;34883;34884;35275	16810;33517;33518;36677;37591;37592;38010	16810;33517;36677;37591;38010	33809	36361	31238	28842	20416	23088	32927	18541	42706	28045	27741	35525	33848	51606	25026	15.0451	15.1501	14.931	14.8159	14.3174	14.4949
624	P11103;P11103-2	P11103;P11103-2	11;6	11;6	11;6	Poly [ADP-ribose] polymerase 1	Parp1	sp|P11103|PARP1_MOUSE Poly [ADP-ribose] polymerase 1 OS=Mus musculus OX=10090 GN=Parp1 PE=1 SV=3;sp|P11103-2|PARP1_MOUSE Isoform 2 of Poly [ADP-ribose] polymerase 1 OS=Mus musculus OX=10090 GN=Parp1	11	11	11	113.1	1013	1013;492	0	24.798	697680000	16				624	2599;3234;9631;14205;15418;16034;17795;20835;21462;40870;41685	True;True;True;True;True;True;True;True;True;True;True	2815;3522;10396;15341;16656;17326;19218;22573;23260;44628;45541	6004;7333;21806;31677;34380;34381;34382;35885;40062;40063;47369;47370;48694;48695;92658;94646	6456;7850;23530;34176;37063;37064;37065;38688;43271;43272;51189;51190;52671;52672;100413;102587	6456;7850;23530;34176;37063;38688;43271;51190;52672;100413;102587	409640	327950	254500	416350	174460	250790	363990	108070	82612	144220	143630	117970	100790	103690	53485	18.644	18.3231	17.9573	18.6674	17.4125	17.9361
627	P11276	P11276	92	92	92	Fibronectin;Anastellin	Fn1	sp|P11276|FINC_MOUSE Fibronectin OS=Mus musculus OX=10090 GN=Fn1 PE=1 SV=4	92	92	92	272.53	2477	2477	0	323.31	59940000000	213				627	2943;3860;4684;4748;4970;5191;6971;7914;8277;9045;10677;11913;12432;12864;12947;13653;13654;13851;13854;13956;14168;14664;14665;14985;15174;15199;16343;16590;16877;17652;17874;18355;18356;18357;18529;19685;19955;19956;20064;21700;23701;26038;26090;26505;28239;28853;29353;29832;29938;30355;30406;30588;30589;30716;31235;32613;33155;33156;33861;34141;34702;34941;37308;37685;38114;38294;38411;38553;3…	True;True;True;True;True;True;True;True;True;True;True;True;True;True;True;True;True;True;True;True;True;True;True;True;True;True;True;True;True;True;True;True;True;True;True;True;True;True;True;True;True;True;True;True;True;True;True;True;True;True;True;True;True;True;True;True;True;True;True;True;True;True;True;True;True;True;True;True;True;True;True;True;True;True;True;True;True;True;True;True…	3216;4187;5081;5148;5390;5391;5625;7554;8549;8956;9775;9776;11548;12879;13440;13912;13998;14754;14755;14965;14968;15074;15302;15303;15830;15831;16175;16402;16429;17655;17917;18232;19066;19316;19823;19824;19825;20021;21323;21622;21623;21740;23503;25648;28212;28264;28701;30798;31563;31564;31565;32134;32673;32674;32803;33252;33301;33505;33506;33641;34207;35708;36297;36298;37043;37331;37912;38165;407…	6739;6740;8734;8735;10749;10750;10751;10844;10845;11233;11234;11235;11652;11653;11654;15888;15889;17860;17861;18761;18762;20361;20362;20363;24195;24196;24197;26661;26662;26663;27772;27773;28634;28826;30395;30396;30397;30398;30399;30400;30822;30826;31029;31030;31031;31602;31603;32772;32773;32774;32775;33427;33428;33874;33875;33926;33927;33928;36551;37135;37136;37902;39761;39762;39763;40471;40472;4…	7231;7232;9324;9325;11517;11518;11519;11619;11620;12037;12038;12039;12482;12483;12484;17094;17095;17096;19238;19239;20253;20254;21963;21964;21965;26099;26100;26101;26102;28734;28735;28736;29922;29923;30838;31040;32770;32771;32772;32773;32774;32775;32776;33234;33238;33458;33459;33460;33461;33462;33463;34090;34091;35351;35352;35353;35354;35355;36046;36047;36048;36532;36533;36586;36587;36588;39419;4…	7232;9324;11519;11620;12039;12484;17094;19238;20254;21964;26102;28735;29923;30838;31040;32770;32772;33234;33238;33459;34090;35351;35355;36047;36532;36586;39419;40062;40911;42947;43747;44731;44732;44733;45258;48472;49141;49143;49385;53119;57590;63105;63197;63953;69062;71128;72554;73692;74146;75173;75253;75830;75832;76080;77430;80997;82496;82500;83944;84540;85741;86215;91953;92878;93857;94254;94523…	3690100	2647000	3034200	3300200	8439900	11006000	14369000	1507400	712730	1348600	3100300	3214100	2332600	856030	490050	21.8152	21.3359	21.5329	21.6541	23.0088	23.3918
628	P11440	P11440	20	19	18	Cyclin-dependent kinase 1	Cdk1	sp|P11440|CDK1_MOUSE Cyclin-dependent kinase 1 OS=Mus musculus OX=10090 GN=Cdk1 PE=1 SV=3	20	19	18	34.106	297	297	0	323.31	32261000000	49				628	2276;2277;6271;6272;17259;17278;18369;19645;21038;21450;21942;22033;23025;28021;28022;29177;43679;44319;44492;45345	True;True;True;True;True;True;True;True;True;True;True;False;True;True;True;True;True;True;True;True	2462;2463;2464;2465;6789;6790;18641;18642;18661;19837;21282;22787;23247;23756;23856;24930;30503;30504;30505;31943;31944;47724;47725;48415;48599;49504	5345;5346;5347;5348;5349;5350;5351;14172;14173;14174;14175;38691;38692;38693;38721;38722;38723;38724;41450;41451;41452;41453;44772;44773;44774;44775;47780;48668;48669;48670;48671;49560;49760;49761;49762;51872;51873;51874;51875;51876;51877;63095;63096;63097;66502;66503;66504;66505;66506;66507;66508;98764;98765;98766;98767;98768;100239;100240;100241;100242;100243;100592;102392	5761;5762;5763;5764;5765;5766;5767;5768;5769;15195;15196;15197;15198;41756;41757;41758;41787;41788;41789;41790;44769;44770;44771;44772;48412;48413;48414;48415;48416;51649;51650;52642;52643;52644;52645;52646;53618;53859;53860;53861;56136;56137;56138;56139;56140;56141;68334;68335;68336;72076;72077;72078;72079;72080;72081;72082;107054;107055;107056;107057;107058;108662;108663;108664;108665;108666;10…	5765;5767;15195;15198;41758;41790;44769;48416;51649;52643;53618;53859;56138;68334;68336;72077;107058;108662;109041;110995	7125700	7192000	5481700	7573200	6050200	7512800	13040000	6182700	3930100	7039200	8541000	9032100	7810600	7347700	4793600	22.7646	22.778	22.3862	22.8525	22.5286	22.8409
629	P11499	P11499	45	45	27	Heat shock protein HSP 90-beta	Hsp90ab1	sp|P11499|HS90B_MOUSE Heat shock protein HSP 90-beta OS=Mus musculus OX=10090 GN=Hsp90ab1 PE=1 SV=3	45	45	27	83.28	724	724	0	323.31	99995000000	155				629	659;696;812;2354;2912;2913;6627;8106;8611;8612;8613;9305;9597;9598;9989;10450;13139;13893;16349;16350;16762;17022;17439;17440;17962;19659;20822;20957;23492;23493;23537;23538;27110;29578;31471;33246;35729;35730;36276;36318;39576;42104;44947;44948;45179	True;True;True;True;True;True;True;True;True;True;True;True;True;True;True;True;True;True;True;True;True;True;True;True;True;True;True;True;True;True;True;True;True;True;True;True;True;True;True;True;True;True;True;True;True	697;736;737;862;2548;3183;3184;7191;7192;7193;7194;8757;9311;9312;9313;10045;10361;10362;10791;10792;11305;14200;15009;15010;17661;17662;18104;18387;18842;18843;19408;21296;22558;22702;25424;25425;25473;25474;25475;29348;29349;32398;34467;36396;39024;39025;39603;39650;43213;45992;49075;49076;49329;49330	1445;1446;1447;1448;1523;1524;1525;1526;1527;1528;1529;1530;1779;5504;5505;5506;6670;6671;6672;6673;15203;15204;15205;15206;15207;15208;18239;19438;19439;19440;19441;19442;19443;19444;19445;19446;20946;20947;20948;21740;21741;21742;21743;21744;21745;21746;21747;21748;22649;22650;22651;22652;22653;23737;23738;23739;23740;23741;23742;23743;29230;29231;30899;30900;30901;30902;30903;30904;30905;36563…	1538;1539;1540;1541;1621;1622;1623;1624;1625;1626;1627;1628;1893;5929;5930;5931;7157;7158;7159;7160;16369;16370;16371;16372;16373;16374;19649;20981;20982;20983;20984;20985;20986;20987;20988;20989;20990;22609;22610;22611;23461;23462;23463;23464;23465;23466;23467;23468;23469;23470;24453;24454;24455;24456;24457;25614;25615;25616;25617;25618;25619;25620;25621;31473;31474;33318;33319;33320;33321;33322…	1541;1625;1893;5931;7157;7160;16374;19649;20981;20984;20989;22609;23461;23465;24457;25614;31474;33319;39431;39437;40565;41266;42455;42457;43929;48436;51161;51453;57158;57161;57257;57262;65764;73138;78077;82695;88019;88020;89337;89463;97330;103495;110146;110153;110652	10338000	9498200	7726200	10220000	7394600	10211000	17831000	6427500	4849700	8574400	9992900	10551000	8624900	7645300	4825900	23.3015	23.1792	22.8813	23.2849	22.818	23.2836
630	P11531	P11531	5	5	4	Dystrophin	Dmd	sp|P11531|DMD_MOUSE Dystrophin OS=Mus musculus OX=10090 GN=Dmd PE=1 SV=3	5	5	4	425.83	3678	3678	0.00030266	5.3219	234700000	3				630	23773;28320;31654;34018;40823	True;True;True;True;True	30920;34661;37206;44578	64049;72454;77729;92532	69391;78603;84276;100279	69391;78603;84276;100279	78177	84879	69521	76405	45982	79756	105440	35268	27560	55471	51797	46501	36775	44605	32723	16.2545	16.3731	16.0852	16.2214	15.4888	16.2833
632	P11881;P11881-2;P11881-8;P11881-7;P11881-6;P11881-5;P11881-4;P11881-3	P11881;P11881-2;P11881-8;P11881-7;P11881-6;P11881-5;P11881-4;P11881-3	13;13;13;13;13;13;13;13	5;5;5;5;5;5;5;5	5;5;5;5;5;5;5;5	Inositol 1,4,5-trisphosphate receptor type 1	Itpr1	sp|P11881|ITPR1_MOUSE Inositol 1,4,5-trisphosphate receptor type 1 OS=Mus musculus OX=10090 GN=Itpr1 PE=1 SV=2;sp|P11881-2|ITPR1_MOUSE Isoform 2 of Inositol 1,4,5-trisphosphate receptor type 1 OS=Mus musculus OX=10090 GN=Itpr1;sp|P11881-8|ITPR1_MOUSE Isofo	13	5	5	313.16	2749	2749;2734;2694;2709;2717;2732;2733;2748	0	7.5918	108790000	6				632	1690;4024;6121;6398;12395;12723;17443;23184;25579;30169;31739;32549;33721	True;True;True;False;False;False;False;False;True;False;True;False;False	1819;4359;6628;6930;13392;13762;18846;25101;27709;33066;34752;35642;36900	3831;9134;13785;14477;27612;28350;39312;52258;52259;57067;57068;69009;72634;74503;77179	4130;9748;14783;15525;29734;30531;42464;56542;56543;61712;61713;74828;78799;80846;83700	4130;9748;14783;15525;29734;30531;42464;56542;61712;74828;78799;80846;83700	104940	104050	78876	109850	65807	100160	117570	47861	38486	75160	78428	74872	62696	72680	39257	16.6792	16.6669	16.2673	16.7452	16.006	16.6119
633	P11983;P11983-2	P11983;P11983-2	39;33	39;33	39;33	T-complex protein 1 subunit alpha	Tcp1	sp|P11983|TCPA_MOUSE T-complex protein 1 subunit alpha OS=Mus musculus OX=10090 GN=Tcp1 PE=1 SV=3;sp|P11983-2|TCPA_MOUSE Isoform 2 of T-complex protein 1 subunit alpha OS=Mus musculus OX=10090 GN=Tcp1	39	39	39	60.448	556	556;507	0	323.31	117290000000	137				633	1162;1163;5298;5346;6588;10354;10561;11117;11596;13363;16856;17680;17884;17885;17929;18541;18876;23699;23700;24515;27645;28007;30501;32506;36005;36006;36099;36863;36916;37161;37162;37554;37987;40061;42302;44476;45026;45241;45651	True;True;True;True;True;True;True;True;True;True;True;True;True;True;True;True;True;True;True;True;True;True;True;True;True;True;True;True;True;True;True;True;True;True;True;True;True;True;True	1237;1238;5737;5797;7151;11197;11425;12018;12536;14443;14444;14445;18209;19094;19326;19327;19372;20039;20410;20411;25646;25647;26535;29983;29984;30482;30483;33408;35593;39316;39317;39414;39415;40269;40270;40271;40272;40273;40274;40331;40332;40591;40592;41005;41474;43752;46213;48581;49161;49162;49399;49837;49838	2532;2533;2534;2535;11857;12097;12098;12099;15130;15131;23538;23539;23540;23541;23542;23987;23988;23989;25108;25109;25110;26050;26051;26052;26053;26054;26055;29742;29743;29744;29745;29746;29747;29748;29749;29750;29751;37834;37835;37836;37837;37838;39812;39813;39814;39815;40490;40491;40492;40493;40494;40495;40554;40555;41908;41909;41910;42741;42742;42743;42744;42745;42746;42747;42748;42749;42750;4…	2711;2712;2713;2714;12703;12971;12972;12973;16282;16283;16284;25401;25402;25403;25404;25405;25882;25883;25884;27083;27084;27085;28094;28095;28096;28097;28098;28099;32058;32059;32060;32061;32062;32063;32064;32065;32066;32067;40838;40839;40840;40841;40842;43001;43002;43003;43004;43765;43766;43767;43768;43769;43770;43771;43832;43833;45300;45301;45302;46216;46217;46218;46219;46220;46221;46222;46223;4…	2712;2713;12703;12973;16282;25405;25884;27084;28095;32066;40838;43004;43769;43771;43832;45302;46228;57581;57588;59349;67217;68287;75527;80677;88688;88691;88904;91057;91166;91653;91654;92513;93549;98418;103966;108999;110346;110787;111668	10317000	10274000	8529600	12359000	7708300	10294000	17072000	8347400	6692100	11798000	11695000	13140000	11371000	10844000	6308100	23.2985	23.2925	23.024	23.5591	22.878	23.2953
635	P12367	P12367	7	5	5	cAMP-dependent protein kinase type II-alpha regulatory subunit	Prkar2a	sp|P12367|KAP2_MOUSE cAMP-dependent protein kinase type II-alpha regulatory subunit OS=Mus musculus OX=10090 GN=Prkar2a PE=1 SV=2	7	5	5	45.389	401	401	0	7.4009	184880000	6				635	456;15577;15682;18581;27731;29075;37806	True;False;False;True;True;True;True	483;16837;16945;16946;20085;30098;31831;41277	975;34730;34731;34924;34925;34926;42005;62246;62247;66235;85880	1024;37434;37435;37436;37636;37637;37638;45401;67429;67430;71796;93126	1024;37435;37637;45401;67430;71796;93126	29736	38780	24054	35599	11944	24861	29441	20581	16670	25333	31072	25332	20519	13295	11524	14.8599	15.243	14.554	15.1195	13.544	14.6016
636	P12382	P12382	28	24	22	ATP-dependent 6-phosphofructokinase, liver type	Pfkl	sp|P12382|PFKAL_MOUSE ATP-dependent 6-phosphofructokinase, liver type OS=Mus musculus OX=10090 GN=Pfkl PE=1 SV=4	28	24	22	85.359	780	780	0	172.62	13916000000	76				636	1780;2662;2703;2849;9283;10469;10800;14226;14245;15571;16814;19204;19793;20753;21869;25181;25421;28738;32546;35035;36453;38774;38835;39721;41561;43835;43867;43868	False;True;True;True;True;True;True;True;False;True;True;True;True;True;True;True;True;True;False;True;True;False;True;True;True;True;True;True	1913;1914;2884;2940;2941;3117;3118;10022;11326;11676;15362;15363;15382;16831;18161;20778;21441;21442;22485;23684;27269;27532;27533;31434;35639;38265;39837;42346;42407;43385;45404;47891;47925;47926	3994;3995;3996;3997;6134;6219;6220;6221;6222;6223;6224;6559;6560;6561;6562;6563;20916;23782;23783;24451;24452;24453;31861;31862;31863;31920;31921;34720;34721;37715;43475;43476;43477;43478;43479;43480;43481;45078;45079;45080;47204;47205;47206;49446;49447;56224;56737;56738;56739;56740;65389;74497;74498;74499;79700;79701;83143;83144;83145;83146;87971;88075;88076;90146;90147;90148;90149;94377;94378;9…	4303;4304;4305;4306;6590;6677;6678;6679;6680;6681;6682;7041;7042;7043;7044;7045;22577;25662;25663;26373;26374;26375;34377;34378;34379;34444;34445;37424;37425;40711;46992;46993;46994;46995;46996;46997;46998;48734;48735;48736;48737;51009;51010;51011;53494;53495;60811;61361;61362;61363;61364;70859;80840;80841;80842;86417;86418;90233;90234;90235;90236;95341;95455;95456;97681;97682;97683;97684;97685;1…	4305;6590;6682;7045;22577;25663;26375;34377;34445;37424;40711;46995;48737;51009;53495;60811;61363;70859;80840;86418;90234;95341;95456;97682;102305;107384;107465;107467	4956000	4976800	4091500	5604700	3688000	5524500	9704200	3675900	2416700	4587800	5534200	5819800	5152400	4443500	2813000	22.2407	22.2468	21.9642	22.4182	21.8144	22.3974
638	P12815-2;P12815	P12815-2;P12815	4;4	4;4	4;4	Programmed cell death protein 6	Pdcd6	sp|P12815-2|PDCD6_MOUSE Isoform 2 of Programmed cell death protein 6 OS=Mus musculus OX=10090 GN=Pdcd6;sp|P12815|PDCD6_MOUSE Programmed cell death protein 6 OS=Mus musculus OX=10090 GN=Pdcd6 PE=1 SV=2	4	4	4	21.663	189	189;191	0	77.885	126810000	4				638	1567;26521;35406;45271	True;True;True;True	1678;28718;38665;38666;49429	3527;59163;80525;80526;80527;80528;102258;102259	3802;63989;87304;87305;87306;87307;110858;110859	3802;63989;87307;110858	24422	23289	20107	29145	15225	23732	24009	12358	10246	16950	18224	18268	14538	15370	11273	14.5759	14.5074	14.2954	14.831	13.8942	14.5345
639	P12970	P12970	20	20	20	60S ribosomal protein L7a	Rpl7a	sp|P12970|RL7A_MOUSE 60S ribosomal protein L7a OS=Mus musculus OX=10090 GN=Rpl7a PE=1 SV=2	20	20	20	29.976	266	266	0	284.55	55366000000	63				639	1568;1569;17616;21697;21698;21775;21879;23482;24265;28766;32724;33538;38369;38370;39725;39726;41015;41016;43058;44041	True;True;True;True;True;True;True;True;True;True;True;True;True;True;True;True;True;True;True;True	1679;1680;19028;23499;23500;23582;23694;25414;26268;31463;31464;35833;36704;41896;41897;41898;43389;43390;44790;44791;47068;48123	3528;3529;3530;3531;3532;3533;3534;3535;3536;3537;3538;39662;39663;39664;39665;39666;49097;49098;49099;49100;49245;49458;49459;52820;54365;54366;54367;54368;54369;65436;65437;65438;75019;75020;75021;75022;76865;87092;87093;87094;87095;87096;87097;90155;90156;90157;90158;90159;90160;90161;93067;93068;93069;93070;93071;93072;93073;93074;97588;97589;97590;99609;99610;99611	3803;3804;3805;3806;3807;3808;3809;3810;3811;3812;3813;42836;42837;42838;42839;42840;53106;53107;53108;53109;53110;53111;53112;53276;53507;53508;57141;58810;58811;58812;58813;58814;70908;70909;70910;70911;81406;81407;81408;81409;83374;94417;94418;94419;94420;94421;94422;94423;97691;97692;97693;97694;97695;97696;97697;100866;100867;100868;100869;100870;100871;100872;100873;105810;105811;105812;105…	3808;3810;42836;53107;53111;53276;53507;57141;58812;70909;81406;83374;94418;94420;97692;97697;100867;100873;105811;107990	7766900	7069900	5079700	8342600	5609700	7629800	12254000	4041800	3115100	4863800	6053900	5834800	4908000	2947000	1892100	22.8889	22.7533	22.2763	22.9921	22.4195	22.8632
640	P13011;P13516;Q99PL7;Q6T707	P13011;P13516;Q99PL7	5;3;3;2	5;3;3;2	5;3;3;2	Acyl-CoA desaturase 2;Acyl-CoA desaturase 1	Scd2;Scd1;Scd3	sp|P13011|SCD2_MOUSE Stearoyl-CoA desaturase 2 OS=Mus musculus OX=10090 GN=Scd2 PE=1 SV=2;sp|P13516|ACOD1_MOUSE Acyl-CoA desaturase 1 OS=Mus musculus OX=10090 GN=Scd1 PE=1 SV=2;sp|Q99PL7|SCD3_MOUSE Acyl-CoA desaturase 3 OS=Mus musculus OX=10090 GN=Scd3 PE=	5	5	5	40.916	358	358;355;359;353	0	25.554	1833700000	10				640	5352;12784;12785;14133;37202	True;True;True;True;True	5803;13825;13826;15264;40634	12107;12108;28466;28467;28468;31540;84560	12981;12982;12983;12984;12985;30652;30653;30654;34026;91735	12983;30652;30654;34026;91735	388410	358040	282410	293080	223050	335460	382970	131680	135250	228900	193660	194470	125140	153880	79254	18.5672	18.4498	18.1074	18.1609	17.767	18.3558
641	P13020-2;P13020	P13020-2;P13020	45;43	45;43	27;25	Gelsolin	Gsn	sp|P13020-2|GELS_MOUSE Isoform 2 of Gelsolin OS=Mus musculus OX=10090 GN=Gsn;sp|P13020|GELS_MOUSE Gelsolin OS=Mus musculus OX=10090 GN=Gsn PE=1 SV=3	45	45	27	80.762	731	731;780	0	323.31	588140000000	344				641	1404;3332;3333;4167;5623;6656;7005;10185;10186;11228;14246;14255;17604;18115;20867;21294;23099;27327;27522;28434;30181;30247;30248;30249;30561;31176;32826;34128;34255;34809;34810;35162;36860;38273;38503;38790;39795;39851;39852;42995;43098;43480;43919;45214;45215	True;True;True;True;True;True;True;True;True;True;True;True;True;True;True;True;True;True;True;True;True;True;True;True;True;True;True;True;True;True;True;True;True;True;True;True;True;True;True;True;True;True;True;True;True	1501;3624;3625;3626;3627;3628;4515;4516;6094;7225;7590;11016;11017;12141;15383;15392;19016;19569;22606;23065;23066;25014;29572;29573;29808;29809;31082;31083;31084;31085;33079;33080;33148;33149;33150;33475;34143;35945;37317;37448;38025;38026;38399;38400;40266;41793;42046;42362;43462;43527;43528;46998;46999;47000;47110;47511;47512;47513;47514;47988;49369;49370	3082;3083;3084;3085;3086;7556;7557;7558;7559;7560;7561;7562;7563;7564;7565;7566;7567;7568;7569;9463;9464;9465;9466;9467;9468;9469;9470;9471;9472;9473;9474;9475;9476;9477;9478;9479;9480;9481;9482;9483;9484;9485;9486;9487;9488;12815;12816;12817;12818;12819;12820;12821;12822;12823;12824;12825;12826;12827;12828;12829;12830;12831;12832;12833;12834;15261;15262;15263;15264;15940;15941;15942;15943;15944;…	3318;3319;3320;3321;3322;3323;8079;8080;8081;8082;8083;8084;8085;8086;8087;8088;8089;8090;8091;8092;8093;8094;10092;10093;10094;10095;10096;10097;10098;10099;10100;10101;10102;10103;10104;10105;10106;10107;10108;10109;10110;10111;10112;10113;10114;10115;10116;10117;10118;10119;10120;10121;10122;10123;10124;10125;10126;10127;13738;13739;13740;13741;13742;13743;13744;13745;13746;13747;13748;13749;1…	3321;8082;8088;10122;13757;16429;17150;24890;24891;27334;34447;34468;42812;44245;51266;52204;56398;66185;66704;69680;74847;74982;74984;74990;75662;77189;81718;84521;84755;85940;85964;86689;91043;94211;94735;95377;97835;97972;97983;105702;105884;106678;107625;110734;110739	61989000	15982000	5216000	56169000	5744900	55351000	147090000	51536000	47106000	38526000	65338000	45679000	25289000	9938200	13284000	25.8855	23.9299	22.3145	25.7433	22.4539	25.7221
642	P13346	P13346	6	6	6	Protein fosB	Fosb	sp|P13346|FOSB_MOUSE Protein fosB OS=Mus musculus OX=10090 GN=Fosb PE=2 SV=1	6	6	6	35.976	338	338	0	8.7447	691800000	7				642	6366;8285;22880;27744;33925;40120	True;True;True;True;True;True	6894;8964;24774;30116;37109;43813	14383;18772;51596;62287;77548;90935;90936;90937	15417;20264;55844;67471;84088;98526;98527;98528	15417;20264;55844;67471;84088;98527	25327	27479	16299	26535	11701	12774	16250	2660.2	1482	2236.4	1983.7	2571.4	2230.1	0	0	14.6284	14.746	13.9925	14.6956	13.5143	13.6409
643	P13405	P13405	6	6	6	Retinoblastoma-associated protein	Rb1	sp|P13405|RB_MOUSE Retinoblastoma-associated protein OS=Mus musculus OX=10090 GN=Rb1 PE=1 SV=2	6	6	6	105.37	921	921	0	12.916	361910000	8				643	8882;22875;23211;24264;42046;43538	True;True;True;True;True;True	9601;24769;25129;26267;45926;47575	20020;51590;52300;54364;95365;98517;98518	21600;55838;56585;56586;58809;103349;106796;106797	21600;55838;56586;58809;103349;106797	88298	100900	83067	115020	92069	132280	224450	56998	35235	72870	91002	85766	77326	47416	30412	16.4301	16.6226	16.342	16.8115	16.4904	17.0132
644	P13439	P13439	18	18	18	Uridine 5-monophosphate synthase;Orotate phosphoribosyltransferase;Orotidine 5-phosphate decarboxylase	Umps	sp|P13439|UMPS_MOUSE Uridine 5-monophosphate synthase OS=Mus musculus OX=10090 GN=Umps PE=1 SV=3	18	18	18	52.292	481	481	0	284.09	9476200000	36				644	972;9654;9812;10915;11501;11995;14901;15653;16675;16676;17840;20421;21590;25553;33117;33529;35282;43618	True;True;True;True;True;True;True;True;True;True;True;True;True;True;True;True;True;True	1032;10419;10585;11797;12432;12969;16084;16915;18010;18011;19280;22129;23390;27678;36258;36693;38530;47658	2115;2116;2117;2118;21846;21847;21848;21849;21850;22188;22189;24653;24654;25871;26826;33275;33276;33277;34872;34873;37362;37363;37364;40393;40394;46522;48923;57015;75980;75981;75982;76810;80271;80272;98653	2254;2255;2256;2257;23571;23572;23573;23574;23575;23940;23941;26595;26596;27909;28913;35884;35885;35886;35887;37580;37581;40306;40307;40308;43664;43665;50274;52919;61660;82429;82430;82431;83308;87041;87042;106938	2257;23571;23940;26595;27909;28913;35886;37581;40307;40308;43664;50274;52919;61660;82429;83308;87042;106938	2273100	2140100	1798300	2486800	1750500	2364300	4148800	1832300	1187900	2296000	2647300	2821200	2547800	2530400	1480300	21.1162	21.0292	20.7782	21.2459	20.7393	21.173
646	P13705	P13705	8	8	8	DNA mismatch repair protein Msh3	Msh3	sp|P13705|MSH3_MOUSE DNA mismatch repair protein Msh3 OS=Mus musculus OX=10090 GN=Msh3 PE=2 SV=3	8	8	8	123.07	1091	1091	0	28.91	424400000	11				646	3624;6410;12051;12052;30185;34481;37540;38009	True;True;True;True;True;True;True;True	3937;6943;13028;13029;33084;37678;40991;41497;41498	8168;14520;14521;26928;26929;69040;78611;78612;85272;86325;86326;86327	8729;15570;15571;29018;29019;74865;85238;85239;92482;93602;93603;93604	8729;15571;29018;29019;74865;85239;92482;93602	580060	689600	511130	716760	405260	575300	874040	313720	229110	459520	519140	495280	412690	385660	250240	19.1458	19.3954	18.9633	19.4511	18.6285	19.134
647	P13864;P13864-2	P13864;P13864-2	9;8	9;8	9;8	DNA (cytosine-5)-methyltransferase 1	Dnmt1	sp|P13864|DNMT1_MOUSE DNA (cytosine-5)-methyltransferase 1 OS=Mus musculus OX=10090 GN=Dnmt1 PE=1 SV=5;sp|P13864-2|DNMT1_MOUSE Isoform 2 of DNA (cytosine-5)-methyltransferase 1 OS=Mus musculus OX=10090 GN=Dnmt1	9	9	9	183.19	1620	1620;1502	0	15.383	456520000	10				647	1773;4875;6422;12921;13150;15728;25416;25971;39983	True;True;True;True;True;True;True;True;True	1906;5291;6956;13971;14212;16997;27526;28144;43670	3985;11090;14549;28775;29256;29257;35105;56727;58207;90699	4293;11881;15602;30985;31500;31501;37824;61351;62985;98269	4293;11881;15602;30985;31500;37824;61351;62985;98269	281660	314420	255750	347760	207620	261220	389090	94590	67145	137530	136350	133550	102470	85368	46067	18.1036	18.2623	17.9644	18.4077	17.6636	17.9949
648	P14094	P14094	5	5	5	Sodium/potassium-transporting ATPase subunit beta-1	Atp1b1	sp|P14094|AT1B1_MOUSE Sodium/potassium-transporting ATPase subunit beta-1 OS=Mus musculus OX=10090 GN=Atp1b1 PE=1 SV=1	5	5	5	35.194	304	304	0	14.066	1579900000	8				648	4552;8599;13584;38045;41032	True;True;True;True;True	4932;9299;14683;41536;44809	10391;19423;30258;86380;86381;93147;93148;93149	11119;20966;32625;93661;93662;100959;100960;100961	11119;20966;32625;93662;100959	848100	952410	739990	962010	503300	696980	952920	274770	234080	379340	392910	403040	345880	341370	190530	19.6939	19.8612	19.4971	19.8757	18.9411	19.4108
649	P14115	P14115	11	11	11	60S ribosomal protein L27a	Rpl27a	sp|P14115|RL27A_MOUSE 60S ribosomal protein L27a OS=Mus musculus OX=10090 GN=Rpl27a PE=1 SV=5	11	11	11	16.605	148	148	0	17.624	20821000000	25				649	14374;15110;16196;18833;19273;27235;29152;29737;33816;38906;45167	True;True;True;True;True;True;True;True;True;True;True	15517;16331;16332;17496;20365;20873;29477;31916;32567;37000;42484;49315	32156;33740;33741;33742;36217;42660;42661;43763;60949;60950;60951;60952;66450;67741;67742;67743;67744;67745;67746;77333;88262;88263;102038;102039;102040	34691;36393;36394;36395;39049;46131;46132;47290;66008;66009;66010;66011;72020;73444;73445;73446;73447;73448;73449;83863;95650;95651;110619;110620;110621	34691;36393;39049;46132;47290;66011;72020;73445;83863;95651;110621	1534500	1542800	1082900	1863400	1175500	1457400	2289200	861190	778000	1161300	1159300	1218400	834930	876800	696190	20.5493	20.5571	20.0465	20.8295	20.1648	20.475
650	P14131	P14131	16	16	16	40S ribosomal protein S16	Rps16	sp|P14131|RS16_MOUSE 40S ribosomal protein S16 OS=Mus musculus OX=10090 GN=Rps16 PE=1 SV=4	16	16	16	16.445	146	146	0	45.309	38548000000	29				650	2589;5893;8991;11540;14093;15324;21694;24489;30365;33489;38307;39447;39448;42867;45922;45923	True;True;True;True;True;True;True;True;True;True;True;True;True;True;True;True	2804;6386;9721;12477;15220;16559;23496;26507;33261;36651;41828;43067;43068;46853;46854;50122;50123	5986;5987;5988;5989;13369;13370;20273;20274;25943;31470;31471;31472;34176;34177;34178;34179;49094;54810;69333;76735;86952;86953;86954;89503;89504;89505;97183;97184;97185;97186;97187;103559;103560;103561	6436;6437;6438;6439;14337;14338;21873;21874;27984;33950;33951;33952;36849;36850;36851;36852;53103;59285;75185;83230;94271;94272;94273;96998;96999;97000;105364;105365;105366;105367;105368;105369;112248;112249;112250	6439;14337;21874;27984;33951;36850;53103;59285;75185;83230;94271;96998;97000;105364;112249;112250	3501400	3152300	2357800	3971400	2514300	3456000	5326900	2208200	1878100	3069600	3205000	3362800	2890100	2495400	1736000	21.7395	21.588	21.169	21.9212	21.2617	21.7207
651	P14148	P14148	18	18	18	60S ribosomal protein L7	Rpl7	sp|P14148|RL7_MOUSE 60S ribosomal protein L7 OS=Mus musculus OX=10090 GN=Rpl7 PE=1 SV=2	18	18	18	31.419	270	270	0	67.802	12265000000	35				651	1449;3539;7823;7945;11942;11943;14495;17770;20119;20459;31342;33542;37880;40310;40311;41101;41102;42971	True;True;True;True;True;True;True;True;True;True;True;True;True;True;True;True;True;True	1551;3844;8454;8581;12908;12909;15650;15651;19191;21797;22170;34322;34323;36708;41359;44024;44025;44882;44883;46970	3189;3190;3191;3192;8006;17649;17650;17651;17915;17916;26723;26724;32429;32430;32431;40010;40011;40012;45789;45790;46582;46583;71698;71699;71700;71701;71702;71703;71704;71705;71706;71707;76869;76870;86042;86043;86044;91470;91471;91472;93278;93279;93280;93281;93282;97420;97421	3435;3436;3437;3438;8556;19013;19014;19015;19295;19296;28803;28804;34984;34985;34986;43213;43214;43215;43216;49492;49493;50339;50340;77764;77765;77766;77767;77768;77769;77770;77771;77772;77773;83378;83379;93301;93302;93303;99133;99134;99135;101099;101100;101101;101102;101103;105625;105626	3437;8556;19013;19295;28803;28804;34984;43213;49493;50340;77771;83379;93301;99133;99134;101101;101102;105626	2140700	2072100	1273500	2600200	1317800	1864500	3287100	1084000	891340	1374000	1394900	1361700	801020	567780	370720	21.0297	20.9827	20.2804	21.3102	20.3297	20.8304
652	P14206	P14206	9	9	9	40S ribosomal protein SA	Rpsa	sp|P14206|RSSA_MOUSE 40S ribosomal protein SA OS=Mus musculus OX=10090 GN=Rpsa PE=1 SV=4	9	9	9	32.838	295	295	0	57.156	2424300000	14				652	660;1915;11488;12952;12953;21612;34659;35161;45924	True;True;True;True;True;True;True;True;True	698;2058;12419;14004;14005;23412;37859;38397;38398;50124	1449;4267;4268;4269;25851;25852;28841;28842;28843;48956;78933;78934;79949;79950;103562;103563	1542;4592;4593;4594;27887;27888;31055;31056;31057;52954;85588;85589;86684;86685;112251;112252	1542;4592;27887;31055;31056;52954;85589;86685;112251	500610	469100	375280	587460	352150	510990	777020	364780	261020	491700	502770	508480	424840	473470	294970	18.9333	18.8395	18.5176	19.1641	18.4258	18.9629
653	P14211	P14211	2	2	2	Calreticulin	Calr	sp|P14211|CALR_MOUSE Calreticulin OS=Mus musculus OX=10090 GN=Calr PE=1 SV=1	2	2	2	47.994	416	416	0.00078125	2.9828	119470000	2				653	14919;23261	True;True	16104;25181	33320;52394	35931;56685	35931;56685	177340	188930	160410	193820	62580	96249	123110	41309	44433	72344	42146	50680	31470	48112	25742	17.4362	17.5275	17.2914	17.5644	15.9334	16.5545
654	P14404;P14404-1;A2A935;A2A935-2;A2A935-3	P14404;P14404-1	19;18;4;4;4	19;18;4;4;4	19;18;4;4;4	MDS1 and EVI1 complex locus protein EVI1	Mecom	sp|P14404|MECOM_MOUSE Histone-lysine N-methyltransferase MECOM OS=Mus musculus OX=10090 GN=Mecom PE=1 SV=2;sp|P14404-1|MECOM_MOUSE Isoform 1 of Histone-lysine N-methyltransferase MECOM OS=Mus musculus OX=10090 GN=Mecom	19	19	19	138.1	1232	1232;1042;1275;1178;1276	0	63.442	1949000000	32				654	18;2972;8959;14961;15831;17174;17263;17330;17629;21259;28775;35121;35280;36163;38116;38969;41666;43498;43862	True;True;True;True;True;True;True;True;True;True;True;True;True;True;True;True;True;True;True	19;3246;9688;16147;17103;18551;18646;18728;19043;23029;31474;38355;38528;39486;41617;42553;45521;47535;47919	32;6790;6791;20212;20213;33389;33390;33391;35351;38529;38530;38531;38532;38533;38700;39055;39700;48218;65453;65454;79854;80269;82160;86566;88511;88512;88513;88514;94612;94613;98446;99147	32;7285;7286;21808;21809;36005;36006;36007;38089;41586;41587;41588;41589;41590;41765;42199;42874;52132;70926;70927;86578;87039;89078;93862;95918;95919;95920;95921;102551;102552;106724;107457	32;7286;21809;36006;38089;41586;41765;42199;42874;52132;70927;86578;87039;89078;93862;95919;102552;106724;107457	2021000	1990000	1853300	2302500	1326900	1651100	2285800	341340	160700	341360	452530	432520	364180	333570	180450	20.9466	20.9243	20.8217	21.1348	20.3396	20.655
655	P14576	P14576	3	3	3	Signal recognition particle 54 kDa protein	Srp54	sp|P14576|SRP54_MOUSE Signal recognition particle 54 kDa protein OS=Mus musculus OX=10090 GN=Srp54 PE=1 SV=2	3	3	3	55.72	504	504	0.00029265	4.6347	201080000	3				655	1273;25253;36660	True;True;True	1366;27341;40055	2799;2800;56354;83524	3001;3002;60952;90636	3002;60952;90636	62210	64050	54333	81195	54208	79004	104030	75979	55719	94955	83670	93114	97643	146130	63753	15.9249	15.9669	15.7295	16.3091	15.7262	16.2696
656	P14602;P14602-2;P14602-3	P14602;P14602-2;P14602-3	15;15;14	15;15;14	15;15;14	Heat shock protein beta-1	Hspb1	sp|P14602|HSPB1_MOUSE Heat shock protein beta-1 OS=Mus musculus OX=10090 GN=Hspb1 PE=1 SV=3;sp|P14602-2|HSPB1_MOUSE Isoform B of Heat shock protein beta-1 OS=Mus musculus OX=10090 GN=Hspb1;sp|P14602-3|HSPB1_MOUSE Isoform C of Heat shock protein beta-1 OS=M	15	15	15	23.014	209	209;197;175	0	191.89	19276000000	52				656	3166;3167;4418;7441;8742;21963;23128;30704;31904;34200;34952;36753;39200;43455;45878	True;True;True;True;True;True;True;True;True;True;True;True;True;True;True	3448;3449;4794;8048;9449;23779;25043;33629;34933;37391;38178;40153;42807;47483;50074	7181;7182;7183;7184;7185;7186;7187;7188;7189;7190;7191;10159;10160;10161;10162;10163;10164;16870;19704;49590;49591;49592;52158;52159;70131;70132;70133;70134;70135;70136;70137;70138;73090;73091;73092;73093;78071;78072;79560;79561;83698;89012;98329;98330;98331;103448;103449;103450	7688;7689;7690;7691;7692;7693;7694;7695;7696;7697;7698;7699;7700;10873;10874;10875;10876;10877;10878;18192;21265;53652;53653;53654;56440;56441;76054;76055;76056;76057;76058;76059;76060;76061;79286;79287;79288;79289;84651;84652;86271;86272;90821;90822;96451;106599;106600;106601;112124;112125;112126;112127	7688;7693;10874;18192;21265;53654;56440;76057;79287;84651;86272;90821;96451;106600;112126	3791100	3624800	2836400	3788400	2520400	3346200	5222300	3121200	2327800	3921200	4379800	4235200	3708900	5641200	2982500	21.8542	21.7895	21.4356	21.8532	21.2652	21.6741
657	P14685	P14685	40	40	40	26S proteasome non-ATPase regulatory subunit 3	Psmd3	sp|P14685|PSMD3_MOUSE 26S proteasome non-ATPase regulatory subunit 3 OS=Mus musculus OX=10090 GN=Psmd3 PE=1 SV=3	40	40	40	60.718	530	530	0	323.31	72792000000	104				657	49;50;1860;1861;1874;2000;2122;4214;5056;5498;5734;6177;8131;9411;9412;9971;9972;10238;10407;10408;10493;12532;16634;19690;19727;19772;19773;20504;25177;25745;27977;30208;33228;36110;37788;38090;39659;44229;44230;45511	True;True;True;True;True;True;True;True;True;True;True;True;True;True;True;True;True;True;True;True;True;True;True;True;True;True;True;True;True;True;True;True;True;True;True;True;True;True;True;True	51;52;53;1998;1999;2012;2148;2149;2282;4563;5479;5957;6211;6687;8781;10156;10157;10772;10773;10774;11071;11257;11258;11350;13560;17965;21328;21369;21415;21416;22220;27265;27890;30444;33108;36375;39425;39426;41257;41258;41591;43311;48322;48323;49678	84;85;86;87;88;89;90;91;92;93;94;95;96;97;98;99;100;101;4151;4152;4153;4154;4173;4174;4430;4431;4432;4433;4683;4684;4685;9733;9734;9735;9736;9737;9738;11354;12458;12459;13026;13027;13028;13029;13967;18273;18274;21183;21184;21185;21186;21187;21188;22622;22623;22624;22625;22626;23159;23160;23161;23162;23657;23658;23659;23660;23817;23818;27991;27992;27993;37234;37235;37236;37237;37238;37239;44834;44…	86;87;88;89;90;91;92;93;94;95;96;97;98;99;100;101;102;103;4469;4470;4471;4472;4491;4492;4765;4766;4767;4768;4769;4770;5034;5035;5036;10416;10417;10418;10419;10420;10421;12164;13350;13351;13956;13957;13958;13959;14975;19684;19685;22857;22858;22859;22860;22861;22862;24425;24426;24427;24428;24429;24430;24989;24990;24991;24992;25528;25529;25530;25531;25532;25533;25534;25698;25699;30156;30157;30158;40…	97;103;4471;4472;4492;4768;5035;10416;12164;13350;13956;14975;19685;22859;22862;24426;24430;24991;25528;25529;25698;30158;40172;48479;48566;48661;48664;50465;60802;62094;68222;74916;82639;88931;93086;93808;97509;108495;108497;111334	10617000	11496000	8874300	13014000	8387100	11432000	19968000	7240200	5321900	9646000	9918800	10800000	9025800	8096400	5090700	23.3399	23.4546	23.0812	23.6336	22.9997	23.4466
659	P14733	P14733	42	41	38	Lamin-B1	Lmnb1	sp|P14733|LMNB1_MOUSE Lamin-B1 OS=Mus musculus OX=10090 GN=Lmnb1 PE=1 SV=3	42	41	38	66.785	588	588	0	323.31	14518000000	88				659	917;2096;2637;2638;3400;4912;5069;6773;9848;9926;10564;11385;12055;12176;18172;19491;20746;21198;21360;21361;21544;22183;22266;22267;22420;24209;24224;24456;26009;26356;26357;26887;29725;29872;31334;31525;31526;33227;35955;35956;37701;42106	True;True;True;True;True;True;True;True;True;True;True;True;True;True;True;True;True;False;True;True;True;True;True;True;True;True;True;True;True;True;True;True;True;True;True;True;True;True;True;True;True;True	975;2253;2855;2856;3698;5328;5493;7349;7350;10624;10707;11428;12306;13032;13165;19630;21116;21117;22478;22966;23153;23154;23344;24016;24108;24109;24110;24271;26203;26223;26474;28183;28542;28543;28544;28545;29109;32554;32725;34314;34523;34524;36374;39263;39264;41163;45994	2013;4634;6073;6074;7720;7721;11142;11410;11411;15490;15491;15492;22264;22435;23996;23997;25640;25641;26933;26934;26935;26936;27178;27179;27180;41056;41057;41058;44396;44397;44398;44399;47195;48129;48540;48541;48846;50046;50248;50249;50250;50251;50252;50253;50577;50578;50579;50580;54264;54265;54294;54750;58272;58273;58857;58858;58859;58860;58861;58862;60205;60206;60207;60208;67725;68084;71668;716…	2143;4981;6526;6527;8249;8250;11938;12230;12231;12232;16671;16672;16673;16674;24020;24209;25891;25892;27650;27651;29023;29024;29025;29026;29027;29282;29283;29284;44358;44359;44360;47991;47992;47993;47994;51000;52035;52507;52508;52509;52838;54163;54379;54380;54381;54382;54383;54384;54385;54724;54725;54726;54727;58699;58700;58729;59213;63058;63059;63667;63668;63669;63670;63671;63672;65224;65225;652…	2143;4981;6526;6527;8249;11938;12232;16673;24020;24209;25891;27651;29023;29284;44358;47994;51000;52035;52508;52509;52838;54163;54382;54385;54726;58700;58729;59213;63058;63670;63672;65226;73425;73807;77730;78192;78195;82638;88581;88584;92914;103500	6428300	6243500	5117600	6752500	3561300	4951100	6072400	3404600	3155800	5098600	5640200	4750400	3806800	3585000	1921400	22.616	22.5739	22.287	22.687	21.764	22.2393
660	P14869	P14869	12	12	12	60S acidic ribosomal protein P0	Rplp0	sp|P14869|RLA0_MOUSE 60S acidic ribosomal protein P0 OS=Mus musculus OX=10090 GN=Rplp0 PE=1 SV=3	12	12	12	34.216	317	317	0	83.016	6069300000	35				660	1175;1278;4443;4721;6526;14310;15222;15223;16003;18752;40095;42287	True;True;True;True;True;True;True;True;True;True;True;True	1250;1371;4821;5121;7080;7081;15447;16453;16454;17291;20277;43788;46192	2555;2556;2557;2814;10223;10224;10803;14993;14994;14995;32027;32028;32029;33965;33966;33967;33968;33969;33970;33971;35802;35803;35804;35805;35806;42487;42488;42489;42490;42491;90890;90891;95879	2734;2735;2736;3016;10940;10941;11577;16127;16128;16129;34556;34557;34558;36626;36627;36628;36629;36630;36631;36632;36633;36634;38597;38598;38599;38600;38601;45943;45944;45945;45946;45947;98479;98480;103915	2734;3016;10940;11577;16128;34556;36626;36630;38598;45946;98479;103915	2661300	1900900	1370300	2468700	1037400	1897000	5126100	2143600	1766300	2456700	3159100	1738200	1160900	876250	508490	21.3437	20.8583	20.3861	21.2353	19.9845	20.8553
662	P15066	P15066	12	11	10	Transcription factor jun-D	Jund	sp|P15066|JUND_MOUSE Transcription factor jun-D OS=Mus musculus OX=10090 GN=Jund PE=1 SV=1	12	11	10	34.904	341	341	0	208.84	28485000000	26				662	1209;1210;2148;10451;22009;22343;23955;27711;36915;39409;40844;42659	True;True;True;False;True;True;True;True;True;True;True;True	1295;1296;1297;1298;2312;11306;23829;23830;23831;24189;25925;25926;30073;40330;43028;44601;46602;46603	2642;2643;2644;2645;2646;2647;2648;4760;4761;4762;4763;23744;23745;23746;23747;49704;49705;49706;50369;50370;50371;53773;53774;53775;53776;53777;53778;53779;62204;62205;62206;62207;62208;62209;62210;84012;84013;84014;89415;92569;92570;92571;92572;92573;92574;92575;96719;96720;96721;96722	2829;2830;2831;2832;2833;2834;2835;5114;5115;5116;5117;25622;25623;25624;25625;53799;53800;53801;54505;54506;54507;58183;58184;58185;58186;58187;58188;58189;58190;67385;67386;67387;67388;67389;67390;67391;67392;91158;91159;91160;96877;100319;100320;100321;100322;100323;100324;100325;100326;104824;104825;104826;104827	2832;2835;5114;25624;53801;54506;58184;67387;91158;96877;100324;104825	6197800	5520100	4837900	6061200	4144300	4410600	5940900	873950	570590	1088300	1026800	1063400	836920	831750	355340	22.5633	22.3963	22.2059	22.5312	21.9827	22.0725
664	P15532;Q01768	P15532;Q01768	5;4	5;4	5;4	Nucleoside diphosphate kinase A;Nucleoside diphosphate kinase B	Nme1;Nme2	sp|P15532|NDKA_MOUSE Nucleoside diphosphate kinase A OS=Mus musculus OX=10090 GN=Nme1 PE=1 SV=1;sp|Q01768|NDKB_MOUSE Nucleoside diphosphate kinase B OS=Mus musculus OX=10090 GN=Nme2 PE=1 SV=1	5	5	5	17.208	152	152;152	0	31.001	1548600000	9				664	15007;15008;29016;38695;42792	True;True;True;True;True	16198;16199;31767;42263;46753;46754	33470;33471;33472;66096;87845;87846;97019;97020;97021	36092;36093;36094;71641;95212;95213;105192;105193;105194	36092;36093;71641;95213;105193	380250	459840	279500	325200	191790	365860	585760	210620	175710	228770	310850	288910	176760	99369	63037	18.5366	18.8108	18.0925	18.311	17.5492	18.4809
[truncated: 2,946 more rows]
[truncated: 133 more columns]

## Sheet: NIH 3T3
	Protein IDs	Majority protein IDs	Peptide counts (all)	Peptide counts (razor+unique)	Peptide counts (unique)	Protein names	Gene names	Fasta headers	Peptides	Razor + unique peptides	Unique peptides	Mol. weight [kDa]	Sequence length	Sequence lengths	Q-value	Score	Intensity	MS/MS count	Only identified by site	Reverse	Potential contaminant	id	Peptide IDs	Peptide is razor	Mod. peptide IDs	Evidence IDs	MS/MS IDs	Best MS/MS	Reporter intensity corrected 1 3T3	Reporter intensity corrected 2 3T3	Reporter intensity corrected 3 3T3	Reporter intensity corrected 4 3T3	Reporter intensity corrected 5 3T3	Reporter intensity corrected 7 3T3	Reporter intensity corrected 8 3T3	Reporter intensity corrected 9 3T3	Reporter intensity corrected 10 3T3	Reporter intensity corrected 11 3T3	Reporter intensity corrected 12 3T3	Reporter intensity corrected 13 3T3	Reporter intensity corrected 14 3T3	Reporter intensity corrected 15 3T3	Reporter intensity corrected 16 3T3	Int 1 3T3	Int 2 3T3	Int 3 3T3	Int 4 3T3	Int 5 3T3	Int 7 3T3
[truncated: 3,559 more rows]
[truncated: 133 more columns]

[truncated: 1 more sheets: Sample sheet]
